# Supplementary material for: Discovery and Validation of a Compound to Target Ewing’s Sarcoma
Source: Pharmaceutics. 2021 Sep 24;13(10):1553. doi: 10.3390/pharmaceutics13101553 (PMC8538197; doi:10.3390/pharmaceutics13101553)
Supplement: Supplementary file 1 [file pharmaceutics-13-01553-s001.zip]

Archive with 2 entries (2 files):
- pharmaceutics-1359702 - supplementary.pdf
- pharmaceutics-1359702 Table S2.xlsx
