# Supplementary material for: Discovery and Validation of a Compound to Target Ewing’s Sarcoma
Source: Pharmaceutics. 2021 Sep 24;13(10):1553. doi: 10.3390/pharmaceutics13101553 (PMC8538197; doi:10.3390/pharmaceutics13101553)
Supplement: Supplementary file 1 [file pharmaceutics-13-01553-s001.zip › pharmaceutics-1359702 Table S2.xlsx]

## Sheet: Dataset S1
													Abundance Ratio (log2, vs control)					Abundances (Normalized), ML111 treatment
Accession	Gene	Description	Exp. q-value: Combined	Sum PEP Score	Coverage [%]	# Peptides	# PSMs	# Unique Peptides	# AAs	MW [kDa]	Score Sequest HT	# Razor Peptides	1.5 h	3 h	6 h	12 h	24 h	control	1.5 h	3 h	6 h	12 h	24 h
F8W1S1	KRT74	Keratin, type II cytoskeletal 74 OS=Homo sapiens OX=9606 GN=KRT74 PE=1 SV=1	0	13.695	7	5	8	1	543	59.4	20.39	0	1.34	0.18	0.59	0.12	2.39	14.1	35.9	16	21.3	15.4	74.4
A0A087X1R1	SMTN	Smoothelin OS=Homo sapiens OX=9606 GN=SMTN PE=1 SV=1	0	11.036	6	4	4	4	1002	108	10.97	0	-0.04	-0.33	0.05	0.81	2.09	41.5	40.4	33	42.8	73	177.4
P13647	KRT5	Keratin, type II cytoskeletal 5 OS=Homo sapiens OX=9606 GN=KRT5 PE=1 SV=3	0	65.39	24	16	30	8	590	62.3	80.57	2	1.15	-0.34	-0.22	-0.15	2.09	346.4	766.4	273.1	296.5	313.2	1474.2
Q53HL2	CDCA8	Borealin OS=Homo sapiens OX=9606 GN=CDCA8 PE=1 SV=2	0	89.538	71	18	30	18	280	31.3	89.33	0	0.29	-0.21	0.38	0.74	1.96	923.4	1129.2	796	1200.9	1543.7	3595.8
Q562F6	SGO2	Shugoshin 2 OS=Homo sapiens OX=9606 GN=SGO2 PE=1 SV=2	0	81.659	24	23	25	23	1265	144.7	70.86	0	0.12	0.11	0.4	0.85	1.67	941.6	1020.7	1018.9	1241.4	1701.9	3000.2
Q71DI3	HIST2H3A	Histone H3.2 OS=Homo sapiens OX=9606 GN=HIST2H3A PE=1 SV=3	0	80.636	55	9	162	1	136	15.4	476.65	0	0.83	0.19	0.16	0.82	1.67	76.4	135.6	87.1	85.3	134.5	243
Q9NYZ3	GTSE1	G2 and S phase-expressed protein 1 OS=Homo sapiens OX=9606 GN=GTSE1 PE=1 SV=3	0	49.288	28	13	15	13	720	76.6	39.94	0	0.32	-0.25	0.26	0.59	1.6	418	520.2	351.5	501.5	627.3	1267.2
O15392	BIRC5	Baculoviral IAP repeat-containing protein 5 OS=Homo sapiens OX=9606 GN=BIRC5 PE=1 SV=3	0	21.18	42	5	8	5	142	16.4	22.28	0	0.27	-0.39	0.27	0.68	1.59	124.4	150	94.7	150	199.7	373.5
Q9Y6A5	TACC3	Transforming acidic coiled-coil-containing protein 3 OS=Homo sapiens OX=9606 GN=TACC3 PE=1 SV=1	0	79.888	28	18	26	18	838	90.3	72.7	0	0.34	0.02	0.33	0.59	1.56	1100.1	1388.3	1114.7	1383.6	1655.4	3243
Q9BXS6	NUSAP1	Nucleolar and spindle-associated protein 1 OS=Homo sapiens OX=9606 GN=NUSAP1 PE=1 SV=1	0	81.149	43	20	26	20	441	49.4	76.03	0	0.37	-0.18	0.33	0.63	1.53	1246.1	1609.7	1097.6	1569.9	1932.7	3610.4
Q9NQS7	INCENP	Inner centromere protein OS=Homo sapiens OX=9606 GN=INCENP PE=1 SV=3	0	95.491	28	25	40	25	918	105.4	104.53	0	0.12	-0.04	0.23	0.68	1.47	1607.4	1742.1	1559.5	1889	2568.5	4461.8
Q16763	UBE2S	Ubiquitin-conjugating enzyme E2 S OS=Homo sapiens OX=9606 GN=UBE2S PE=1 SV=2	0	50.213	46	9	19	9	222	23.8	54.5	0	0.12	-0.04	0.26	0.47	1.43	637.2	693.1	620.9	761.6	882.9	1721
O95997	PTTG1	Securin OS=Homo sapiens OX=9606 GN=PTTG1 PE=1 SV=1	0	13.325	12	2	4	2	202	22	7.64	0	0.23	-0.2	0.42	0.46	1.42	62.7	73.7	54.8	83.8	86.2	167.8
Q8NEM2	SHCBP1	SHC SH2 domain-binding protein 1 OS=Homo sapiens OX=9606 GN=SHCBP1 PE=1 SV=3	0	10.95	5	3	3	3	672	75.6	4.49	0	-0.82	0.99	0.3	0.55	1.38	7.5	4.2	14.8	9.2	10.9	19.4
Q9ULW0	TPX2	Targeting protein for Xklp2 OS=Homo sapiens OX=9606 GN=TPX2 PE=1 SV=2	0	221.1	59	41	65	41	747	85.6	207.67	0	0.13	-0.03	0.41	0.71	1.38	2831.8	3104.1	2778.8	3756.2	4625	7371
O43683	BUB1	Mitotic checkpoint serine/threonine-protein kinase BUB1 OS=Homo sapiens OX=9606 GN=BUB1 PE=1 SV=1	0	40.042	12	10	13	10	1085	122.3	31.03	0	0.09	0.26	0.46	0.76	1.34	415.1	441.2	498.4	569.2	705	1047.4
P01210	PENK	Proenkephalin-A OS=Homo sapiens OX=9606 GN=PENK PE=1 SV=1	0	81.072	52	18	29	18	267	30.8	82.4	0	0.34	-0.03	0.18	0.54	1.34	1141.8	1445.3	1118.1	1291.3	1661.1	2893.3
O95229	ZWINT	ZW10 interactor OS=Homo sapiens OX=9606 GN=ZWINT PE=1 SV=2	0	21.71	23	6	8	6	277	31.3	14.53	0	0.37	-0.29	0.15	0.34	1.22	253.5	327.2	207	280.5	321.6	591.1
B4E159	ZNF721	Zinc finger protein 721 OS=Homo sapiens OX=9606 GN=ZNF721 PE=2 SV=1	0	6.078	24	3	4	1	132	15.6	5.38	0	0.41	0.05	0.09	0.08	1.22	29	38.6	30.1	30.8	30.7	67.7
Q99618	CDCA3	Cell division cycle-associated protein 3 OS=Homo sapiens OX=9606 GN=CDCA3 PE=1 SV=1	0	22.346	34	5	6	5	268	29	19.89	0	0.23	-0.13	0.28	0.38	1.21	148.7	174.7	136.1	180.1	193.2	345.1
A0A0C4DFV2	LSM14B	Protein LSM14 homolog B OS=Homo sapiens OX=9606 GN=LSM14B PE=1 SV=1	0	28.626	40	5	7	1	221	23.3	18.95	0	0.81	0.34	0.36	0.75	1.16	7.7	13.5	9.7	9.9	12.9	17.1
Q6PGN9	PSRC1	Proline/serine-rich coiled-coil protein 1 OS=Homo sapiens OX=9606 GN=PSRC1 PE=1 SV=1	0	9.623	10	3	3	3	363	38.8	8.27	0	0.27	-0.26	-0.03	0.16	1.15	73.8	88.7	61.8	72.5	82.7	164.2
Q9Y467	SALL2	Sal-like protein 2 OS=Homo sapiens OX=9606 GN=SALL2 PE=1 SV=4	0	11.449	9	5	5	1	1007	105.2	3.81	2	0.35	-0.04	0.29	0.3	1.13	70.5	90.2	68.7	86.1	86.6	154
Q15398	DLGAP5	Disks large-associated protein 5 OS=Homo sapiens OX=9606 GN=DLGAP5 PE=1 SV=2	0	144.353	46	34	44	34	846	95.1	121.18	0	0.08	-0.05	0.15	0.33	1.12	1827.6	1934.6	1760.9	2032.6	2290	3962.1
O60361	NME2P1	Putative nucleoside diphosphate kinase OS=Homo sapiens OX=9606 GN=NME2P1 PE=5 SV=1	0	72.758	66	8	86	1	137	15.5	244.88	0	0.34	-0.08	-0.09	0.11	1.12	32.1	40.8	30.4	30.2	34.6	69.9
P23511	NFYA	Nuclear transcription factor Y subunit alpha OS=Homo sapiens OX=9606 GN=NFYA PE=1 SV=2	0	15.478	8	2	7	2	347	36.9	23.72	0	0.53	-0.29	-0.07	0.45	1.12	99.7	144.4	81.5	94.9	135.8	216.1
P02533	KRT14	Keratin, type I cytoskeletal 14 OS=Homo sapiens OX=9606 GN=KRT14 PE=1 SV=4	0	25.829	21	10	15	4	472	51.5	38.23	3	0.84	-0.52	-0.29	-0.27	1.12	347.8	622.8	241.8	283.5	289.4	757.6
Q9ULI2	RIMKLB	Beta-citrylglutamate synthase B OS=Homo sapiens OX=9606 GN=RIMKLB PE=2 SV=2	0	10.185	13	3	3	3	386	42.4	3.99	0	0.06	0.08	0.19	0.54	1.1	27.3	28.4	28.9	31.1	39.6	58.5
O75330	HMMR	Hyaluronan mediated motility receptor OS=Homo sapiens OX=9606 GN=HMMR PE=1 SV=2	0	51.4	23	15	17	14	724	84	36.29	1	0.25	0.18	0.39	0.53	1.1	570.6	678.1	646.5	746.6	825.4	1222.1
Q9BSJ6	PIMREG	Protein PIMREG OS=Homo sapiens OX=9606 GN=PIMREG PE=1 SV=1	0	11.523	14	3	3	3	248	27.5	12.28	0	0.05	-0.19	0.23	0.46	1.09	163.9	169.5	143.4	192.4	224.7	349.5
Q8NCD3	HJURP	Holliday junction recognition protein OS=Homo sapiens OX=9606 GN=HJURP PE=1 SV=2	0	42.812	24	12	14	12	748	83.5	35.51	0	-0.01	-0.01	0.19	0.47	1.07	498.9	494.2	495.3	569.1	689.9	1046.3
P07492	GRP	Gastrin-releasing peptide OS=Homo sapiens OX=9606 GN=GRP PE=1 SV=2	0	7.815	6	1	2	1	148	16.2	6.09	0	0.65	0.04	0.13	0.35	1.07	53.7	84	55.1	58.5	68.4	112.9
P46013	MKI67	Proliferation marker protein Ki-67 OS=Homo sapiens OX=9606 GN=MKI67 PE=1 SV=2	0	450.058	37	98	141	98	3256	358.5	409.36	0	0.08	0	0.13	0.43	1.05	6380.6	6724.1	6382	6995.2	8586.1	13235
Q86XJ1	GAS2L3	GAS2-like protein 3 OS=Homo sapiens OX=9606 GN=GAS2L3 PE=1 SV=1	0	9.675	6	4	4	4	694	75.2	9.69	0	0.04	-0.15	0.23	0.44	1.02	77.9	80	70.3	91.2	106	158.4
P33552	CKS2	Cyclin-dependent kinases regulatory subunit 2 OS=Homo sapiens OX=9606 GN=CKS2 PE=1 SV=1	0	6.044	20	1	1	1	79	9.9	4.96	0	0.64	-0.68	0.11	0.14	1.01	66	102.8	41.1	71	72.8	133.3
P14635	CCNB1	G2/mitotic-specific cyclin-B1 OS=Homo sapiens OX=9606 GN=CCNB1 PE=1 SV=1	0	51.888	30	10	17	10	433	48.3	52.31	0	-0.26	0.41	0.52	0.83	1	959.7	800.6	1276.9	1380.7	1710.5	1923.1
O43663	PRC1	Protein regulator of cytokinesis 1 OS=Homo sapiens OX=9606 GN=PRC1 PE=1 SV=2	0	78.585	39	22	31	20	620	71.6	82.66	2	0.06	0.14	0.31	0.51	1	1405.6	1468.9	1552.6	1737.9	2000.7	2815.8
Q12841	FSTL1	Follistatin-related protein 1 OS=Homo sapiens OX=9606 GN=FSTL1 PE=1 SV=1	0	15.14	17	5	5	5	308	35	16.07	0	0.14	0.03	0.27	0.4	0.99	463.7	512.3	474.6	558.8	611.8	918.6
Q96EY5	MVB12A	Multivesicular body subunit 12A OS=Homo sapiens OX=9606 GN=MVB12A PE=1 SV=1	0	24.851	23	4	5	4	273	28.8	16.39	0	0.28	-0.19	0.11	-0.11	0.98	103.1	125	90.5	111	95.4	203.6
O94761	RECQL4	ATP-dependent DNA helicase Q4 OS=Homo sapiens OX=9606 GN=RECQL4 PE=1 SV=2	0	21.308	8	6	6	6	1208	133	13.52	0	-0.34	-0.1	-0.03	-0.1	0.97	88.8	70.1	82.9	87.2	82.9	174.6
P04183	TK1	Thymidine kinase, cytosolic OS=Homo sapiens OX=9606 GN=TK1 PE=1 SV=2	0	38.031	46	10	14	10	234	25.5	34.14	0	-0.06	0.08	0.21	0.49	0.97	454.1	434.9	480.6	526.7	637.2	890.1
Q02224	CENPE	Centromere-associated protein E OS=Homo sapiens OX=9606 GN=CENPE PE=1 SV=2	0	178.721	22	55	64	53	2701	316.2	151.72	2	0.02	0.15	0.35	0.57	0.97	2577	2616.2	2863.5	3291.6	3838.6	5032.5
Q9NQW6	ANLN	Anillin OS=Homo sapiens OX=9606 GN=ANLN PE=1 SV=2	0	150.679	37	36	44	36	1124	124.1	128.6	0	-0.11	0.15	0.3	0.55	0.96	2290.3	2127.2	2533.6	2811.2	3354.5	4453.7
O14965	AURKA	Aurora kinase A OS=Homo sapiens OX=9606 GN=AURKA PE=1 SV=2	0	57.65	39	13	21	12	403	45.8	59.71	1	-0.27	0.26	0.39	0.72	0.95	570.2	474	682.2	746.2	939.6	1104.2
Q96GD4	AURKB	Aurora kinase B OS=Homo sapiens OX=9606 GN=AURKB PE=1 SV=3	0	55.952	40	13	17	12	344	39.3	54.97	0	-0.25	0.34	0.36	0.68	0.95	616	518.3	782.4	789.5	988.8	1188.4
Q15973	ZNF124	Zinc finger protein 124 OS=Homo sapiens OX=9606 GN=ZNF124 PE=1 SV=2	0	8.638	13	4	5	2	351	40.2	12.75	0	0.24	-0.12	0.19	0.13	0.94	73.2	86.2	67.3	83.5	79.8	140.2
B5MBX0	CDCA5	Sororin OS=Homo sapiens OX=9606 GN=CDCA5 PE=1 SV=1	0	32.985	33	8	8	8	307	33.7	27.33	0	0.4	-0.01	0.24	0.66	0.94	327.7	431.5	324.5	387.2	516	627.8
Q13352	ITGB3BP	Centromere protein R OS=Homo sapiens OX=9606 GN=ITGB3BP PE=1 SV=2	0	5.227	9	1	1	1	177	20.2	3.06	0	1.01	0.69	0.43	0.26	0.94	10.5	21.1	16.9	14.2	12.5	20.2
P49454	CENPF	Centromere protein F OS=Homo sapiens OX=9606 GN=CENPF PE=1 SV=2	0	354.607	30	88	101	87	3210	367.5	283.25	1	0	0.15	0.32	0.51	0.91	3926.9	3932.8	4343.5	4906.6	5602	7394.1
P18065	IGFBP2	Insulin-like growth factor-binding protein 2 OS=Homo sapiens OX=9606 GN=IGFBP2 PE=1 SV=2	0	34.614	26	6	9	6	325	34.8	33.41	0	0.06	-0.26	0.12	0.26	0.91	295.5	307.9	246.6	320.1	353.7	554.2
A0A0A0MTM3	CITED2	Cbp/p300-interacting transactivator 2 OS=Homo sapiens OX=9606 GN=CITED2 PE=1 SV=1	0	7.992	9	1	2	1	275	29	3.39	0	0.31	-0.06	-0.5	0.57	0.91	18.8	23.4	18	13.3	27.8	35.4
F5H6H0	HMGA2	High mobility group protein HMGI-C OS=Homo sapiens OX=9606 GN=HMGA2 PE=1 SV=1	0	17.284	24	3	4	3	147	16.4	14.88	0	0.43	-0.19	0.01	0.02	0.91	89.6	120.4	78.4	90.1	90.6	168.5
Q86YT6	MIB1	E3 ubiquitin-protein ligase MIB1 OS=Homo sapiens OX=9606 GN=MIB1 PE=1 SV=1	0	9.36	5	4	4	4	1006	110.1	10.49	0	-0.24	0.4	0.38	0.5	0.9	79.4	67.3	104.5	103.6	112.6	147.7
A0A2U3TZL8	KIF23	Kinesin-like protein KIF23 OS=Homo sapiens OX=9606 GN=KIF23 PE=4 SV=1	0	133.68	44	29	48	2	810	92.6	116.4	0	0.13	0.39	0.26	0.63	0.9	18.3	20.1	23.9	21.9	28.4	34.2
Q9BW19	KIFC1	Kinesin-like protein KIFC1 OS=Homo sapiens OX=9606 GN=KIFC1 PE=1 SV=2	0	123.901	49	28	38	28	673	73.7	123.21	0	-0.09	0.24	0.37	0.57	0.89	1295.6	1215.8	1535.4	1678.5	1917.5	2407.9
Q8IZQ5	SELENOH	Selenoprotein H OS=Homo sapiens OX=9606 GN=SELENOH PE=1 SV=2	0	12.914	21	3	5	3	122	13.4	14.96	0	0.29	-0.23	0.22	0.36	0.89	526.9	644.2	450.1	614	678.1	975.1
Q9Y2V2	CARHSP1	Calcium-regulated heat-stable protein 1 OS=Homo sapiens OX=9606 GN=CARHSP1 PE=1 SV=2	0	29.699	54	6	13	6	147	15.9	44.76	0	0.29	-0.43	-0.13	0.02	0.89	1031.4	1262.2	767.6	943.5	1042.6	1914.6
O14530	TXNDC9	Thioredoxin domain-containing protein 9 OS=Homo sapiens OX=9606 GN=TXNDC9 PE=1 SV=2	0	32.868	46	9	17	9	226	26.5	37.06	0	0.53	-0.36	0.14	0.11	0.89	806	1166.5	627.6	888.8	872.1	1495.3
Q8IXQ3	C9orf40	Uncharacterized protein C9orf40 OS=Homo sapiens OX=9606 GN=C9orf40 PE=1 SV=1	0	13.506	47	4	6	4	194	21.1	16.8	0	0.53	-0.13	0.15	0.4	0.88	290	417.7	265.9	321.2	383.3	532.1
O75506	HSBP1	Heat shock factor-binding protein 1 OS=Homo sapiens OX=9606 GN=HSBP1 PE=1 SV=1	0	8.736	74	3	4	3	76	8.5	7.43	0	0.56	-0.17	-0.18	0.46	0.88	52.1	77.1	46.4	46.1	71.7	96
Q8WWK9	CKAP2	Cytoskeleton-associated protein 2 OS=Homo sapiens OX=9606 GN=CKAP2 PE=1 SV=1	0	53.236	23	15	22	15	683	76.9	52.35	0	0.09	0.1	0.29	0.53	0.87	1411.6	1498.9	1515	1725	2040.2	2572
Q9Y2K1	ZBTB1	Zinc finger and BTB domain-containing protein 1 OS=Homo sapiens OX=9606 GN=ZBTB1 PE=1 SV=3	0	6.227	5	2	2	2	713	82	0	0	0.3	0.84	0.52	0.77	0.87	10.2	12.5	18.3	14.6	17.5	18.7
P35754	GLRX	Glutaredoxin-1 OS=Homo sapiens OX=9606 GN=GLRX PE=1 SV=2	0	5.967	10	1	2	1	106	11.8	4.5	0	0.21	0.24	0.01	0.28	0.86	14.8	17	17.4	14.8	17.9	26.7
Q8NG31	KNL1	Kinetochore scaffold 1 OS=Homo sapiens OX=9606 GN=KNL1 PE=1 SV=3	0	69.434	11	22	23	21	2342	265.2	63.08	1	0.29	0.33	0.3	0.45	0.86	771	942.7	968	947.7	1049.7	1401.4
K7EMX1	SPC24	Kinetochore protein Spc24 (Fragment) OS=Homo sapiens OX=9606 GN=SPC24 PE=1 SV=1	0	57.694	75	10	17	10	171	19.4	54.49	0	0.42	-0.36	-0.02	0.04	0.86	586.8	787.4	455.8	576.9	601.3	1063.8
Q69YH5	CDCA2	Cell division cycle-associated protein 2 OS=Homo sapiens OX=9606 GN=CDCA2 PE=1 SV=2	0	114.395	37	22	31	22	1023	112.6	81.43	0	-0.07	-0.04	0.04	0.48	0.85	594.6	567.4	576.8	610.3	830.7	1068.4
O75496	GMNN	Geminin OS=Homo sapiens OX=9606 GN=GMNN PE=1 SV=1	0	28.653	33	6	8	6	209	23.6	22.9	0	0.52	-0.33	0.38	0.5	0.84	410.4	587.3	327.5	535.4	578.6	733.2
Q8WU40	CAMK2G	CAMK2G protein (Fragment) OS=Homo sapiens OX=9606 GN=CAMK2G PE=1 SV=2	0	32.398	29	8	9	1	453	50.9	22.26	0	1.18	0.19	0.24	0.44	0.84	28.4	64.3	32.4	33.6	38.6	51
Q96EA4	SPDL1	Protein Spindly OS=Homo sapiens OX=9606 GN=SPDL1 PE=1 SV=2	0	17.579	10	6	7	6	605	70.1	17.91	0	-0.02	-0.04	0.22	0.35	0.83	292	288.2	284.3	341	373.2	517.4
Q12834	CDC20	Cell division cycle protein 20 homolog OS=Homo sapiens OX=9606 GN=CDC20 PE=1 SV=2	0	40.823	26	10	14	10	499	54.7	33.85	0	0.16	-0.04	0.34	0.67	0.83	359.3	400.4	350.1	455	572.9	636.7
O00762	UBE2C	Ubiquitin-conjugating enzyme E2 C OS=Homo sapiens OX=9606 GN=UBE2C PE=1 SV=1	0	28.067	47	6	15	6	179	19.6	32.62	0	0.05	-0.24	0.14	0.24	0.82	451.3	465.9	382.4	497.8	531.6	797.5
Q4VCS5	AMOT	Angiomotin OS=Homo sapiens OX=9606 GN=AMOT PE=1 SV=1	0	18.046	6	5	5	4	1084	118	14.57	0	0.21	-0.29	0.03	0.2	0.82	175.5	202.7	143.1	179.5	201.8	310.7
P02794	FTH1	Ferritin heavy chain OS=Homo sapiens OX=9606 GN=FTH1 PE=1 SV=2	0	18.364	30	4	7	4	183	21.2	22.69	0	0.72	0.48	0.26	0.44	0.82	289.2	476.6	403.6	346.5	392.1	510
Q99661	KIF2C	Kinesin-like protein KIF2C OS=Homo sapiens OX=9606 GN=KIF2C PE=1 SV=2	0	119.468	42	22	35	21	725	81.3	93.87	0	-0.2	0.13	0.24	0.46	0.81	710.4	617.4	778.7	838.1	974.3	1241.5
Q8NI77	KIF18A	Kinesin-like protein KIF18A OS=Homo sapiens OX=9606 GN=KIF18A PE=1 SV=2	0	34.725	13	10	12	9	898	102.2	27.65	0	0.04	0.19	0.32	0.57	0.81	294.6	302.7	336.8	368.6	438.7	516.9
O95235	KIF20A	Kinesin-like protein KIF20A OS=Homo sapiens OX=9606 GN=KIF20A PE=1 SV=1	0	99.576	33	22	29	22	890	100.2	79.91	0	-0.35	0.19	0.22	0.5	0.8	933.8	735	1065.5	1087.4	1316.1	1628.5
P09486	SPARC	SPARC OS=Homo sapiens OX=9606 GN=SPARC PE=1 SV=1	0	18.455	16	4	8	4	303	34.6	19.02	0	-0.05	-0.14	0.05	0.21	0.8	173.8	168.1	157.7	180.1	201.7	303.4
C9JSZ1	FUBP1	Far upstream element-binding protein 1 (Fragment) OS=Homo sapiens OX=9606 GN=FUBP1 PE=1 SV=1	0	100.126	59	13	58	1	232	24	183.31	0	0.05	0.06	-0.14	0.49	0.8	53.2	55.2	55.4	48.2	74.8	92.9
Q14807	KIF22	Kinesin-like protein KIF22 OS=Homo sapiens OX=9606 GN=KIF22 PE=1 SV=5	0	135.979	52	25	36	25	665	73.2	109.82	0	0.07	0.12	0.33	0.62	0.8	1137.8	1196.2	1233.5	1429.2	1753.4	1978.1
E7EQ64	PRSS1	Trypsin-1 OS=Homo sapiens OX=9606 GN=PRSS1 PE=1 SV=1	0	5.478	15	3	3	2	261	28.1	2.7	0	0.5	0.17	-0.05	0.6	0.8	37.2	52.5	41.8	36	56.2	64.8
Q15417	CNN3	Calponin-3 OS=Homo sapiens OX=9606 GN=CNN3 PE=1 SV=1	0	91.225	49	15	44	12	329	36.4	119.18	2	0.59	-0.31	0.06	0.15	0.79	1920.7	2889.8	1547	1998.9	2127.8	3330.5
Q9BY43	CHMP4A	Charged multivesicular body protein 4a OS=Homo sapiens OX=9606 GN=CHMP4A PE=1 SV=3	0	34.829	36	7	14	1	222	25.1	43.26	0	0.99	-0.31	0.23	0.22	0.79	13.5	26.8	10.9	15.9	15.7	23.4
P52292	KPNA2	Importin subunit alpha-1 OS=Homo sapiens OX=9606 GN=KPNA2 PE=1 SV=1	0	169.288	55	20	79	20	529	57.8	248.99	0	-0.19	0.17	0.04	0.24	0.78	2889.5	2539	3247.7	2976.2	3421.3	4946.3
Q16775	HAGH	Hydroxyacylglutathione hydrolase, mitochondrial OS=Homo sapiens OX=9606 GN=HAGH PE=1 SV=2	0	7.983	13	4	4	4	308	33.8	9.3	0	0.44	-0.26	0.05	0.25	0.78	141.4	191.7	118.3	146.7	167.8	242.7
Q9NRX4	PHPT1	14 kDa phosphohistidine phosphatase OS=Homo sapiens OX=9606 GN=PHPT1 PE=1 SV=1	0	27.67	42	5	12	5	125	13.8	32.3	0	0.46	-0.34	0.03	0.17	0.78	758.3	1040.8	600.2	775.4	853.8	1304.1
Q8WUH6	TMEM263	Transmembrane protein 263 OS=Homo sapiens OX=9606 GN=TMEM263 PE=1 SV=1	0	9.743	9	1	2	1	116	11.7	6.19	0	0.66	-0.15	0.01	0.11	0.78	98.2	155.3	88.5	98.9	106.3	168.7
O75368	SH3BGRL	SH3 domain-binding glutamic acid-rich-like protein OS=Homo sapiens OX=9606 GN=SH3BGRL PE=1 SV=1	0	76.882	90	13	31	13	114	12.8	105.19	0	0.69	-0.29	0.09	0.15	0.78	1785	2873.4	1462.4	1902.4	1981.8	3059.6
P07203	GPX1	Glutathione peroxidase 1 OS=Homo sapiens OX=9606 GN=GPX1 PE=1 SV=4	0	8.59	35	4	5	4	203	22.1	8.32	0	0.28	0.03	0.14	0.51	0.77	67.2	81.9	68.5	74.1	95.5	114.6
Q5TEC6	HIST2H3PS2	Histone H3 OS=Homo sapiens OX=9606 GN=HIST2H3PS2 PE=1 SV=1	0	30.934	53	8	101	3	136	15.4	289.54	0	0.99	-0.13	0.22	0.27	0.76	701.7	1395.3	642.4	818.1	844.4	1190.2
Q6P4F7	ARHGAP11A	Rho GTPase-activating protein 11A OS=Homo sapiens OX=9606 GN=ARHGAP11A PE=1 SV=2	0	15.818	5	4	4	4	1023	113.8	11.68	0	-0.14	0.31	0.44	0.61	0.75	114.6	104.3	142.2	155.9	175.2	192.4
Q8NCF5	NFATC2IP	NFATC2-interacting protein OS=Homo sapiens OX=9606 GN=NFATC2IP PE=1 SV=1	0	25.029	25	7	10	7	419	45.8	25.32	0	0.45	-0.27	0.16	0.13	0.75	187.5	256.8	155.3	209	205.8	315.2
P20962	PTMS	Parathymosin OS=Homo sapiens OX=9606 GN=PTMS PE=1 SV=2	0	36.17	24	5	26	5	102	11.5	81.04	0	0.52	-0.61	0.01	-0.01	0.75	1808.5	2601.7	1183.6	1820	1799	3036.3
Q9NV35	NUDT15	Nucleotide triphosphate diphosphatase NUDT15 OS=Homo sapiens OX=9606 GN=NUDT15 PE=1 SV=1	0	8.056	15	2	3	2	164	18.6	9.25	0	0.58	0.18	0.45	0.41	0.75	79.5	119.2	90.3	108.6	106	133.7
B3KNJ4	SAE1	SUMO-1 activating enzyme subunit 1, isoform CRA_a OS=Homo sapiens OX=9606 GN=SAE1 PE=1 SV=1	0	107.155	58	22	50	1	299	33.4	134.95	0	0.6	-0.09	0.6	0.1	0.75	41.4	62.6	38.9	62.8	44.5	69.9
P53350	PLK1	Serine/threonine-protein kinase PLK1 OS=Homo sapiens OX=9606 GN=PLK1 PE=1 SV=1	0	86.119	38	20	32	20	603	68.2	95.22	0	-0.24	0.35	0.34	0.6	0.73	1344.2	1141.4	1710.1	1700	2034.4	2225.3
P01116	KRAS	GTPase KRas OS=Homo sapiens OX=9606 GN=KRAS PE=1 SV=1	0	47.943	56	7	14	1	189	21.6	44.47	0	-0.08	0.37	0	0.67	0.73	40.8	38.6	52.6	40.8	64.8	67.5
O95644	NFATC1	Nuclear factor of activated T-cells, cytoplasmic 1 OS=Homo sapiens OX=9606 GN=NFATC1 PE=1 SV=3	0	10.556	3	3	4	3	943	101.2	6.83	0	0.21	-0.26	-0.11	0.11	0.73	65.2	75.3	54.5	60.6	70.3	108.1
Q6NT76	HMBOX1	Homeobox-containing protein 1 OS=Homo sapiens OX=9606 GN=HMBOX1 PE=1 SV=1	0	6.545	6	2	2	2	420	47.2	4.98	0	0.27	-0.1	0.27	0.06	0.73	12.2	14.8	11.4	14.7	12.8	20.3
Q9Y448	KNSTRN	Small kinetochore-associated protein OS=Homo sapiens OX=9606 GN=KNSTRN PE=1 SV=2	0	36.106	33	8	10	7	316	35.4	31.89	0	0.46	-0.18	0.02	0.09	0.73	508.6	698.6	449.5	514.4	539.9	842.3
A0A0U1RQM2	FOXP2	Forkhead box protein P2 OS=Homo sapiens OX=9606 GN=FOXP2 PE=1 SV=1	0	10.828	13	4	4	4	716	80	5.36	0	0.57	0.16	0.08	0.4	0.73	36.5	54.1	40.8	38.7	48.1	60.7
Q9H9H4	VPS37B	Vacuolar protein sorting-associated protein 37B OS=Homo sapiens OX=9606 GN=VPS37B PE=1 SV=1	0	30.962	46	7	13	7	285	31.3	25.72	0	0.58	-0.29	-0.13	0.09	0.73	23	34.5	18.9	21	24.5	38.2
P04080	CSTB	Cystatin-B OS=Homo sapiens OX=9606 GN=CSTB PE=1 SV=2	0	30.127	55	5	13	5	98	11.1	41.29	0	0.64	-0.34	0.11	0.08	0.73	657.6	1023.1	520.6	708.3	696.5	1091.8
P02792	FTL	Ferritin light chain OS=Homo sapiens OX=9606 GN=FTL PE=1 SV=2	0	23.682	32	4	8	4	175	20	29.44	0	0.83	0.28	0.29	0.35	0.73	270.3	479.5	329.2	330.1	344.8	448.6
Q06547	GABPB1	GA-binding protein subunit beta-1 OS=Homo sapiens OX=9606 GN=GABPB1 PE=1 SV=2	0	5.614	5	2	3	2	395	42.5	9.35	0	0.85	-0.25	0.23	0.13	0.73	276.5	498.3	232.1	323.8	302	458.9
Q9HBM6	TAF9B	Transcription initiation factor TFIID subunit 9B OS=Homo sapiens OX=9606 GN=TAF9B PE=1 SV=1	0	22.469	20	6	8	1	251	27.6	16.04	0	0.22	0	0.16	0.35	0.72	23.2	27.1	23.2	25.9	29.7	38.4
H7C4T5	MBNL1	Muscleblind-like protein 1 (Fragment) OS=Homo sapiens OX=9606 GN=MBNL1 PE=1 SV=1	0	43.437	41	11	22	1	329	35.8	61.47	0	0.23	-0.67	-0.49	0.15	0.72	34.5	40.5	21.7	24.6	38.2	56.7
Q15121	PEA15	Astrocytic phosphoprotein PEA-15 OS=Homo sapiens OX=9606 GN=PEA15 PE=1 SV=2	0	28.416	48	7	11	7	130	15	28.8	0	0.64	-0.18	0.05	0.12	0.72	396.1	616.6	349.8	410.9	431.4	650.7
J3QRS3	MYL12A	Myosin regulatory light chain 12A OS=Homo sapiens OX=9606 GN=MYL12A PE=1 SV=1	0	75.693	64	10	46	10	177	20.4	146.79	0	0.69	0.01	0.2	0.37	0.72	1431.3	2307.4	1440.4	1643.7	1849.1	2350.1
P11388	TOP2A	DNA topoisomerase 2-alpha OS=Homo sapiens OX=9606 GN=TOP2A PE=1 SV=3	0	405.054	49	84	177	68	1531	174.3	522.24	17	-0.58	0.26	0.12	0.49	0.71	12351.9	8248.1	14749.3	13417.3	17401.1	20205.6
Q9NQR1	KMT5A	N-lysine methyltransferase KMT5A OS=Homo sapiens OX=9606 GN=KMT5A PE=1 SV=3	0	9.378	8	2	2	2	393	42.9	5.98	0	0.08	-0.41	0.11	-0.07	0.71	16.8	17.7	12.6	18	16	27.4
O75208	COQ9	Ubiquinone biosynthesis protein COQ9, mitochondrial OS=Homo sapiens OX=9606 GN=COQ9 PE=1 SV=1	0	24.863	23	5	11	5	318	35.5	30.38	0	0.29	-0.2	0.14	0.15	0.71	187.6	229.6	163	206.8	208.7	306.9
O14910	LIN7A	Protein lin-7 homolog A OS=Homo sapiens OX=9606 GN=LIN7A PE=1 SV=2	0	28.874	36	7	10	3	233	26	33.18	0	0.32	-0.36	0.04	0.29	0.71	344.2	429.3	267.3	353.2	420.9	561.3
H0YH80	HNRNPA1	Heterogeneous nuclear ribonucleoprotein A1 (Fragment) OS=Homo sapiens OX=9606 GN=HNRNPA1 PE=1 SV=1	0	101.003	71	10	133	1	191	19.5	461.86	0	0.45	-0.06	0.13	0.22	0.71	13.4	18.4	12.9	14.7	15.6	22
P21291	CSRP1	Cysteine and glycine-rich protein 1 OS=Homo sapiens OX=9606 GN=CSRP1 PE=1 SV=3	0	49.129	54	6	17	6	193	20.6	47.62	0	0.67	-0.05	0.19	0.15	0.71	554.5	885.1	534.6	632.3	616.4	904.2
A0A0A0MTI5	DBI	Acyl-CoA-binding protein OS=Homo sapiens OX=9606 GN=DBI PE=1 SV=1	0	63.202	43	8	27	8	143	15.9	88.03	0	0.67	-0.54	0.07	0.01	0.71	2616.2	4172	1804	2747.3	2635.4	4282.3
J3KP58	CLIP1	CAP-Gly domain-containing linker protein 1 OS=Homo sapiens OX=9606 GN=CLIP1 PE=1 SV=2	0	117.715	28	36	39	1	1316	148	104.83	0	0.78	-0.04	0.21	0.5	0.71	28.4	48.8	27.7	32.7	40.3	46.4
J3KN67	TPM3	Tropomyosin alpha-3 chain OS=Homo sapiens OX=9606 GN=TPM3 PE=1 SV=1	0	115.628	54	27	67	4	285	33.2	212.28	0	0.81	-0.07	0.37	0.34	0.71	186.2	325.8	177.7	240	235.3	304.6
Q9BS16	CENPK	Centromere protein K OS=Homo sapiens OX=9606 GN=CENPK PE=1 SV=1	0	12.716	20	4	4	4	269	31.6	8.43	0	0.27	-0.21	0.09	0.16	0.7	149.5	180.5	129.4	159	166.6	243
Q9HD42	CHMP1A	Charged multivesicular body protein 1a OS=Homo sapiens OX=9606 GN=CHMP1A PE=1 SV=1	0	11.232	20	5	5	5	196	21.7	10.69	0	0.44	-0.35	0.02	0.04	0.7	306.3	415.1	240.7	310	315	499
Q9BX40	LSM14B	Protein LSM14 homolog B OS=Homo sapiens OX=9606 GN=LSM14B PE=1 SV=1	0	45.238	33	8	15	1	385	42	49.67	5	0.45	-0.25	0.09	0.16	0.7	503.3	688.1	422	534.5	563	816.9
P46109	CRKL	Crk-like protein OS=Homo sapiens OX=9606 GN=CRKL PE=1 SV=1	0	92.782	54	14	41	14	303	33.8	119.48	0	0.45	-0.39	0.06	0.02	0.7	1559.3	2133.5	1187.4	1623.3	1580.8	2539.1
O14562	UBFD1	Ubiquitin domain-containing protein UBFD1 OS=Homo sapiens OX=9606 GN=UBFD1 PE=1 SV=2	0	76.727	44	12	26	12	309	33.4	68.81	0	0.5	-0.25	-0.01	0.11	0.69	946.9	1342.4	798.7	939.5	1020.1	1522.4
A0A2R8Y623	RPS7	40S ribosomal protein S7 (Fragment) OS=Homo sapiens OX=9606 GN=RPS7 PE=1 SV=1	0	84.971	61	12	49	1	169	19.4	172.63	0	0.7	-0.18	0.25	0.41	0.69	48.9	79.5	43.2	58	65.1	78.8
Q14CB8	ARHGAP19	Rho GTPase-activating protein 19 OS=Homo sapiens OX=9606 GN=ARHGAP19 PE=1 SV=1	0	6.643	6	2	2	2	494	55.7	4.92	0	-0.65	-0.1	0.25	0.21	0.68	13.6	8.7	12.7	16.2	15.7	21.8
Q9P1F3	ABRACL	Costars family protein ABRACL OS=Homo sapiens OX=9606 GN=ABRACL PE=1 SV=1	0	22.523	47	3	10	3	81	9.1	35.42	0	0.19	-0.94	-0.1	-0.32	0.68	678.2	771.6	352.3	631.6	543.6	1086.3
O15234	CASC3	Protein CASC3 OS=Homo sapiens OX=9606 GN=CASC3 PE=1 SV=2	0	41.716	21	10	14	10	703	76.2	36.61	0	0.38	-0.43	-0.02	0.11	0.67	408.5	529.8	302.5	404.2	441.2	649
Q969E8	TSR2	Pre-rRNA-processing protein TSR2 homolog OS=Homo sapiens OX=9606 GN=TSR2 PE=1 SV=1	0	13.07	25	3	4	3	191	20.9	11.18	0	0.39	-0.26	-0.03	0.1	0.67	241.9	317.3	202.5	237.5	259.1	386.1
P30086	PEBP1	Phosphatidylethanolamine-binding protein 1 OS=Homo sapiens OX=9606 GN=PEBP1 PE=1 SV=3	0	114.545	82	14	56	14	187	21	177.77	0	0.52	-0.27	0.09	0.11	0.67	2935.9	4201.3	2435.5	3129.8	3159.3	4680.5
P10599	TXN	Thioredoxin OS=Homo sapiens OX=9606 GN=TXN PE=1 SV=3	0	39.816	43	6	30	6	105	11.7	96.87	0	0.67	-0.36	0.16	0.01	0.67	2415.5	3846.3	1881.7	2699.3	2431.8	3847.2
Q9Y3E2	BOLA1	BolA-like protein 1 OS=Homo sapiens OX=9606 GN=BOLA1 PE=1 SV=1	0	15.649	39	3	3	3	137	14.3	12.02	0	0.09	-0.16	0.09	0.08	0.66	85.1	90.8	76	90.8	90.1	134.7
V9GYT7	PSIP1	PC4 and SFRS1-interacting protein (Fragment) OS=Homo sapiens OX=9606 GN=PSIP1 PE=1 SV=1	0	7.544	55	3	3	3	65	7.8	7.16	0	0.17	-0.36	-0.04	0.24	0.66	115.4	129.5	89.9	112.5	136.6	182.2
P16104	H2AFX	Histone H2AX OS=Homo sapiens OX=9606 GN=H2AFX PE=1 SV=2	0	73.613	64	9	181	2	143	15.1	503.39	2	0.42	0	0.01	0.29	0.66	1117.1	1491.5	1114.6	1122.4	1365.9	1764.9
A0A0U1RRE5	NBDY	Negative regulator of P-body association OS=Homo sapiens OX=9606 GN=NBDY PE=1 SV=1	0	7.533	51	2	3	2	68	7	8.28	0	0.42	-0.37	0.05	0.22	0.66	117.1	156.8	90.5	121	136.4	185.1
P35244	RPA3	Replication protein A 14 kDa subunit OS=Homo sapiens OX=9606 GN=RPA3 PE=1 SV=1	0	48.287	72	6	20	6	121	13.6	63.57	0	0.44	-0.19	0.09	0.15	0.66	452.2	614.8	395.1	480	501.6	712.3
H7BYY1	TPM1	Tropomyosin 1 (Alpha), isoform CRA_m OS=Homo sapiens OX=9606 GN=TPM1 PE=1 SV=1	0	77.872	49	18	44	2	248	28.7	148.57	3	0.47	-0.39	0.05	0.24	0.66	364.6	504.3	278	378	430.1	577.1
Q13561	DCTN2	Dynactin subunit 2 OS=Homo sapiens OX=9606 GN=DCTN2 PE=1 SV=4	0	156.896	59	26	62	26	401	44.2	203.8	0	0.48	-0.46	0.06	0.1	0.66	3040.1	4242.7	2215.9	3167	3266.2	4801.4
Q9H299	SH3BGRL3	SH3 domain-binding glutamic acid-rich-like protein 3 OS=Homo sapiens OX=9606 GN=SH3BGRL3 PE=1 SV=1	0	14.208	39	3	8	3	93	10.4	20.06	0	0.56	-0.5	0.04	-0.02	0.66	632.7	933	447.6	649.8	623.1	1002.5
Q6GQQ9	OTUD7B	OTU domain-containing protein 7B OS=Homo sapiens OX=9606 GN=OTUD7B PE=1 SV=1	0	7.326	2	2	2	2	843	92.5	5.58	0	0.64	0.01	0.55	0.05	0.66	38.7	60.2	39	56.8	40.1	61.3
Q8WVK7	SKA2	Spindle and kinetochore-associated protein 2 OS=Homo sapiens OX=9606 GN=SKA2 PE=1 SV=1	0	13.257	34	4	5	4	121	14.2	16.77	0	0.11	-0.45	-0.06	0.06	0.65	354.9	382.3	260.4	340.9	369.5	557
P04908	HIST1H2AB	Histone H2A type 1-B/E OS=Homo sapiens OX=9606 GN=HIST1H2AB PE=1 SV=2	0	84.665	58	9	271	2	130	14.1	750.74	7	0.32	-0.28	-0.04	0.16	0.65	17714.8	22163.6	14596.8	17201	19820.1	27889.2
P50552	VASP	Vasodilator-stimulated phosphoprotein OS=Homo sapiens OX=9606 GN=VASP PE=1 SV=3	0	62.777	39	14	21	14	380	39.8	60.83	0	0.4	-0.15	0.01	0.21	0.65	916.6	1208.2	824.2	925.5	1058.4	1435.4
P05386	RPLP1	60S acidic ribosomal protein P1 OS=Homo sapiens OX=9606 GN=RPLP1 PE=1 SV=1	0	65.306	53	3	29	3	114	11.5	107.08	0	0.45	-0.51	0.06	0.05	0.65	734.5	1003	516.8	768.1	761.9	1150.7
Q8N9N8	EIF1AD	Probable RNA-binding protein EIF1AD OS=Homo sapiens OX=9606 GN=EIF1AD PE=1 SV=1	0	26.172	44	7	9	7	165	19	25.78	0	0.48	-0.32	-0.07	0.19	0.65	227.9	317	183.2	217	260.4	356.5
Q9BZI7	UPF3B	Regulator of nonsense transcripts 3B OS=Homo sapiens OX=9606 GN=UPF3B PE=1 SV=1	0	48.52	29	14	16	13	483	57.7	47.46	0	0.49	-0.21	0.11	0.15	0.65	568.3	796	491.5	614.8	630.6	889.1
E9PAV3	NACA	Nascent polypeptide-associated complex subunit alpha, muscle-specific form OS=Homo sapiens OX=9606 GN=NACA PE=1 SV=1	0	99.644	4	8	104	6	2078	205.3	200.72	2	0.58	-0.38	0.07	0.04	0.65	1733.3	2595.9	1329.6	1824.3	1784.4	2716.9
Q9UKY7	CDV3	Protein CDV3 homolog OS=Homo sapiens OX=9606 GN=CDV3 PE=1 SV=1	0	66.516	74	10	35	10	258	27.3	128	0	0.6	-0.36	0.09	0.06	0.65	1513.1	2297.9	1178.9	1615.1	1573.7	2378.2
Q15651	HMGN3	High mobility group nucleosome-binding domain-containing protein 3 OS=Homo sapiens OX=9606 GN=HMGN3 PE=1 SV=2	0	27.94	60	8	12	8	99	10.7	42.9	0	0.63	-0.13	0.12	0.32	0.65	693.6	1076.5	632.2	751.9	867.4	1085.7
P14649	MYL6B	Myosin light chain 6B OS=Homo sapiens OX=9606 GN=MYL6B PE=1 SV=1	0	58.983	40	8	23	6	208	22.8	60.86	0	0.68	-0.3	0.14	0.12	0.65	475.2	763.6	385.9	524	517.5	743.5
P26583	HMGB2	High mobility group protein B2 OS=Homo sapiens OX=9606 GN=HMGB2 PE=1 SV=2	0	78.75	45	15	54	10	209	24	159.47	0	0.74	-0.29	0.14	-0.02	0.65	3282.1	5489	2676.8	3622.6	3247.7	5163.5
Q9NVM1	EVA1B	Protein eva-1 homolog B OS=Homo sapiens OX=9606 GN=EVA1B PE=1 SV=1	0	7.061	35	2	3	2	165	18.4	5.23	0	-0.21	-0.07	0.31	0.07	0.64	10.4	9	9.9	12.9	10.9	16.2
Q6FI13	HIST2H2AA3	Histone H2A type 2-A OS=Homo sapiens OX=9606 GN=HIST2H2AA3 PE=1 SV=3	0	97.131	58	9	301	3	130	14.1	836.83	0	0.14	-0.96	-0.19	-0.18	0.64	7477.3	8250.8	3854.7	6539.3	6612.6	11680.9
H7BY14	SAMD11	Sterile alpha motif domain-containing protein 11 (Fragment) OS=Homo sapiens OX=9606 GN=SAMD11 PE=1 SV=1	0	10.81	9	4	5	4	589	62.8	11.37	0	0.2	-0.2	-0.15	0.07	0.64	71.2	81.7	62.1	64.1	74.6	111
P23527	HIST1H2BO	Histone H2B type 1-O OS=Homo sapiens OX=9606 GN=HIST1H2BO PE=1 SV=3	0	111.714	75	17	506	3	126	13.9	1428.84	0	0.34	-0.32	0.02	0.09	0.64	2560.3	3242	2055.3	2591.9	2717	3976.8
Q96GA3	LTV1	Protein LTV1 homolog OS=Homo sapiens OX=9606 GN=LTV1 PE=1 SV=1	0	56.177	24	13	21	13	475	54.8	64.95	0	0.35	-0.36	0.01	0	0.64	999.3	1277.6	776.6	1007.3	999.9	1555.5
Q15404	RSU1	Ras suppressor protein 1 OS=Homo sapiens OX=9606 GN=RSU1 PE=1 SV=3	0	43.273	36	9	20	9	277	31.5	38.78	0	0.42	-0.5	-0.02	0.01	0.64	576.8	774.1	407.4	570.1	582.5	902
Q01105	SET	Protein SET OS=Homo sapiens OX=9606 GN=SET PE=1 SV=3	0	109.867	34	16	71	16	290	33.5	227.85	0	0.56	-0.54	0.03	0.02	0.64	4678.9	6902.6	3208.8	4785.1	4736.1	7271.5
Q92882	OSTF1	Osteoclast-stimulating factor 1 OS=Homo sapiens OX=9606 GN=OSTF1 PE=1 SV=2	0	12.272	21	3	5	3	214	23.8	8.73	0	0.36	-0.31	-0.06	-0.13	0.63	76.5	97.8	61.7	73.3	70	118.3
P67936	TPM4	Tropomyosin alpha-4 chain OS=Homo sapiens OX=9606 GN=TPM4 PE=1 SV=3	0	147.606	70	30	94	3	248	28.5	304.3	27	0.45	-0.57	0.05	0.02	0.63	8009.9	10934	5393.5	8271.8	8124.7	12389.9
P05387	RPLP2	60S acidic ribosomal protein P2 OS=Homo sapiens OX=9606 GN=RPLP2 PE=1 SV=1	0	106.711	80	10	64	10	115	11.7	225.6	0	0.48	-0.51	0.09	0.11	0.63	3523.3	4924.6	2479.3	3745.5	3794.2	5448.8
A0A087X127	ZMIZ2	Zinc finger MIZ domain-containing protein 2 OS=Homo sapiens OX=9606 GN=ZMIZ2 PE=1 SV=1	0	16.721	7	6	9	2	923	96.7	26.41	0	0.25	0.02	0.03	0.11	0.62	63.5	75.7	64.3	64.7	68.4	97.2
Q9BV19	C1orf50	Uncharacterized protein C1orf50 OS=Homo sapiens OX=9606 GN=C1orf50 PE=1 SV=2	0	13.959	23	3	4	3	199	21.9	12.29	0	0.27	-0.31	0.03	-0.06	0.62	91.7	110.5	74	94	88.2	141
Q8IUE6	HIST2H2AB	Histone H2A type 2-B OS=Homo sapiens OX=9606 GN=HIST2H2AB PE=1 SV=3	0	57.893	64	7	107	2	130	14	285.49	0	0.35	-0.2	0.07	0.12	0.62	352.1	449.7	306.6	370.8	382.7	543
Q9NPD8	UBE2T	Ubiquitin-conjugating enzyme E2 T OS=Homo sapiens OX=9606 GN=UBE2T PE=1 SV=1	0	44.194	58	10	17	10	197	22.5	46.75	0	0.36	-0.28	-0.01	0.08	0.62	916.6	1178.2	754.5	911.2	968.3	1409.5
Q9Y281	CFL2	Cofilin-2 OS=Homo sapiens OX=9606 GN=CFL2 PE=1 SV=1	0	87.963	73	14	52	10	166	18.7	153.07	0	0.38	-0.27	0.02	0.03	0.62	1251.1	1633.3	1037.4	1264.4	1281.6	1917.6
Q03393	PTS	6-pyruvoyl tetrahydrobiopterin synthase OS=Homo sapiens OX=9606 GN=PTS PE=1 SV=1	0	13.134	25	3	3	3	145	16.4	9.83	0	0.44	-0.12	0.14	0.32	0.62	137.1	186.2	126.6	151.1	171.5	211.2
O60925	PFDN1	Prefoldin subunit 1 OS=Homo sapiens OX=9606 GN=PFDN1 PE=1 SV=2	0	30.16	55	8	16	8	122	14.2	47.64	0	0.45	-0.63	0.02	-0.06	0.62	1930.1	2630.6	1250.2	1951.8	1854.3	2962.4
P46108	CRK	Adapter molecule crk OS=Homo sapiens OX=9606 GN=CRK PE=1 SV=2	0	96.718	65	19	32	19	304	33.8	108.04	0	0.46	-0.41	-0.05	0.04	0.62	1411.8	1944.1	1065.4	1364.3	1451.2	2168.4
P49773	HINT1	Histidine triad nucleotide-binding protein 1 OS=Homo sapiens OX=9606 GN=HINT1 PE=1 SV=2	0	29.8	52	4	12	4	126	13.8	39.29	0	0.47	-0.5	-0.01	-0.04	0.62	1049.9	1451.4	744.3	1045.7	1021.7	1618.2
Q9BRX5	GINS3	DNA replication complex GINS protein PSF3 OS=Homo sapiens OX=9606 GN=GINS3 PE=1 SV=1	0	66.556	62	12	19	12	216	24.5	52.72	0	0.49	-0.4	0.04	0.06	0.62	631.8	890.4	478.1	651.2	657.4	971.7
P09429	HMGB1	High mobility group protein B1 OS=Homo sapiens OX=9606 GN=HMGB1 PE=1 SV=3	0	122.299	55	18	92	13	215	24.9	302.69	5	0.57	-0.5	0.05	-0.13	0.62	9608	14307.8	6771.1	9949.7	8810.4	14774.1
P39687	ANP32A	Acidic leucine-rich nuclear phosphoprotein 32 family member A OS=Homo sapiens OX=9606 GN=ANP32A PE=1 SV=1	0	101.308	58	17	64	11	249	28.6	212.82	6	0.6	-0.43	0.05	0.01	0.62	5128.6	7749.7	3806.7	5323.7	5154.3	7906.5
P0CG35	TMSB15B	Thymosin beta-15B OS=Homo sapiens OX=9606 GN=TMSB15B PE=1 SV=1	0	14.425	56	5	5	5	45	5.2	15.73	0	0.72	-0.13	0.1	0.24	0.62	390.1	644.2	356.3	419.1	461.6	599.9
P43487	RANBP1	Ran-specific GTPase-activating protein OS=Homo sapiens OX=9606 GN=RANBP1 PE=1 SV=1	0	78.353	77	12	46	12	201	23.3	155.06	0	0.75	-0.21	0.16	0.13	0.62	3528.8	5941	3053.8	3954.3	3857.1	5430.2
H7C2N1	PTMA	Prothymosin alpha (Fragment) OS=Homo sapiens OX=9606 GN=PTMA PE=1 SV=1	0	68.564	20	7	65	7	148	15.8	231.78	0	0.81	-0.43	0.13	0.16	0.62	4524.6	7916.8	3359.9	4939.2	5058.4	6962.2
Q9BU02	THTPA	Thiamine-triphosphatase OS=Homo sapiens OX=9606 GN=THTPA PE=1 SV=3	0	7.319	15	2	3	2	230	25.6	6.53	0	0.24	-0.15	0.08	0.12	0.61	69	81.7	62.4	72.9	75.2	105
Q9Y2J4	AMOTL2	Angiomotin-like protein 2 OS=Homo sapiens OX=9606 GN=AMOTL2 PE=1 SV=3	0	37.572	19	12	13	12	779	85.7	33.68	0	0.26	-0.26	0.12	0.16	0.61	446.9	534.4	372.3	485.6	499.3	684.4
Q8WVJ2	NUDCD2	NudC domain-containing protein 2 OS=Homo sapiens OX=9606 GN=NUDCD2 PE=1 SV=1	0	50.024	44	7	14	7	157	17.7	51.85	0	0.33	-0.4	-0.06	0	0.61	668.1	842.1	507	640.2	668.8	1018.6
Q9UG54	MAP3K7	Mitogen-activated protein kinase kinase kinase 7 OS=Homo sapiens OX=9606 GN=MAP3K7 PE=1 SV=1	0	15.078	23	5	5	1	260	28.9	9.14	0	0.35	0.22	0.09	0.27	0.61	21.6	27.6	25.1	23.1	26	33.1
P30085	CMPK1	UMP-CMP kinase OS=Homo sapiens OX=9606 GN=CMPK1 PE=1 SV=3	0	51.595	49	10	20	10	196	22.2	56.15	0	0.35	-0.52	-0.06	-0.03	0.61	1568.8	1992.7	1095	1505.6	1537.6	2400.4
A0A0J9YW36	STMN3	Stathmin-3 (Fragment) OS=Homo sapiens OX=9606 GN=STMN3 PE=1 SV=1	0	29.113	19	5	8	4	239	27.4	24.06	0	0.39	-0.11	0.27	0.17	0.61	308.3	404	285.4	372.8	347.3	470.1
Q15714	TSC22D1	TSC22 domain family protein 1 OS=Homo sapiens OX=9606 GN=TSC22D1 PE=1 SV=3	0	18.826	7	4	6	2	1073	109.6	12.86	0	0.42	-0.55	-0.01	-0.1	0.61	117.6	156.8	80.5	116.9	110.1	179.9
Q01469	FABP5	Fatty acid-binding protein 5 OS=Homo sapiens OX=9606 GN=FABP5 PE=1 SV=3	0	95.995	59	11	56	11	135	15.2	177.41	0	0.43	-0.32	0.02	0.06	0.61	3110	4197.8	2493.8	3157.3	3248.2	4730.3
O95817	BAG3	BAG family molecular chaperone regulator 3 OS=Homo sapiens OX=9606 GN=BAG3 PE=1 SV=3	0	79.675	50	18	26	18	575	61.6	72.24	0	0.46	-0.33	0.04	0.04	0.61	1124.2	1548.3	896.9	1156.9	1157	1720.7
Q96C92	SDCCAG3	Serologically defined colon cancer antigen 3 OS=Homo sapiens OX=9606 GN=SDCCAG3 PE=1 SV=3	0	18.675	12	4	5	4	435	47.9	12.09	0	0.55	-0.29	0.09	0.14	0.61	93.6	137.4	76.6	99.3	103	143
A0A0C4DGV4	LAMTOR5	Hepatitis B virus x interacting protein OS=Homo sapiens OX=9606 GN=LAMTOR5 PE=1 SV=1	0	24.629	31	3	8	3	173	18.1	15.92	0	0.92	-0.17	0.13	0.08	0.61	202.9	385.1	180.2	221.7	215.1	310.5
Q14674	ESPL1	Separin OS=Homo sapiens OX=9606 GN=ESPL1 PE=1 SV=3	0	48.55	8	14	15	14	2120	233	39.34	0	-0.26	0.17	0.11	0.31	0.6	488.2	408.6	549.3	527.4	607.2	741
Q96RN5	MED15	Mediator of RNA polymerase II transcription subunit 15 OS=Homo sapiens OX=9606 GN=MED15 PE=1 SV=2	0	37.114	16	9	14	9	788	86.7	41.6	0	0.06	-0.07	-0.04	0.1	0.6	314.3	328.1	298.6	305.5	337.5	475.4
Q9ULX3	NOB1	RNA-binding protein NOB1 OS=Homo sapiens OX=9606 GN=NOB1 PE=1 SV=1	0	31.557	29	11	11	11	412	46.6	34.64	0	0.25	-0.19	0.03	-0.01	0.6	541.4	645.2	475.4	554.4	539.1	819.8
H7BZ14	PPIL3	Peptidyl-prolyl cis-trans isomerase (Fragment) OS=Homo sapiens OX=9606 GN=PPIL3 PE=1 SV=1	0	34.945	47	6	9	6	180	20.3	20.92	0	0.28	-0.3	0.05	0.03	0.6	368	447	299.9	381.5	376.6	556.5
Q8NEZ2	VPS37A	Vacuolar protein sorting-associated protein 37A OS=Homo sapiens OX=9606 GN=VPS37A PE=1 SV=1	0	25.632	18	6	6	6	397	44.3	19	0	0.37	-0.3	0.02	0.01	0.6	201	259.8	162.9	204.4	202.3	305.4
P58546	MTPN	Myotrophin OS=Homo sapiens OX=9606 GN=MTPN PE=1 SV=2	0	37.068	41	6	15	6	118	12.9	58.19	0	0.38	-0.33	0.05	0.03	0.6	1137.7	1480.3	904.6	1174.5	1165.3	1721.9
Q9BVG4	PBDC1	Protein PBDC1 OS=Homo sapiens OX=9606 GN=PBDC1 PE=1 SV=1	0	48.825	48	13	22	13	233	26	61.16	0	0.39	-0.32	-0.01	0.06	0.6	1063	1395.4	848.8	1053	1105.4	1606
Q13526	PIN1	Peptidyl-prolyl cis-trans isomerase NIMA-interacting 1 OS=Homo sapiens OX=9606 GN=PIN1 PE=1 SV=1	0	61.994	71	10	24	10	163	18.2	83.28	0	0.42	-0.41	0.07	0.04	0.6	1463.8	1952.1	1098.7	1537.5	1508.6	2220.3
U3KQK0	HIST1H2BN	Histone H2B OS=Homo sapiens OX=9606 GN=HIST1H2BN PE=1 SV=1	0	110.449	57	17	527	3	166	18.8	1494.85	18	0.43	-0.33	0.03	0.03	0.6	28497.7	38334.3	22703.1	29008.9	29148.1	43318.5
Q9H098	FAM107B	Protein FAM107B OS=Homo sapiens OX=9606 GN=FAM107B PE=1 SV=1	0	8.911	18	2	3	2	131	15.5	7.09	0	0.45	-0.44	0.08	0.2	0.6	15.4	21	11.3	16.2	17.7	23.3
Q8N6N3	C1orf52	UPF0690 protein C1orf52 OS=Homo sapiens OX=9606 GN=C1orf52 PE=1 SV=1	0	17.955	36	5	6	5	182	20.6	18.95	0	0.45	-0.5	0.06	0.02	0.6	342.9	469.4	242	358	347.3	520.7
A0A0C4DGB5	CAST	Calpastatin OS=Homo sapiens OX=9606 GN=CAST PE=1 SV=1	0	40.984	21	14	14	14	754	81	32.38	0	0.47	-0.32	-0.03	0.06	0.6	713.5	989.1	570.4	700.6	741.5	1079.5
Q9P0R6	GSKIP	GSK3B-interacting protein OS=Homo sapiens OX=9606 GN=GSKIP PE=1 SV=2	0	11.267	23	2	4	2	139	15.6	9	0	0.5	-0.23	0.03	0.28	0.6	119.1	168.3	101.3	122	144.3	180.4
Q96A49	SYAP1	Synapse-associated protein 1 OS=Homo sapiens OX=9606 GN=SYAP1 PE=1 SV=1	0	53.674	31	11	17	11	352	39.9	51.93	0	0.5	-0.51	-0.02	0.01	0.6	1256.9	1777.5	884.5	1242.4	1265.3	1910.1
Q8IYL3	C1orf174	UPF0688 protein C1orf174 OS=Homo sapiens OX=9606 GN=C1orf174 PE=1 SV=2	0	18.508	33	4	7	4	243	26	15.69	0	0.51	-0.27	0.02	0.09	0.6	253.4	361.9	209.7	257	269.2	383.5
Q8WXX5	DNAJC9	DnaJ homolog subfamily C member 9 OS=Homo sapiens OX=9606 GN=DNAJC9 PE=1 SV=1	0	76.968	53	15	27	15	260	29.9	84.53	0	0.57	0	0.13	0.25	0.6	1785.9	2658.1	1785.9	1958.2	2128.9	2715.4
P51858	HDGF	Hepatoma-derived growth factor OS=Homo sapiens OX=9606 GN=HDGF PE=1 SV=1	0	119.911	78	18	59	17	240	26.8	171.95	0	0.62	-0.36	0.05	0.11	0.6	4048.9	6219	3155.5	4193.1	4384	6118.7
P04792	HSPB1	Heat shock protein beta-1 OS=Homo sapiens OX=9606 GN=HSPB1 PE=1 SV=2	0	116.009	90	18	75	18	205	22.8	207.9	0	0.75	-0.25	0.07	0.02	0.6	3504.9	5877.8	2941.4	3686	3544.6	5315.3
Q9H8V3	ECT2	Protein ECT2 OS=Homo sapiens OX=9606 GN=ECT2 PE=1 SV=4	0	73.496	28	20	28	20	914	103.4	64.7	0	-0.38	0.19	0.2	0.48	0.59	1086.8	832.8	1240.7	1249.2	1518	1632.3
Q9NYP9	MIS18A	Protein Mis18-alpha OS=Homo sapiens OX=9606 GN=MIS18A PE=1 SV=1	0	7.634	11	2	2	2	233	25.8	6.62	0	0.06	-0.08	-0.01	0.03	0.59	142.4	148.7	135.1	141.7	145	214
P28799	GRN	Granulins OS=Homo sapiens OX=9606 GN=GRN PE=1 SV=2	0	27.895	15	7	9	7	593	63.5	27.67	0	0.12	-0.07	0.12	0.33	0.59	456.7	495.8	435.5	497.5	573.1	687.4
Q17R98	ZNF827	Zinc finger protein 827 OS=Homo sapiens OX=9606 GN=ZNF827 PE=1 SV=1	0	14.072	5	5	5	5	1081	119.1	10.71	0	0.25	0.17	0.18	0.35	0.59	109.6	130.2	123.7	123.8	139.9	165.3
P68431	HIST1H3A	Histone H3.1 OS=Homo sapiens OX=9606 GN=HIST1H3A PE=1 SV=2	0	52.597	55	9	158	1	136	15.4	444.5	8	0.28	-0.39	-0.05	0.09	0.59	18579.9	22505.1	14145.6	17974.4	19710.1	28059.2
Q6VEQ5	WASH2P	WAS protein family homolog 2 OS=Homo sapiens OX=9606 GN=WASH2P PE=2 SV=2	0	31.027	26	11	12	11	465	50.3	29.51	0	0.37	-0.31	0	0.09	0.59	813.6	1051.1	656.3	811	865.2	1220.5
B1AKR6	DYNLRB1	Dynein light chain roadblock-type 1 OS=Homo sapiens OX=9606 GN=DYNLRB1 PE=1 SV=1	0	30.95	50	5	12	5	148	16.2	27.67	0	0.42	-0.52	-0.04	0.02	0.59	286	382.3	199.6	278.4	289.8	430.1
Q14847	LASP1	LIM and SH3 domain protein 1 OS=Homo sapiens OX=9606 GN=LASP1 PE=1 SV=2	0	81.424	41	13	43	13	261	29.7	135.72	0	0.44	-0.5	0.02	0	0.59	2927.1	3983	2066.1	2970.4	2933.4	4402.1
Q8TBE0	BAHD1	Bromo adjacent homology domain-containing 1 protein OS=Homo sapiens OX=9606 GN=BAHD1 PE=1 SV=2	0	11.609	4	3	3	3	780	84.6	8.73	0	0.45	-0.01	0.31	0.12	0.59	168.5	230.8	166.9	208.8	183.2	252.8
P42773	CDKN2C	Cyclin-dependent kinase 4 inhibitor C OS=Homo sapiens OX=9606 GN=CDKN2C PE=1 SV=1	0	28.595	54	8	12	8	168	18.1	27.28	0	0.46	-0.47	0.04	0.03	0.59	702.3	967.1	507.8	721.5	718.1	1056.5
Q9BRP8	PYM1	Partner of Y14 and mago OS=Homo sapiens OX=9606 GN=PYM1 PE=1 SV=1	0	82.778	75	14	25	14	204	22.6	81.02	0	0.46	-0.51	0.09	0.01	0.59	1113	1531.2	783.1	1186.4	1121.3	1673.6
P47813	EIF1AX	Eukaryotic translation initiation factor 1A, X-chromosomal OS=Homo sapiens OX=9606 GN=EIF1AX PE=1 SV=2	0	47.676	56	10	29	10	144	16.5	79.16	0	0.47	-0.3	0.11	0.1	0.59	2052.9	2838.6	1669.9	2211.7	2207.4	3087.7
Q9H444	CHMP4B	Charged multivesicular body protein 4b OS=Homo sapiens OX=9606 GN=CHMP4B PE=1 SV=1	0	41.821	33	9	13	9	224	24.9	38.9	0	0.48	-0.54	-0.02	-0.07	0.59	1183.5	1647.4	812.3	1170.1	1128.8	1777.6
P54727	RAD23B	UV excision repair protein RAD23 homolog B OS=Homo sapiens OX=9606 GN=RAD23B PE=1 SV=1	0	118.718	51	18	68	16	409	43.1	160.14	2	0.51	-0.36	-0.01	0.09	0.59	2558.9	3647.8	1999.1	2539.1	2728.3	3858.6
Q86WR0	CCDC25	Coiled-coil domain-containing protein 25 OS=Homo sapiens OX=9606 GN=CCDC25 PE=1 SV=2	0	25.277	31	6	8	6	208	24.5	20.83	0	0.55	-0.19	0.11	0.2	0.59	475.9	696.2	416.7	513.3	546.9	714.9
Q8WZA0	LZIC	Protein LZIC OS=Homo sapiens OX=9606 GN=LZIC PE=1 SV=1	0	41.842	36	8	20	8	190	21.5	53.67	0	0.58	-0.43	-0.04	0.02	0.59	1089.6	1633.7	811.2	1063.1	1107.4	1644.7
P09497	CLTB	Clathrin light chain B OS=Homo sapiens OX=9606 GN=CLTB PE=1 SV=1	0	35.556	28	10	18	10	229	25.2	54.79	0	0.59	-0.33	0.14	0.12	0.59	1366.7	2060.9	1088.3	1501.3	1490	2059.7
P63313	TMSB10	Thymosin beta-10 OS=Homo sapiens OX=9606 GN=TMSB10 PE=1 SV=2	0	23.838	45	6	22	6	44	5	61.97	0	0.59	-0.53	0.04	-0.01	0.59	2347.3	3535.4	1627.5	2408.6	2327.1	3543.3
Q9Y266	NUDC	Nuclear migration protein nudC OS=Homo sapiens OX=9606 GN=NUDC PE=1 SV=1	0	168.814	60	25	84	25	331	38.2	257.12	0	0.65	-0.26	0.05	0.14	0.59	5664.2	8888.1	4733.7	5869.7	6222	8506.4
Q01826	SATB1	DNA-binding protein SATB1 OS=Homo sapiens OX=9606 GN=SATB1 PE=1 SV=1	0	8.546	3	3	3	2	763	85.9	7.73	0	-0.12	-0.1	0.09	-0.01	0.58	116.4	107.1	108.7	123.6	115.5	173.9
P51884	LUM	Lumican OS=Homo sapiens OX=9606 GN=LUM PE=1 SV=2	0	13.943	19	4	4	4	338	38.4	9.92	0	0.04	-0.1	-0.08	0.2	0.58	90.2	92.6	83.9	85.6	103.6	135
Q9NVM6	DNAJC17	DnaJ homolog subfamily C member 17 OS=Homo sapiens OX=9606 GN=DNAJC17 PE=1 SV=1	0	37.62	26	7	11	7	304	34.7	26.79	0	0.28	-0.42	0.04	-0.06	0.58	267.8	326.1	199.6	275.3	257.1	400
H0YG38	PRPF40A	Pre-mRNA-processing factor 40 homolog A (Fragment) OS=Homo sapiens OX=9606 GN=PRPF40A PE=1 SV=1	0	34.643	24	6	14	1	346	36.6	40.11	0	0.34	0.31	-0.24	0.48	0.58	144.4	182.5	179.3	122.6	201.5	215.7
P19532	TFE3	Transcription factor E3 OS=Homo sapiens OX=9606 GN=TFE3 PE=1 SV=4	0	7.813	4	3	3	3	575	61.5	8.1	0	0.35	-0.38	0.06	0.07	0.58	209.9	267.6	160.8	218.1	219.8	314.5
Q9BUP0	EFHD1	EF-hand domain-containing protein D1 OS=Homo sapiens OX=9606 GN=EFHD1 PE=1 SV=1	0	27.493	30	5	9	3	239	26.9	20.59	0	0.42	-0.32	0.04	0.1	0.58	63.1	84.2	50.5	65	67.7	94.6
Q6GMV3	PTRHD1	Putative peptidyl-tRNA hydrolase PTRHD1 OS=Homo sapiens OX=9606 GN=PTRHD1 PE=1 SV=1	0	47.302	49	6	15	6	140	15.8	49.55	0	0.44	-0.03	0.12	0.18	0.58	577.6	784.2	565.4	628.3	655.9	862.7
Q8TDP1	RNASEH2C	Ribonuclease H2 subunit C OS=Homo sapiens OX=9606 GN=RNASEH2C PE=1 SV=1	0	45.701	82	9	20	9	164	17.8	59.35	0	0.51	-0.29	0.01	0.07	0.58	538.9	768.3	439.7	544.4	566.3	805.9
P62081	RPS7	40S ribosomal protein S7 OS=Homo sapiens OX=9606 GN=RPS7 PE=1 SV=1	0	102.255	66	16	84	5	194	22.1	226.62	10	0.54	-0.34	0.18	0.08	0.58	3915.8	5706.4	3086	4431.9	4135.8	5854.8
O43399	TPD52L2	Tumor protein D54 OS=Homo sapiens OX=9606 GN=TPD52L2 PE=1 SV=2	0	79.242	66	14	29	14	206	22.2	98.15	0	0.54	-0.38	0.08	0.07	0.58	1742.9	2530.5	1334.9	1841.7	1826.5	2605.2
Q9BW71	HIRIP3	HIRA-interacting protein 3 OS=Homo sapiens OX=9606 GN=HIRIP3 PE=1 SV=3	0	35.347	16	8	14	8	556	61.9	36.98	0	0.58	-0.14	0.11	0.2	0.58	670.5	1001.2	608.5	723.4	772	1002
E7EX17	EIF4B	Eukaryotic translation initiation factor 4B OS=Homo sapiens OX=9606 GN=EIF4B PE=1 SV=1	0	113.469	39	27	89	17	616	69.7	268.5	8	0.59	-0.45	0.15	0.07	0.58	6813.7	10276.3	4976.1	7557.6	7138.3	10185.4
Q9H3J6	C12orf65	Probable peptide chain release factor C12orf65, mitochondrial OS=Homo sapiens OX=9606 GN=C12orf65 PE=2 SV=1	0	6.391	16	2	2	2	166	18.8	2.83	0	-0.08	-0.41	-0.21	-0.27	0.57	78.4	74.3	59.2	67.8	65.2	116.2
Q13137	CALCOCO2	Calcium-binding and coiled-coil domain-containing protein 2 OS=Homo sapiens OX=9606 GN=CALCOCO2 PE=1 SV=1	0	28.883	31	9	9	9	446	52.2	18.59	0	0.31	-0.09	0.1	0.19	0.57	274.4	339.8	258.3	294.9	312.6	406.9
J3KQ18	DDT	D-dopachrome decarboxylase OS=Homo sapiens OX=9606 GN=DDT PE=1 SV=1	0	31.348	67	7	19	7	132	14.2	52.59	0	0.33	-0.55	-0.12	-0.03	0.57	1123.2	1411.4	768.6	1030.1	1101.9	1672.7
O75526	RBMXL2	RNA-binding motif protein, X-linked-like-2 OS=Homo sapiens OX=9606 GN=RBMXL2 PE=1 SV=3	0	39.89	12	5	43	1	392	42.8	88.19	0	0.37	-0.28	0.04	0.1	0.57	37.5	48.6	30.9	38.7	40.3	55.6
O60664	PLIN3	Perilipin-3 OS=Homo sapiens OX=9606 GN=PLIN3 PE=1 SV=3	0	148.949	65	23	66	23	434	47	222.47	0	0.38	-0.55	-0.09	-0.04	0.57	3792.8	4928.1	2595	3556.8	3691.4	5611.1
P08758	ANXA5	Annexin A5 OS=Homo sapiens OX=9606 GN=ANXA5 PE=1 SV=2	0	149.047	81	27	105	26	320	35.9	327.68	1	0.4	-0.13	0.05	0.02	0.57	6813.6	9018.2	6216.1	7045	6929.7	10087.9
P10606	COX5B	Cytochrome c oxidase subunit 5B, mitochondrial OS=Homo sapiens OX=9606 GN=COX5B PE=1 SV=2	0	56.356	66	9	25	9	129	13.7	71.82	0	0.44	-0.24	0.02	0.26	0.57	1582.5	2152.7	1341.5	1601.3	1896.2	2341.7
P52655	GTF2A1	Transcription initiation factor IIA subunit 1 OS=Homo sapiens OX=9606 GN=GTF2A1 PE=1 SV=1	0	16.82	9	3	6	2	376	41.5	11.13	0	0.48	-0.19	-0.15	0.3	0.57	46.3	64.7	40.5	41.8	57.1	68.7
P41236	PPP1R2	Protein phosphatase inhibitor 2 OS=Homo sapiens OX=9606 GN=PPP1R2 PE=1 SV=2	0	35.411	51	7	14	7	205	23	46.05	0	0.5	-0.49	-0.06	0.13	0.57	983.2	1390.5	701.9	945.7	1074.9	1463.7
Q86WV7	CCDC43	CCDC43 protein OS=Homo sapiens OX=9606 GN=CCDC43 PE=1 SV=1	0	26.192	24	6	8	6	227	25.5	27.98	0	0.5	-0.43	-0.04	0.05	0.57	640.8	906.4	474.7	624.7	663	952
Q9Y248	GINS2	DNA replication complex GINS protein PSF2 OS=Homo sapiens OX=9606 GN=GINS2 PE=1 SV=1	0	18.651	25	4	7	4	185	21.4	16.83	0	0.58	-0.19	0.15	0.18	0.57	189.8	283.2	166.9	209.9	215.7	281.9
P35269	GTF2F1	General transcription factor IIF subunit 1 OS=Homo sapiens OX=9606 GN=GTF2F1 PE=1 SV=2	0	88.538	36	19	36	19	517	58.2	114.1	0	0.58	-0.33	0.1	0.07	0.57	1634.2	2436.8	1302.2	1748.1	1709.8	2430.1
D3YTA9	PPP3R1	Calcineurin subunit B type 1 OS=Homo sapiens OX=9606 GN=PPP3R1 PE=1 SV=1	0	39.217	38	6	10	6	189	21.4	35.22	0	0.6	-0.11	0.19	0.22	0.57	425.9	644.9	395.6	485.6	496.3	630.2
P52732	KIF11	Kinesin-like protein KIF11 OS=Homo sapiens OX=9606 GN=KIF11 PE=1 SV=2	0	133.257	34	32	40	32	1056	119.1	112.25	0	-0.25	0.22	0.21	0.34	0.56	2325.9	1952.7	2707.5	2696.1	2952.1	3421.7
Q96H22	CENPN	Centromere protein N OS=Homo sapiens OX=9606 GN=CENPN PE=1 SV=2	0	13.666	20	4	4	4	339	39.5	10.12	0	-0.2	0.07	0.14	0.21	0.56	89.3	77.6	93.6	98.5	103.4	131.7
O75197	LRP5	Low-density lipoprotein receptor-related protein 5 OS=Homo sapiens OX=9606 GN=LRP5 PE=1 SV=2	0	5.875	5	4	4	4	1615	179	0	0	-0.15	-0.16	0.12	-0.22	0.56	13.4	12.1	12	14.6	11.5	19.8
O95551	TDP2	Tyrosyl-DNA phosphodiesterase 2 OS=Homo sapiens OX=9606 GN=TDP2 PE=1 SV=1	0	16.652	12	3	3	3	362	40.9	11.69	0	-0.08	0.13	0.03	0.1	0.56	149.7	141.5	163.6	152.6	160.7	220
Q9H9L7	AKIRIN1	Akirin-1 OS=Homo sapiens OX=9606 GN=AKIRIN1 PE=1 SV=1	0	7.065	14	3	3	2	192	21.9	6.99	1	0.14	0.04	0.18	0.16	0.56	147.7	162.4	151.9	167	165.6	218.3
Q9HBM1	SPC25	Kinetochore protein Spc25 OS=Homo sapiens OX=9606 GN=SPC25 PE=1 SV=1	0	30.723	38	7	10	7	224	26.1	24.73	0	0.16	-0.31	-0.1	0.04	0.56	377.9	422	304.9	353.6	387.2	556.5
F6UJY1	HYI	Putative hydroxypyruvate isomerase OS=Homo sapiens OX=9606 GN=HYI PE=1 SV=1	0	19.501	19	3	4	3	302	33	9.6	0	0.18	-0.46	-0.06	-0.11	0.56	53.2	60.3	38.6	51.2	49.4	78.4
O00479	HMGN4	High mobility group nucleosome-binding domain-containing protein 4 OS=Homo sapiens OX=9606 GN=HMGN4 PE=1 SV=3	0	28.414	53	7	11	7	90	9.5	40.55	0	0.22	-0.92	-0.18	-0.14	0.56	1751.8	2033.6	926.9	1550.4	1595	2589.4
P47914	RPL29	60S ribosomal protein L29 OS=Homo sapiens OX=9606 GN=RPL29 PE=1 SV=2	0	41.093	23	5	15	5	159	17.7	47.27	0	0.24	-0.75	-0.08	-0.16	0.56	2315.8	2743.1	1380.8	2189.2	2067.6	3403.3
A0A0D9SEI0	C6orf203	Uncharacterized protein C6orf203 OS=Homo sapiens OX=9606 GN=C6orf203 PE=1 SV=1	0	6.487	17	3	4	3	245	28.4	6.89	0	0.25	-0.52	-0.02	0.07	0.56	293.7	348.8	204.9	289.7	308	433
Q9UFG5	C19orf25	UPF0449 protein C19orf25 OS=Homo sapiens OX=9606 GN=C19orf25 PE=1 SV=2	0	15.929	65	5	10	5	118	12.9	26.71	0	0.28	-0.33	-0.03	0.22	0.56	307.4	373.6	243.8	301.3	358.6	453
O14545	TRAFD1	TRAF-type zinc finger domain-containing protein 1 OS=Homo sapiens OX=9606 GN=TRAFD1 PE=1 SV=1	0	18.499	10	4	4	4	582	64.8	12.17	0	0.36	-0.22	0.04	-0.08	0.56	154.5	198.7	132.9	159.1	146.3	227.3
A0A024R216	HDGFRP3	Hepatoma-derived growth factor, related protein 3, isoform CRA_a OS=Homo sapiens OX=9606 GN=HDGFRP3 PE=1 SV=1	0	22.059	33	6	7	5	203	22.6	21.92	0	0.4	-0.36	0.05	0.15	0.56	661.5	874.4	515.9	683.6	732.9	975.6
G3V2U7	ACYP1	Acylphosphatase OS=Homo sapiens OX=9606 GN=ACYP1 PE=1 SV=1	0	29.064	45	6	9	6	129	14.1	28.55	0	0.42	-0.39	0	0	0.56	714.1	957.3	544	712.2	716.5	1053.2
O75935	DCTN3	Dynactin subunit 3 OS=Homo sapiens OX=9606 GN=DCTN3 PE=1 SV=1	0	34.928	46	8	13	8	186	21.1	33.2	0	0.43	-0.36	0.16	0.13	0.56	668.4	900	521.6	746.7	732.1	988.3
P55209	NAP1L1	Nucleosome assembly protein 1-like 1 OS=Homo sapiens OX=9606 GN=NAP1L1 PE=1 SV=1	0	128.717	44	11	123	9	391	45.3	328.78	0	0.47	-0.26	0.04	0.03	0.56	2321.3	3211.8	1938.5	2389.1	2366.2	3431.2
Q9NZ52	GGA3	ADP-ribosylation factor-binding protein GGA3 OS=Homo sapiens OX=9606 GN=GGA3 PE=1 SV=1	0	19.459	11	5	5	4	723	78.3	12.39	0	0.48	0.35	0.26	0.41	0.56	71.6	99.9	91.4	85.8	95.4	105.8
P55327	TPD52	Tumor protein D52 OS=Homo sapiens OX=9606 GN=TPD52 PE=1 SV=2	0	80.248	65	11	34	11	224	24.3	90.66	0	0.48	-0.65	-0.07	-0.06	0.56	1308.5	1830.3	836.4	1244.6	1251.9	1935.2
Q01658	DR1	Protein Dr1 OS=Homo sapiens OX=9606 GN=DR1 PE=1 SV=1	0	18.373	22	5	8	5	176	19.4	27.34	0	0.5	-0.19	0.07	0.12	0.56	667.3	943.5	585.9	700.3	725.2	982.8
Q13522	PPP1R1A	Protein phosphatase 1 regulatory subunit 1A OS=Homo sapiens OX=9606 GN=PPP1R1A PE=1 SV=2	0	45.842	51	10	16	5	171	19	52.14	5	0.5	-0.56	-0.07	-0.01	0.56	1453.9	2054.2	986.3	1386.8	1446.9	2148.6
P62899	RPL31	60S ribosomal protein L31 OS=Homo sapiens OX=9606 GN=RPL31 PE=1 SV=1	0	47.458	48	10	29	10	125	14.5	88.13	0	0.52	-0.12	0.13	0.18	0.56	3626.5	5188.2	3336.2	3966	4120.8	5359.9
Q9H446	RWDD1	RWD domain-containing protein 1 OS=Homo sapiens OX=9606 GN=RWDD1 PE=1 SV=1	0	27.9	29	9	13	9	243	27.9	34.47	0	0.61	-0.33	0.02	0.1	0.56	718.5	1094	570.8	726.9	769.9	1061
Q9Y605	MRFAP1	MORF4 family-associated protein 1 OS=Homo sapiens OX=9606 GN=MRFAP1 PE=1 SV=1	0	9.605	33	3	4	3	127	14.6	11.02	0	0.62	0.2	0.23	0.42	0.56	107.2	164.5	123.5	125.3	143.3	158.3
K7EM38	ACTG1	Actin, cytoplasmic 2 (Fragment) OS=Homo sapiens OX=9606 GN=ACTG1 PE=1 SV=1	0	108.399	79	10	292	1	133	14.5	944.21	0	-0.14	0.05	0.31	-0.2	0.55	43	39.1	44.6	53.4	37.5	62.9
Q9NWS6	FAM118A	Protein FAM118A OS=Homo sapiens OX=9606 GN=FAM118A PE=1 SV=2	0	6.633	7	2	3	2	357	40.2	0	0	-0.12	0.13	-0.21	0.59	0.55	22	20.2	24.1	19	33.1	32.2
A0A0R4J2E2	R3HCC1	R3H and coiled-coil domain-containing protein 1 OS=Homo sapiens OX=9606 GN=R3HCC1 PE=1 SV=1	0	12.592	13	5	5	5	440	49	10.55	0	0.21	-0.4	0.13	0.18	0.55	146.4	169.1	110.8	160	165.5	213.8
Q9NWM8	FKBP14	Peptidyl-prolyl cis-trans isomerase FKBP14 OS=Homo sapiens OX=9606 GN=FKBP14 PE=1 SV=1	0	26.368	31	7	10	7	211	24.2	26.35	0	0.34	-0.25	0.11	0.21	0.55	389.9	494.8	327.6	419.4	450.7	572.5
E9PK25	CFL1	Cofilin-1 OS=Homo sapiens OX=9606 GN=CFL1 PE=1 SV=1	0	129.716	62	18	118	14	204	22.7	370.96	4	0.39	-0.27	0.03	0.05	0.55	6407.7	8380.2	5311.8	6524.8	6639.8	9364
O75575	CRCP	DNA-directed RNA polymerase III subunit RPC9 OS=Homo sapiens OX=9606 GN=CRCP PE=1 SV=1	0	6.612	30	3	3	3	148	16.9	5.24	0	0.43	-0.09	0.22	0.18	0.55	167	225	156.7	193.9	189	244.3
P49354	FNTA	Protein farnesyltransferase/geranylgeranyltransferase type-1 subunit alpha OS=Homo sapiens OX=9606 GN=FNTA PE=1 SV=1	0	114.524	45	17	51	17	379	44.4	141.57	0	0.44	-0.04	0.06	0.13	0.55	1630.4	2210.4	1584.7	1696.6	1786.6	2394.9
Q8NFU3	TSTD1	Thiosulfate:glutathione sulfurtransferase OS=Homo sapiens OX=9606 GN=TSTD1 PE=1 SV=3	0	5.896	15	2	3	2	115	12.5	8.88	0	0.44	-0.42	-0.01	-0.04	0.55	347.4	471.6	260.2	345.1	338.4	508.2
P62310	LSM3	U6 snRNA-associated Sm-like protein LSm3 OS=Homo sapiens OX=9606 GN=LSM3 PE=1 SV=2	0	15.912	22	3	10	3	102	11.8	28.38	0	0.45	-0.31	0.11	0.07	0.55	626	855.5	505.9	674.6	657.9	916.3
P61024	CKS1B	Cyclin-dependent kinases regulatory subunit 1 OS=Homo sapiens OX=9606 GN=CKS1B PE=1 SV=1	0	9.544	41	3	6	3	79	9.7	18.24	0	0.46	-0.59	-0.27	0.06	0.55	547.3	754.8	362.6	454.2	569.7	799
Q99627	COPS8	COP9 signalosome complex subunit 8 OS=Homo sapiens OX=9606 GN=COPS8 PE=1 SV=1	0	45.654	60	6	16	6	209	23.2	44.3	0	0.46	-0.23	0.05	0.09	0.55	335.3	462.4	285.4	346.3	355.9	489.8
H8Y6P7	GCOM1	GRINL1A combined protein 15 OS=Homo sapiens OX=9606 GN=GCOM1 PE=2 SV=1	0	23.34	8	5	7	5	765	87.8	21.99	0	0.49	-0.2	0.27	0.04	0.55	158.1	222.1	137.7	190.6	162.5	231.2
P09496	CLTA	Clathrin light chain A OS=Homo sapiens OX=9606 GN=CLTA PE=1 SV=1	0	34.41	21	10	26	10	248	27.1	83.49	0	0.49	-0.51	0.03	0	0.55	3998.9	5618.2	2803.8	4073.2	3991.6	5850.4
Q8WW12	PCNP	PEST proteolytic signal-containing nuclear protein OS=Homo sapiens OX=9606 GN=PCNP PE=1 SV=2	0	58.048	45	8	21	8	178	18.9	70.76	0	0.58	-0.51	-0.03	-0.01	0.55	1812.7	2704.7	1275.5	1775.7	1797.4	2657.2
Q15181	PPA1	Inorganic pyrophosphatase OS=Homo sapiens OX=9606 GN=PPA1 PE=1 SV=2	0	112.342	70	17	57	16	289	32.6	175.96	0	0.59	-0.04	0.14	0.18	0.55	2047.1	3075.2	1986.5	2251.6	2322.4	2995.2
Q99551	MTERF1	Transcription termination factor 1, mitochondrial OS=Homo sapiens OX=9606 GN=MTERF1 PE=1 SV=1	0	16.881	14	5	8	5	399	45.7	16.48	0	0.6	0.43	0.22	0.48	0.55	882.7	1341.1	1188.7	1031.2	1235.3	1289.7
Q8NC51	SERBP1	Plasminogen activator inhibitor 1 RNA-binding protein OS=Homo sapiens OX=9606 GN=SERBP1 PE=1 SV=2	0	127.535	39	19	70	19	408	44.9	219.6	0	0.61	-0.22	0.1	0.15	0.55	4512.5	6871.4	3879.3	4834.1	4993.4	6605.9
O00193	SMAP	Small acidic protein OS=Homo sapiens OX=9606 GN=SMAP PE=1 SV=1	0	37.167	30	6	23	6	183	20.3	74.78	0	0.65	-0.43	0.16	-0.06	0.55	962.2	1514.6	714.4	1074.4	925.6	1404.4
Q96HR8	NAF1	H/ACA ribonucleoprotein complex non-core subunit NAF1 OS=Homo sapiens OX=9606 GN=NAF1 PE=1 SV=2	0	8.437	2	1	2	1	494	53.7	6.32	0	0.67	-0.44	0.16	0.05	0.55	39.1	62.2	28.8	43.7	40.5	57.1
Q13442	PDAP1	28 kDa heat- and acid-stable phosphoprotein OS=Homo sapiens OX=9606 GN=PDAP1 PE=1 SV=1	0	69.605	50	13	29	13	181	20.6	108.96	0	0.7	-0.32	0.28	0.04	0.55	2537.3	4114.6	2027.7	3076.7	2603.4	3711.7
D4Q8H0	pk	Mitogen-activated protein kinase kinase kinase MLT OS=Homo sapiens OX=9606 GN=pk PE=1 SV=1	0	42.756	23	8	11	1	455	51.5	34.6	0	-0.2	0.5	0.35	0.05	0.54	12.1	10.6	17.1	15.5	12.5	17.7
A0A1B0GVU9	QARS	Glutamine--tRNA ligase (Fragment) OS=Homo sapiens OX=9606 GN=QARS PE=1 SV=1	0	161.899	55	38	64	1	736	83.7	184.72	0	-0.18	-0.44	-0.24	0.05	0.54	236.3	209	174.6	199.7	244.5	342.8
Q9Y3D6	FIS1	Mitochondrial fission 1 protein OS=Homo sapiens OX=9606 GN=FIS1 PE=1 SV=2	0	33.217	32	4	15	4	152	16.9	37.82	0	-0.11	-0.1	0.01	-0.03	0.54	525.5	486	490.6	529.6	513.5	763.3
Q9H7X7	IFT22	Intraflagellar transport protein 22 homolog OS=Homo sapiens OX=9606 GN=IFT22 PE=1 SV=1	0	8.414	18	2	4	2	185	20.8	3.98	0	0.08	-0.34	-0.32	0.39	0.54	20.8	22	16.5	16.6	27.3	30.2
Q17R31	TATDN3	Putative deoxyribonuclease TATDN3 OS=Homo sapiens OX=9606 GN=TATDN3 PE=1 SV=1	0	24.719	35	6	8	6	274	30.3	18.97	0	0.13	-0.47	0.02	0.09	0.54	221.9	242.5	160.2	225.2	236.1	322.8
O00151	PDLIM1	PDZ and LIM domain protein 1 OS=Homo sapiens OX=9606 GN=PDLIM1 PE=1 SV=4	0	8.901	14	3	3	3	329	36	8.25	0	0.15	-0.53	0.04	-0.06	0.54	110.3	122.8	76.4	113.3	105.7	160.5
Q93052	LPP	Lipoma-preferred partner OS=Homo sapiens OX=9606 GN=LPP PE=1 SV=1	0	36.086	19	8	11	8	612	65.7	26.75	0	0.2	-0.47	-0.21	-0.02	0.54	421.9	484.5	304.9	363.7	417.1	615.3
Q99598	TSNAX	Translin-associated protein X OS=Homo sapiens OX=9606 GN=TSNAX PE=1 SV=1	0	112.649	70	20	56	20	290	33.1	140.67	0	0.25	-0.5	-0.1	0	0.54	2129.8	2531.3	1503	1981	2132.7	3086
P22415	USF1	Upstream stimulatory factor 1 OS=Homo sapiens OX=9606 GN=USF1 PE=1 SV=1	0	15.816	16	4	6	3	310	33.5	19.19	0	0.29	-0.57	-0.08	-0.04	0.54	117.3	143.8	79	111	114.3	171.1
P0C1Z6	TFPT	TCF3 fusion partner OS=Homo sapiens OX=9606 GN=TFPT PE=1 SV=1	0	7.538	15	3	3	3	253	28.3	9.02	0	0.33	-0.27	0.02	0.32	0.54	47.9	60.3	39.7	48.4	59.8	69.5
Q8N668	COMMD1	COMM domain-containing protein 1 OS=Homo sapiens OX=9606 GN=COMMD1 PE=1 SV=1	0	23.564	37	4	11	4	190	21.2	14.67	0	0.33	-0.36	0.1	-0.06	0.54	134.7	169.3	105.3	144.1	129	196
Q96DF8	ESS2	Splicing factor ESS-2 homolog OS=Homo sapiens OX=9606 GN=ESS2 PE=1 SV=1	0	42.913	36	14	20	14	476	52.5	48.72	0	0.35	-0.32	0.04	0.11	0.54	787.8	1001.6	633.1	811.4	852.1	1145
Q92623	TTC9	Tetratricopeptide repeat protein 9A OS=Homo sapiens OX=9606 GN=TTC9 PE=1 SV=3	0	10.466	14	3	3	3	222	24.4	9.93	0	0.38	-0.04	0.24	0.16	0.54	84	109.2	81.7	99	93.9	122.3
Q9P2W1	PSMC3IP	Homologous-pairing protein 2 homolog OS=Homo sapiens OX=9606 GN=PSMC3IP PE=1 SV=1	0	15.33	19	3	3	3	217	24.9	9.71	0	0.4	-0.22	0.13	0.08	0.54	98.8	130.4	85.1	108.3	104.5	143.8
P68036	UBE2L3	Ubiquitin-conjugating enzyme E2 L3 OS=Homo sapiens OX=9606 GN=UBE2L3 PE=1 SV=1	0	108.445	73	12	56	12	154	17.9	185.54	0	0.4	-0.26	0.02	0.06	0.54	2710.4	3588.1	2266.3	2752.5	2818.8	3946.3
Q96C19	EFHD2	EF-hand domain-containing protein D2 OS=Homo sapiens OX=9606 GN=EFHD2 PE=1 SV=1	0	71.634	54	15	24	13	240	26.7	62.79	3	0.42	-0.39	-0.07	0.05	0.54	1237.3	1653.8	941.7	1177.9	1281.2	1795.3
Q7Z422	SZRD1	SUZ domain-containing protein 1 OS=Homo sapiens OX=9606 GN=SZRD1 PE=1 SV=1	0	24.941	51	6	9	6	152	17	28.43	0	0.42	-0.42	0.01	0.02	0.54	433.5	581.8	323.5	436.8	438.2	630.6
Q9BW91	NUDT9	ADP-ribose pyrophosphatase, mitochondrial OS=Homo sapiens OX=9606 GN=NUDT9 PE=1 SV=1	0	54.993	40	14	20	14	350	39.1	51.75	0	0.42	-0.47	-0.03	0	0.54	1689.7	2263.6	1218.7	1649.5	1685.4	2455.2
Q15329	E2F5	Transcription factor E2F5 OS=Homo sapiens OX=9606 GN=E2F5 PE=1 SV=1	0	24.212	14	6	8	4	346	37.6	17.17	2	0.43	-0.24	0.08	0.13	0.54	322.1	433.6	272	339.5	351.7	469.1
P24534	EEF1B2	Elongation factor 1-beta OS=Homo sapiens OX=9606 GN=EEF1B2 PE=1 SV=3	0	98.631	70	15	59	15	225	24.7	180.92	0	0.43	-0.42	0.06	0.03	0.54	3841.5	5170.5	2868.8	3992.8	3919.2	5590.7
Q00688	FKBP3	Peptidyl-prolyl cis-trans isomerase FKBP3 OS=Homo sapiens OX=9606 GN=FKBP3 PE=1 SV=1	0	120.179	50	20	46	20	224	25.2	143.56	0	0.49	-0.39	0.08	-0.01	0.54	3320.8	4652.5	2527.9	3515.6	3309.2	4831.6
O43633	CHMP2A	Charged multivesicular body protein 2a OS=Homo sapiens OX=9606 GN=CHMP2A PE=1 SV=1	0	10.883	11	3	6	3	222	25.1	18.87	0	0.49	-0.75	-0.06	-0.07	0.54	594.2	832.2	354.2	568.8	567	863.5
Q99733	NAP1L4	Nucleosome assembly protein 1-like 4 OS=Homo sapiens OX=9606 GN=NAP1L4 PE=1 SV=1	0	100.376	41	14	74	12	375	42.8	181.92	2	0.49	-0.55	0.01	-0.09	0.54	3471.6	4867.1	2365.2	3493.5	3260.5	5056.8
Q99497	PARK7	Protein/nucleic acid deglycase DJ-1 OS=Homo sapiens OX=9606 GN=PARK7 PE=1 SV=2	0	123.282	84	17	66	17	189	19.9	214.5	0	0.51	-0.38	-0.01	0.01	0.54	5065	7215.1	3896	5016.9	5115.4	7381.8
Q09666	AHNAK	Neuroblast differentiation-associated protein AHNAK OS=Homo sapiens OX=9606 GN=AHNAK PE=1 SV=2	0	1750.74	76	321	670	321	5890	628.7	1956.8	0	0.58	-0.24	0.09	0.23	0.54	35606.3	53095.1	30167.8	37946.1	41634.9	51719.9
Q96BT3	CENPT	Centromere protein T OS=Homo sapiens OX=9606 GN=CENPT PE=1 SV=2	0	8.511	7	3	4	3	561	60.4	4.12	0	0.01	-0.15	-0.32	0.04	0.53	87.2	87.5	78.5	69.9	89.9	125.6
A0A1W2PQG7	PAX6	Paired box protein Pax-6 OS=Homo sapiens OX=9606 GN=PAX6 PE=1 SV=1	0	5.763	6	2	2	2	473	53.2	4.36	0	0.12	-0.29	-0.01	0.2	0.53	79.4	86.5	64.8	78.6	91.4	114.4
Q9NWV4	C1orf123	UPF0587 protein C1orf123 OS=Homo sapiens OX=9606 GN=C1orf123 PE=1 SV=1	0	25.427	45	5	7	5	160	18	22.05	0	0.14	-0.12	-0.1	0.11	0.53	524	578.9	481.7	488.7	564.1	758.7
Q15003	NCAPH	Condensin complex subunit 2 OS=Homo sapiens OX=9606 GN=NCAPH PE=1 SV=3	0	159.082	52	30	53	30	741	82.5	167	0	0.15	-0.01	0.06	0.15	0.53	2819.3	3121.5	2800.5	2930.5	3122.7	4060.2
O60566	BUB1B	Mitotic checkpoint serine/threonine-protein kinase BUB1 beta OS=Homo sapiens OX=9606 GN=BUB1B PE=1 SV=3	0	213.462	52	47	78	47	1050	119.5	205.85	0	0.2	0.02	0.15	0.18	0.53	3507.1	4032.3	3554.4	3887.7	3968.6	5052.6
P82664	MRPS10	28S ribosomal protein S10, mitochondrial OS=Homo sapiens OX=9606 GN=MRPS10 PE=1 SV=2	0	30.07	26	5	14	5	201	23	36.44	0	0.24	-0.12	-0.1	0.25	0.53	613.4	726.1	563.9	571.8	727.1	887.8
O14907	TAX1BP3	Tax1-binding protein 3 OS=Homo sapiens OX=9606 GN=TAX1BP3 PE=1 SV=2	0	17.711	60	4	9	4	124	13.7	20.5	0	0.3	-0.33	-0.01	0.13	0.53	208.4	256.4	165.8	206.6	227.8	301.4
O75312	ZPR1	Zinc finger protein ZPR1 OS=Homo sapiens OX=9606 GN=ZPR1 PE=1 SV=1	0	76.504	42	17	28	17	459	50.9	73.43	0	0.32	-0.17	-0.02	0.01	0.53	1247	1552.8	1107.7	1227.6	1255.2	1798.3
Q9NTZ6	RBM12	RNA-binding protein 12 OS=Homo sapiens OX=9606 GN=RBM12 PE=1 SV=1	0	104.73	26	25	51	25	932	97.3	144.06	0	0.36	-0.1	0.02	0.1	0.53	2447.1	3146.4	2289.4	2482.6	2623.5	3535.5
O75348	ATP6V1G1	V-type proton ATPase subunit G 1 OS=Homo sapiens OX=9606 GN=ATP6V1G1 PE=1 SV=3	0	44.847	62	7	14	7	118	13.7	51.47	0	0.36	-0.25	0.09	0.03	0.53	1129.1	1447.4	949.8	1205.4	1155.2	1632.2
Q6PD74	AAGAB	Alpha- and gamma-adaptin-binding protein p34 OS=Homo sapiens OX=9606 GN=AAGAB PE=1 SV=1	0	26.289	27	6	9	6	315	34.6	25.62	0	0.36	-0.19	0.04	0	0.53	277.4	357	243.8	284.4	276.6	400.4
Q9UBS4	DNAJB11	DnaJ homolog subfamily B member 11 OS=Homo sapiens OX=9606 GN=DNAJB11 PE=1 SV=1	0	60.834	34	13	25	13	358	40.5	65.61	0	0.39	-0.22	0.07	0.17	0.53	1120.2	1470.8	959.3	1179.9	1256	1620.8
Q9BRT9	GINS4	DNA replication complex GINS protein SLD5 OS=Homo sapiens OX=9606 GN=GINS4 PE=1 SV=1	0	49.402	53	12	21	12	223	26	60.32	0	0.39	-0.38	0.02	0.11	0.53	691.5	906.1	531.4	701.9	747	996
P61604	HSPE1	10 kDa heat shock protein, mitochondrial OS=Homo sapiens OX=9606 GN=HSPE1 PE=1 SV=2	0	64.405	76	10	97	6	102	10.9	275.24	0	0.46	-0.52	0.07	-0.06	0.53	5548.2	7645.8	3864.4	5810.1	5328.4	8001.4
Q9Y237	PIN4	Peptidyl-prolyl cis-trans isomerase NIMA-interacting 4 OS=Homo sapiens OX=9606 GN=PIN4 PE=1 SV=1	0	34.033	56	7	14	7	131	13.8	35.62	0	0.47	-0.34	-0.01	-0.02	0.53	1069.8	1482.5	842.7	1064.7	1051.6	1540.9
P05455	SSB	Lupus La protein OS=Homo sapiens OX=9606 GN=SSB PE=1 SV=2	0	234.431	64	38	106	38	408	46.8	300.25	0	0.49	-0.24	0.13	0.07	0.53	6890.2	9692.6	5818.5	7531.5	7247.8	9968.4
P35716	SOX11	Transcription factor SOX-11 OS=Homo sapiens OX=9606 GN=SOX11 PE=1 SV=2	0	15.554	18	5	5	4	441	46.7	11.18	1	0.5	0.01	0	0.57	0.53	131.2	186	132.5	131.5	195.3	189.1
O14737	PDCD5	Programmed cell death protein 5 OS=Homo sapiens OX=9606 GN=PDCD5 PE=1 SV=3	0	66.035	73	10	47	10	125	14.3	142.68	0	0.51	-0.54	0.03	-0.14	0.53	2919.5	4166.9	2003.2	2989.5	2654.9	4227.6
Q7Z7F7	MRPL55	39S ribosomal protein L55, mitochondrial OS=Homo sapiens OX=9606 GN=MRPL55 PE=1 SV=1	0	8.567	13	2	5	2	128	15.1	12.44	0	0.62	-0.29	0.07	0.03	0.53	216.5	333	177.3	228.1	220.8	313
P57768	SNX16	Sorting nexin-16 OS=Homo sapiens OX=9606 GN=SNX16 PE=1 SV=2	0	8.641	11	2	2	2	344	39.1	3.63	0	-0.1	0.12	0	0.47	0.52	13.1	12.3	14.3	13.1	18.1	18.9
O43516	WIPF1	WAS/WASL-interacting protein family member 1 OS=Homo sapiens OX=9606 GN=WIPF1 PE=1 SV=3	0	6.922	9	3	3	3	503	51.2	4.33	0	-0.03	-0.63	-0.23	-0.01	0.52	35.4	34.6	22.9	30.1	35	50.7
Q96GY0	ZC2HC1A	Zinc finger C2HC domain-containing protein 1A OS=Homo sapiens OX=9606 GN=ZC2HC1A PE=1 SV=2	0	10.509	14	5	5	5	325	35.1	11.39	0	0.21	-0.24	0.05	0.05	0.52	155.1	178.9	131.5	161.1	160.8	221.7
Q5VV50	ZNF691	Zinc finger protein 691 OS=Homo sapiens OX=9606 GN=ZNF691 PE=1 SV=1	0	5.684	6	2	2	1	306	34.6	5.63	0	0.22	-0.31	0.04	0.26	0.52	62.8	73.1	50.6	64.5	75.4	90.3
P46976	GYG1	Glycogenin-1 OS=Homo sapiens OX=9606 GN=GYG1 PE=1 SV=4	0	19.386	21	7	9	7	350	39.4	17.19	0	0.24	-0.03	0.05	0.13	0.52	470.9	554.8	462.8	487.1	515.5	673.2
Q9Y5Z4	HEBP2	Heme-binding protein 2 OS=Homo sapiens OX=9606 GN=HEBP2 PE=1 SV=1	0	37.367	38	8	12	8	205	22.9	30.41	0	0.28	-0.51	-0.03	-0.03	0.52	413.2	501.4	290.1	403.7	404.8	593.8
Q99961	SH3GL1	Endophilin-A2 OS=Homo sapiens OX=9606 GN=SH3GL1 PE=1 SV=1	0	95.251	48	18	35	18	368	41.5	99.59	0	0.29	-0.31	-0.12	0.06	0.52	2596.6	3181.2	2092.6	2396.3	2699.6	3713.1
Q9NRM2	ZNF277	Zinc finger protein 277 OS=Homo sapiens OX=9606 GN=ZNF277 PE=1 SV=2	0	6.175	5	3	3	2	450	52.8	7.41	0	0.32	0.21	0.32	0.3	0.52	121.7	151.6	140.4	152.4	149.8	174.3
P00374	DHFR	Dihydrofolate reductase OS=Homo sapiens OX=9606 GN=DHFR PE=1 SV=2	0	41.326	58	12	20	12	187	21.4	52.5	0	0.33	-0.29	-0.07	0.14	0.52	1104.8	1386.1	906.5	1049.8	1213.3	1582
A0A087WV05	A0A087WV05_HUMAN	Uncharacterized protein OS=Homo sapiens OX=9606 PE=4 SV=1	0	50.094	65	8	14	8	110	12.7	44.38	0	0.42	-0.49	-0.05	0.04	0.52	688.7	918.5	490.5	664.2	707.8	989.8
E9PRY8	EEF1D	Elongation factor 1-delta OS=Homo sapiens OX=9606 GN=EEF1D PE=1 SV=1	0	141.678	38	24	121	14	697	76.5	358.04	13	0.45	-0.46	0.04	0.02	0.52	6359.8	8659.6	4634.6	6525.7	6445.4	9130.5
O60869	EDF1	Endothelial differentiation-related factor 1 OS=Homo sapiens OX=9606 GN=EDF1 PE=1 SV=1	0	46.951	55	12	23	12	148	16.4	67.35	0	0.48	-0.51	0.02	-0.07	0.52	2905.9	4058.5	2041.5	2950.1	2766.7	4160.4
H3BNC9	H3BNC9_HUMAN	Uncharacterized protein OS=Homo sapiens OX=9606 PE=3 SV=2	0	166.954	15	13	114	13	584	64.5	299.49	0	0.49	-0.24	0.17	0.09	0.52	3973.7	5598.8	3354.7	4477.1	4223.5	5691.1
F8W727	RPL32	60S ribosomal protein L32 OS=Homo sapiens OX=9606 GN=RPL32 PE=1 SV=1	0	75.381	35	8	58	8	153	18	156.9	0	0.52	-0.16	0.18	0.11	0.52	2942.1	4210.7	2630.2	3335.1	3178.5	4216.7
O75347	TBCA	Tubulin-specific chaperone A OS=Homo sapiens OX=9606 GN=TBCA PE=1 SV=3	0	62.426	70	14	38	14	108	12.8	126.44	0	0.56	-0.64	0.02	-0.16	0.52	3989.4	5869.2	2566	4044.9	3572.7	5730.5
Q8NI22	MCFD2	Multiple coagulation factor deficiency protein 2 OS=Homo sapiens OX=9606 GN=MCFD2 PE=1 SV=1	0	6.253	12	1	2	1	146	16.4	9.24	0	1.07	0.36	0.24	0.71	0.52	111.4	233.6	143.3	131.9	182.4	160
P06307	CCK	Cholecystokinin OS=Homo sapiens OX=9606 GN=CCK PE=1 SV=1	0	5.706	17	2	2	2	115	12.7	5.8	0	-0.07	-0.11	0.12	0.3	0.51	84	79.7	77.6	90.9	103.2	119.8
Q53H80	AKIRIN2	Akirin-2 OS=Homo sapiens OX=9606 GN=AKIRIN2 PE=1 SV=2	0	7.493	14	3	3	2	203	22.5	6.63	0	0	-0.2	0.07	0.13	0.51	63.9	63.9	55.7	66.9	69.7	91.1
Q53EZ4	CEP55	Centrosomal protein of 55 kDa OS=Homo sapiens OX=9606 GN=CEP55 PE=1 SV=3	0	18.003	11	6	7	6	464	54.1	16.52	0	0.18	-0.22	0.05	-0.06	0.51	561.1	634.5	482.4	580.2	537.4	796.4
Q8WZA9	IRGQ	Immunity-related GTPase family Q protein OS=Homo sapiens OX=9606 GN=IRGQ PE=1 SV=1	0	94.041	41	17	25	17	623	62.7	85.3	0	0.2	-0.07	-0.02	0.1	0.51	1004.4	1149.8	954.5	990.4	1073.5	1428.5
Q9NXR1	NDE1	Nuclear distribution protein nudE homolog 1 OS=Homo sapiens OX=9606 GN=NDE1 PE=1 SV=3	0	27.991	33	9	9	9	335	37.7	24.66	0	0.21	-0.37	0.03	0.14	0.51	379	437.4	293.3	386.7	417.9	540.6
Q9H2Z4	NKX2-4	Homeobox protein Nkx-2.4 OS=Homo sapiens OX=9606 GN=NKX2-4 PE=3 SV=3	0	36.451	24	7	8	7	354	36.2	26.44	0	0.27	-0.31	0.12	0.08	0.51	318	383.8	257.2	345	335.8	453.9
A0MZ66	SHTN1	Shootin-1 OS=Homo sapiens OX=9606 GN=SHTN1 PE=1 SV=4	0	27.678	20	10	11	10	631	71.6	23.39	0	0.3	-0.18	0.02	0.06	0.51	464.9	570.7	410.8	471.1	485.1	661.3
Q96E11	MRRF	Ribosome-recycling factor, mitochondrial OS=Homo sapiens OX=9606 GN=MRRF PE=1 SV=1	0	74.918	48	11	28	11	262	29.3	66.63	0	0.31	-0.23	0.02	0.11	0.51	888.1	1104.5	755.9	899.7	958.9	1262.2
Q96QR8	PURB	Transcriptional activator protein Pur-beta OS=Homo sapiens OX=9606 GN=PURB PE=1 SV=3	0	44.903	47	11	16	10	312	33.2	43.53	0	0.33	-0.25	0.18	0.1	0.51	947.2	1189.2	796.3	1071.3	1016.2	1353.3
P37802	TAGLN2	Transgelin-2 OS=Homo sapiens OX=9606 GN=TAGLN2 PE=1 SV=3	0	153.959	85	15	89	15	199	22.4	260	0	0.33	-0.38	-0.04	0.04	0.51	3194.3	4026.7	2449.2	3098.7	3292.1	4564
P30622	CLIP1	CAP-Gly domain-containing linker protein 1 OS=Homo sapiens OX=9606 GN=CLIP1 PE=1 SV=2	0	132.01	26	40	44	5	1438	162.1	116.84	33	0.34	-0.24	0.07	0.1	0.51	2312.5	2929.8	1964.6	2432.7	2472.4	3300.6
P78318	IGBP1	Immunoglobulin-binding protein 1 OS=Homo sapiens OX=9606 GN=IGBP1 PE=1 SV=1	0	57.121	42	11	22	11	339	39.2	52.98	0	0.34	-0.36	-0.02	-0.04	0.51	765.8	969.3	596.5	756.4	744.4	1087.5
P25685	DNAJB1	DnaJ homolog subfamily B member 1 OS=Homo sapiens OX=9606 GN=DNAJB1 PE=1 SV=4	0	107.119	56	24	42	23	340	38	128.4	1	0.42	-0.12	0.04	0.08	0.51	3302.7	4408.4	3039.1	3403.6	3499.7	4699.4
O60783	MRPS14	28S ribosomal protein S14, mitochondrial OS=Homo sapiens OX=9606 GN=MRPS14 PE=1 SV=1	0	20.948	22	2	8	2	128	15.1	30.82	0	0.43	-0.15	0.17	0.24	0.51	117.2	158.4	105.5	131.4	138.2	167
Q96CT7	CCDC124	Coiled-coil domain-containing protein 124 OS=Homo sapiens OX=9606 GN=CCDC124 PE=1 SV=1	0	65.392	56	15	37	15	223	25.8	95.2	0	0.44	-0.33	0.04	0.04	0.51	2381	3232.9	1891.9	2448.8	2441.4	3379.3
O95721	SNAP29	Synaptosomal-associated protein 29 OS=Homo sapiens OX=9606 GN=SNAP29 PE=1 SV=1	0	39.373	66	14	17	14	258	29	42.43	0	0.45	-0.43	-0.03	0.05	0.51	1064.8	1457.3	790.3	1046	1101.8	1517.6
Q99470	SDF2	Stromal cell-derived factor 2 OS=Homo sapiens OX=9606 GN=SDF2 PE=1 SV=2	0	15.638	18	2	5	2	211	23	23.09	0	0.46	-0.2	-0.04	0.25	0.51	88.2	121.5	76.6	86	105.2	125.8
Q9BYG5	PARD6B	Partitioning defective 6 homolog beta OS=Homo sapiens OX=9606 GN=PARD6B PE=1 SV=1	0	42.352	34	8	10	8	372	41.2	26.89	0	0.48	-0.54	0.07	-0.09	0.51	376.1	523	258	394.1	352.3	536.3
Q9NRH1	YAE1D1	Yae1 domain-containing protein 1 OS=Homo sapiens OX=9606 GN=YAE1D1 PE=1 SV=1	0	7.646	15	3	3	3	226	25.3	4.67	0	0.56	0.06	-0.17	0.45	0.51	14.7	21.7	15.3	13	20.1	20.9
Q99757	TXN2	Thioredoxin, mitochondrial OS=Homo sapiens OX=9606 GN=TXN2 PE=1 SV=2	0	39.75	41	5	16	5	166	18.4	35.72	0	0.56	-0.05	0.08	0.32	0.51	517.4	762.5	500.3	546.3	647.5	739
Q96IZ0	PAWR	PRKC apoptosis WT1 regulator protein OS=Homo sapiens OX=9606 GN=PAWR PE=1 SV=1	0	19.585	30	6	7	6	340	36.5	18.19	0	0.61	-0.26	0.12	0.05	0.51	201.2	306.7	168.5	218.5	207.9	287.4
O75821	EIF3G	Eukaryotic translation initiation factor 3 subunit G OS=Homo sapiens OX=9606 GN=EIF3G PE=1 SV=2	0	101.231	35	13	37	2	320	35.6	134.55	11	0.64	0.03	0.16	0.28	0.51	1749.1	2731.9	1781.8	1959.2	2119	2485.6
O14561	NDUFAB1	Acyl carrier protein, mitochondrial OS=Homo sapiens OX=9606 GN=NDUFAB1 PE=1 SV=3	0	31.995	21	5	19	5	156	17.4	44.44	0	0.67	0	0.24	0.28	0.51	1010.2	1602.1	1011.2	1195.7	1227	1442.7
E7EMB3	CALM2	Calmodulin-2 OS=Homo sapiens OX=9606 GN=CALM2 PE=1 SV=1	0	77.57	58	11	87	11	196	21.7	215.11	0	0.69	-0.26	0.19	0.16	0.51	3303.5	5345.3	2750.4	3781.2	3692	4694.5
Q07021	C1QBP	Complement component 1 Q subcomponent-binding protein, mitochondrial OS=Homo sapiens OX=9606 GN=C1QBP PE=1 SV=1	0	96.357	43	9	60	9	282	31.3	179.09	0	0.7	0.28	0.21	0.48	0.51	1124.1	1827.6	1363.6	1302.9	1572.7	1603
Q13487	SNAPC2	snRNA-activating protein complex subunit 2 OS=Homo sapiens OX=9606 GN=SNAPC2 PE=1 SV=1	0	5.388	9	2	2	2	334	35.5	4.93	0	0.73	-0.15	0.52	0.18	0.51	18.1	30	16.3	26	20.5	25.8
Q8IZT6	ASPM	Abnormal spindle-like microcephaly-associated protein OS=Homo sapiens OX=9606 GN=ASPM PE=1 SV=2	0	32.579	3	10	10	10	3477	409.5	25.75	0	-0.24	0.01	0.2	0.22	0.5	502.4	424.9	505.9	576.4	586.4	710.2
P82921	MRPS21	28S ribosomal protein S21, mitochondrial OS=Homo sapiens OX=9606 GN=MRPS21 PE=1 SV=3	0	26.712	30	2	9	2	87	10.7	22.03	0	0.12	-0.11	0.1	0.2	0.5	166	180.3	153.4	178.2	190.6	235.5
P36957	DLST	Dihydrolipoyllysine-residue succinyltransferase component of 2-oxoglutarate dehydrogenase complex, mitochondrial OS=Homo sapiens OX=9606 GN=DLST PE=1 SV=4	0	110.449	41	19	51	19	453	48.7	150.61	0	0.17	-0.31	-0.08	0.09	0.5	2587.2	2913.6	2084.6	2443.4	2753.8	3666.3
O43181	NDUFS4	NADH dehydrogenase [ubiquinone] iron-sulfur protein 4, mitochondrial OS=Homo sapiens OX=9606 GN=NDUFS4 PE=1 SV=1	0	35.159	32	6	13	6	175	20.1	34.47	0	0.26	-0.27	-0.05	0.17	0.5	819.9	980.2	680.6	791.2	925.3	1156.3
P0C0S5	H2AFZ	Histone H2A.Z OS=Homo sapiens OX=9606 GN=H2AFZ PE=1 SV=2	0	51.906	31	5	123	3	128	13.5	344.47	0	0.26	-0.26	-0.06	0.13	0.5	3683.9	4419.7	3076.5	3542	4020.4	5199.4
P53367	ARFIP1	Arfaptin-1 OS=Homo sapiens OX=9606 GN=ARFIP1 PE=1 SV=2	0	44.561	29	9	12	9	373	41.7	33.67	0	0.27	-0.26	-0.02	0.05	0.5	601.9	725.4	503.7	592.2	624.9	854
P52566	ARHGDIB	Rho GDP-dissociation inhibitor 2 OS=Homo sapiens OX=9606 GN=ARHGDIB PE=1 SV=3	0	34.086	61	8	11	8	201	23	24.14	0	0.28	-0.4	-0.12	-0.07	0.5	566.7	686.8	428.1	519.9	539.4	801.1
Q9BRT2	UQCC2	Ubiquinol-cytochrome-c reductase complex assembly factor 2 OS=Homo sapiens OX=9606 GN=UQCC2 PE=1 SV=1	0	49.533	61	7	20	7	126	14.9	58.4	0	0.3	-0.2	0.11	0.17	0.5	1070.9	1322.4	930.6	1152.6	1207.4	1513.6
P37840	SNCA	Alpha-synuclein OS=Homo sapiens OX=9606 GN=SNCA PE=1 SV=1	0	66.38	54	10	15	10	140	14.5	56.96	0	0.32	-0.6	-0.14	-0.09	0.5	756.3	943.7	497.9	685.4	708.7	1068
P48637	GSS	Glutathione synthetase OS=Homo sapiens OX=9606 GN=GSS PE=1 SV=1	0	97.901	60	23	38	23	474	52.4	108.96	0	0.33	-0.34	-0.03	-0.02	0.5	2510.2	3153	1983.1	2457.1	2482.1	3555.9
Q9C005	DPY30	Protein dpy-30 homolog OS=Homo sapiens OX=9606 GN=DPY30 PE=1 SV=1	0	38.691	59	5	18	5	99	11.2	51.57	0	0.34	-0.99	-0.15	-0.18	0.5	1257.5	1594.3	633.7	1136.5	1109.8	1778.2
P26373	RPL13	60S ribosomal protein L13 OS=Homo sapiens OX=9606 GN=RPL13 PE=1 SV=4	0	84.641	51	16	86	16	211	24.2	256.03	0	0.36	-0.38	0.12	-0.02	0.5	7565.2	9726.8	5807.4	8198.9	7463	10688.7
P41567	EIF1	Eukaryotic translation initiation factor 1 OS=Homo sapiens OX=9606 GN=EIF1 PE=1 SV=1	0	51.478	69	8	17	8	113	12.7	54.89	0	0.36	-0.33	0.13	-0.06	0.5	469	601.6	373.1	512.3	450.4	663.6
P61960	UFM1	Ubiquitin-fold modifier 1 OS=Homo sapiens OX=9606 GN=UFM1 PE=1 SV=1	0	30.052	68	5	8	5	85	9.1	26.23	0	0.37	-0.5	0.01	0.01	0.5	337	436	238.5	340.2	339.8	477.6
Q92665	MRPS31	28S ribosomal protein S31, mitochondrial OS=Homo sapiens OX=9606 GN=MRPS31 PE=1 SV=3	0	103.867	61	22	44	22	395	45.3	130.95	0	0.38	-0.32	0.02	0.12	0.5	1818.7	2370.4	1459.1	1842.4	1979.9	2565.2
Q2TAM9	TUSC1	Tumor suppressor candidate gene 1 protein OS=Homo sapiens OX=9606 GN=TUSC1 PE=1 SV=3	0	5.843	6	1	1	1	212	23.4	3.85	0	0.39	0.09	-0.07	-0.12	0.5	12.6	16.5	13.4	12	11.6	17.9
P54259	ATN1	Atrophin-1 OS=Homo sapiens OX=9606 GN=ATN1 PE=1 SV=3	0	17.566	7	6	8	6	1190	125.3	19.04	0	0.42	-0.29	0.08	0.14	0.5	350.5	469	286.3	370.9	385.5	495
Q9NZZ3	CHMP5	Charged multivesicular body protein 5 OS=Homo sapiens OX=9606 GN=CHMP5 PE=1 SV=1	0	64.457	43	8	34	8	219	24.6	70.54	0	0.42	-0.58	-0.13	-0.01	0.5	732.4	977.1	491.1	667.5	727.8	1037.3
Q14320	FAM50A	Protein FAM50A OS=Homo sapiens OX=9606 GN=FAM50A PE=1 SV=2	0	42.793	29	9	16	6	339	40.2	43.72	4	0.43	-0.46	-0.01	0.03	0.5	1297.4	1742.3	943.6	1284.9	1325.9	1840.4
C9JCC6	DRAP1	Dr1-associated corepressor OS=Homo sapiens OX=9606 GN=DRAP1 PE=1 SV=1	0	13.723	25	4	8	4	212	23.2	20.65	0	0.45	-0.15	-0.09	0.14	0.5	372.4	507.4	334.9	348.8	409.3	528.5
P55036	PSMD4	26S proteasome non-ATPase regulatory subunit 4 OS=Homo sapiens OX=9606 GN=PSMD4 PE=1 SV=1	0	124.806	45	16	40	2	377	40.7	144.53	13	0.45	-0.36	0.07	0.07	0.5	2398.1	3284.2	1862.4	2512.6	2519.5	3391.1
O15212	PFDN6	Prefoldin subunit 6 OS=Homo sapiens OX=9606 GN=PFDN6 PE=1 SV=1	0	60.959	56	11	22	11	129	14.6	75.94	0	0.45	-0.52	-0.04	-0.02	0.5	1337.9	1832.8	930.8	1300.8	1317.2	1891.3
Q8IXQ4	GPALPP1	GPALPP motifs-containing protein 1 OS=Homo sapiens OX=9606 GN=GPALPP1 PE=1 SV=1	0	45.458	28	10	15	10	340	38.1	43.21	0	0.47	-0.28	0.04	0.14	0.5	955.9	1320.7	785.6	982.9	1056	1348.4
Q9H6Z4	RANBP3	Ran-binding protein 3 OS=Homo sapiens OX=9606 GN=RANBP3 PE=1 SV=1	0	63.224	23	13	32	13	567	60.2	85.95	0	0.48	-0.13	0.08	0.18	0.5	1631.9	2277.7	1487.2	1722.3	1848.3	2309.7
Q6P1L5	FAM117B	Protein FAM117B OS=Homo sapiens OX=9606 GN=FAM117B PE=1 SV=2	0	13.376	7	3	4	3	589	61.9	8.31	0	0.48	-0.17	0.16	-0.01	0.5	58.9	82	52.3	65.9	58.5	83.1
Q5F1R6	DNAJC21	DnaJ homolog subfamily C member 21 OS=Homo sapiens OX=9606 GN=DNAJC21 PE=1 SV=2	0	11.408	6	3	3	3	531	62	8.18	0	0.49	-0.17	0.06	0.16	0.5	122.1	171.5	108.4	127.7	136.8	172.9
P05204	HMGN2	Non-histone chromosomal protein HMG-17 OS=Homo sapiens OX=9606 GN=HMGN2 PE=1 SV=3	0	80.258	37	8	53	8	90	9.4	166.62	0	0.5	-0.44	-0.03	0.2	0.5	3575.9	5065.2	2633.8	3490.5	4121.1	5061.9
O75554	WBP4	WW domain-binding protein 4 OS=Homo sapiens OX=9606 GN=WBP4 PE=1 SV=1	0	34.933	16	5	9	5	376	42.5	24.59	0	0.5	-0.26	0.06	0.08	0.5	532.7	754	444.7	557	562.9	753.3
Q13642	FHL1	Four and a half LIM domains protein 1 OS=Homo sapiens OX=9606 GN=FHL1 PE=1 SV=4	0	43.309	23	6	9	6	323	36.2	33.88	0	0.52	-0.08	0.04	0.05	0.5	458.9	658.8	434.4	473	474	650.3
L0R819	ASDURF	ASNSD1 upstream open reading frame protein OS=Homo sapiens OX=9606 GN=ASDURF PE=1 SV=1	0	22.833	65	6	6	6	96	11.2	18.65	0	0.57	-0.29	0.12	0.08	0.5	287.6	426	234.6	312.3	303.4	406
Q5T7V8	GORAB	RAB6-interacting golgin OS=Homo sapiens OX=9606 GN=GORAB PE=1 SV=1	0	12.215	9	3	3	3	394	45	8.43	0	0.6	-0.12	0.11	0.16	0.5	122.7	186.4	112.9	132.5	137.1	173.3
P62256	UBE2H	Ubiquitin-conjugating enzyme E2 H OS=Homo sapiens OX=9606 GN=UBE2H PE=1 SV=1	0	18.467	22	3	4	3	183	20.6	13.84	0	0.61	-0.47	0.03	-0.02	0.5	264.9	404.1	190.7	270.5	261.3	374.5
O75391	SPAG7	Sperm-associated antigen 7 OS=Homo sapiens OX=9606 GN=SPAG7 PE=1 SV=2	0	41.178	43	10	12	9	227	26	33.7	0	0.64	-0.06	0.09	0.23	0.5	267.8	417.2	256.7	285.9	314.2	378.1
Q14CS0	UBXN2B	UBX domain-containing protein 2B OS=Homo sapiens OX=9606 GN=UBXN2B PE=1 SV=1	0	20.021	13	4	5	4	331	37.1	13.87	0	0.16	-0.38	-0.04	-0.09	0.49	123	137.3	94.5	119.9	115.7	173.3
Q08623	PUDP	Pseudouridine-5'-phosphatase OS=Homo sapiens OX=9606 GN=PUDP PE=1 SV=3	0	24.795	31	5	7	5	228	25.2	17.94	0	0.26	-0.14	0.04	0.16	0.49	265.3	317.4	240.5	273.2	295.7	372.5
Q9H0N5	PCBD2	Pterin-4-alpha-carbinolamine dehydratase 2 OS=Homo sapiens OX=9606 GN=PCBD2 PE=1 SV=4	0	11.654	19	3	3	2	130	14.4	10.06	0	0.26	-0.22	0.01	0.13	0.49	119.1	143	102.3	120.3	130	167.2
O76003	GLRX3	Glutaredoxin-3 OS=Homo sapiens OX=9606 GN=GLRX3 PE=1 SV=2	0	77.721	45	17	29	17	335	37.4	79.34	0	0.27	-0.09	0.02	0.09	0.49	1281.2	1539.6	1206.1	1301.4	1365.9	1795.6
Q9H7E9	C8orf33	UPF0488 protein C8orf33 OS=Homo sapiens OX=9606 GN=C8orf33 PE=1 SV=1	0	40.98	40	9	14	9	229	25	46.03	0	0.28	-0.19	0.03	0.1	0.49	1022.2	1243.3	893	1040.4	1093.5	1440.4
Q8WV99	ZFAND2B	AN1-type zinc finger protein 2B OS=Homo sapiens OX=9606 GN=ZFAND2B PE=1 SV=1	0	14.513	23	4	4	4	257	28	12.15	0	0.31	-0.14	0.13	0.19	0.49	244.5	303.8	221.7	267.3	278.4	343.6
P00441	SOD1	Superoxide dismutase [Cu-Zn] OS=Homo sapiens OX=9606 GN=SOD1 PE=1 SV=2	0	70.193	69	12	41	12	154	15.9	128.13	0	0.32	-0.58	-0.11	-0.07	0.49	3901.5	4876.8	2616	3606.1	3706	5474.7
P18859	ATP5J	ATP synthase-coupling factor 6, mitochondrial OS=Homo sapiens OX=9606 GN=ATP5J PE=1 SV=1	0	79.303	62	9	28	9	108	12.6	99.11	0	0.36	-0.48	-0.05	0.12	0.49	2236.1	2871	1607	2162.7	2427.3	3150.6
Q9HD15	SRA1	Steroid receptor RNA activator 1 OS=Homo sapiens OX=9606 GN=SRA1 PE=1 SV=1	0	20.809	24	6	6	6	236	25.7	17.1	0	0.36	-0.41	-0.02	-0.07	0.49	254.3	326.6	191.9	251	242.1	356.6
Q8TAE8	GADD45GIP1	Growth arrest and DNA damage-inducible proteins-interacting protein 1 OS=Homo sapiens OX=9606 GN=GADD45GIP1 PE=1 SV=1	0	68.59	55	13	36	13	222	25.4	103.17	0	0.37	-0.17	0.02	0.16	0.49	1414.1	1829.9	1256.1	1436.9	1577.6	1987.3
Q9UQN3	CHMP2B	Charged multivesicular body protein 2b OS=Homo sapiens OX=9606 GN=CHMP2B PE=1 SV=1	0	20.695	26	7	10	7	213	23.9	29.36	0	0.37	-0.45	-0.13	-0.08	0.49	998.9	1287	732.3	913.3	944.3	1399.3
O00499	BIN1	Myc box-dependent-interacting protein 1 OS=Homo sapiens OX=9606 GN=BIN1 PE=1 SV=1	0	20.869	13	5	6	5	593	64.7	12.85	0	0.4	-0.28	0.09	0.09	0.49	157.7	207.7	129.6	167.8	168	220.8
P10636	MAPT	Microtubule-associated protein tau OS=Homo sapiens OX=9606 GN=MAPT PE=1 SV=5	0	174.922	53	36	78	2	758	78.9	241.64	0	0.4	-0.46	0.01	0	0.49	205.4	270.7	149.1	206.3	205.3	288.7
P62942	FKBP1A	Peptidyl-prolyl cis-trans isomerase FKBP1A OS=Homo sapiens OX=9606 GN=FKBP1A PE=1 SV=2	0	30.395	32	3	19	3	108	11.9	48.85	0	0.44	-0.19	0.03	0	0.49	604.4	817.6	528.5	615.8	603.7	847.6
P61758	VBP1	Prefoldin subunit 3 OS=Homo sapiens OX=9606 GN=VBP1 PE=1 SV=3	0	89.735	62	15	45	15	197	22.6	109.77	0	0.45	-0.27	0.08	0.01	0.49	3281.1	4496	2721.2	3472.7	3296.6	4601.7
Q16186	ADRM1	Proteasomal ubiquitin receptor ADRM1 OS=Homo sapiens OX=9606 GN=ADRM1 PE=1 SV=2	0	53.416	18	9	28	9	407	42.1	65.6	0	0.49	0.05	0.09	0.22	0.49	1262.9	1779.3	1304	1342	1467.8	1775.5
G8JLA2	MYL6	Myosin light polypeptide 6 OS=Homo sapiens OX=9606 GN=MYL6 PE=1 SV=1	0	77.985	80	11	64	9	152	17.1	177.09	3	0.49	-0.23	0.14	0.12	0.49	2765	3887.5	2365.1	3052.9	3000.9	3875.7
Q14257	RCN2	Reticulocalbin-2 OS=Homo sapiens OX=9606 GN=RCN2 PE=1 SV=1	0	91.557	60	16	50	16	317	36.9	143.45	0	0.51	-0.26	0.08	0.19	0.49	1810	2570.7	1515	1910.6	2058.5	2540.7
O75937	DNAJC8	DnaJ homolog subfamily C member 8 OS=Homo sapiens OX=9606 GN=DNAJC8 PE=1 SV=2	0	72.831	50	16	33	16	253	29.8	121.44	0	0.51	-0.46	0.01	0	0.49	3258.2	4654.3	2371.8	3282.2	3263.7	4587.3
Q9BTT0	ANP32E	Acidic leucine-rich nuclear phosphoprotein 32 family member E OS=Homo sapiens OX=9606 GN=ANP32E PE=1 SV=1	0	61.377	40	8	36	7	268	30.7	96.61	1	0.56	-0.26	0.06	0.04	0.49	869.7	1279.3	727.7	905.2	895.5	1217.6
Q9NX55	HYPK	Huntingtin-interacting protein K OS=Homo sapiens OX=9606 GN=HYPK PE=1 SV=2	0	36.543	43	6	21	6	129	14.7	59.73	0	0.58	-0.38	0.06	0	0.49	597.5	890.9	459.4	621.1	595.9	838.3
P20290	BTF3	Transcription factor BTF3 OS=Homo sapiens OX=9606 GN=BTF3 PE=1 SV=1	0	120.173	71	13	71	12	206	22.2	211.65	1	0.6	-0.42	0.16	-0.01	0.49	2024.4	3069.9	1508.4	2257.5	2009.7	2836.5
Q9BVS4	RIOK2	Serine/threonine-protein kinase RIO2 OS=Homo sapiens OX=9606 GN=RIOK2 PE=1 SV=2	0	49.934	34	12	17	12	552	63.2	40.61	0	0.02	-0.02	0.01	0.12	0.48	408.1	413	401.3	410.3	443.3	569.8
Q8N4P3	HDDC3	Guanosine-3',5'-bis(diphosphate) 3'-pyrophosphohydrolase MESH1 OS=Homo sapiens OX=9606 GN=HDDC3 PE=1 SV=3	0	14.425	28	4	4	4	179	20.3	12.48	0	0.19	-0.26	0.11	0.07	0.48	225	256.8	187.7	243.3	237	313.5
Q9HD33	MRPL47	39S ribosomal protein L47, mitochondrial OS=Homo sapiens OX=9606 GN=MRPL47 PE=1 SV=2	0	48.019	44	12	25	12	250	29.4	61.57	0	0.23	-0.23	-0.07	0.16	0.48	1454.3	1705	1237.5	1387.6	1621.8	2021.6
Q86VY4	TSPYL5	Testis-specific Y-encoded-like protein 5 OS=Homo sapiens OX=9606 GN=TSPYL5 PE=1 SV=2	0	51.323	44	12	15	12	417	45.1	46.81	0	0.25	-0.36	0.03	0.02	0.48	553.1	656.3	431.5	565.2	560.8	772.2
Q9Y5N5	N6AMT1	HemK methyltransferase family member 2 OS=Homo sapiens OX=9606 GN=N6AMT1 PE=1 SV=4	0	11.067	15	3	6	3	214	22.9	12.45	0	0.28	-0.1	-0.02	0.04	0.48	88	106.9	82.3	86.8	90.4	122.6
P68402	PAFAH1B2	Platelet-activating factor acetylhydrolase IB subunit beta OS=Homo sapiens OX=9606 GN=PAFAH1B2 PE=1 SV=1	0	12.185	17	3	5	3	229	25.6	17.95	0	0.28	-0.25	0.04	-0.02	0.48	487.4	593.1	409.9	502.8	481.2	678.6
Q6UB28	METAP1D	Methionine aminopeptidase 1D, mitochondrial OS=Homo sapiens OX=9606 GN=METAP1D PE=1 SV=1	0	9.242	9	3	4	3	335	37.1	8.11	0	0.29	0.29	0.09	0.37	0.48	152.8	186.4	187	162.7	197.8	213.1
O00330	PDHX	Pyruvate dehydrogenase protein X component, mitochondrial OS=Homo sapiens OX=9606 GN=PDHX PE=1 SV=3	0	42.388	29	13	14	13	501	54.1	41.52	0	0.29	-0.2	-0.01	0.14	0.48	1100	1346.3	960.1	1093.2	1209.4	1538.7
Q9HD34	LYRM4	LYR motif-containing protein 4 OS=Homo sapiens OX=9606 GN=LYRM4 PE=1 SV=1	0	22.75	53	6	7	6	91	10.8	25.07	0	0.29	-0.31	0	0.07	0.48	585.9	714.1	472.5	587.8	617	815.5
Q9NUG6	PDRG1	p53 and DNA damage-regulated protein 1 OS=Homo sapiens OX=9606 GN=PDRG1 PE=1 SV=2	0	11.751	25	3	3	3	133	15.5	8.91	0	0.33	-0.52	0.14	0.03	0.48	156.5	196.1	109.2	172.9	159.9	218.1
Q53ET0	CRTC2	CREB-regulated transcription coactivator 2 OS=Homo sapiens OX=9606 GN=CRTC2 PE=1 SV=2	0	5.666	8	3	3	3	693	73.3	0	0	0.37	-0.15	0.17	0.08	0.48	18.2	23.5	16.4	20.4	19.3	25.3
Q16204	CCDC6	Coiled-coil domain-containing protein 6 OS=Homo sapiens OX=9606 GN=CCDC6 PE=1 SV=2	0	37.917	23	10	16	10	474	53.3	44.73	0	0.38	-0.29	-0.03	0.14	0.48	446.8	583.3	366.5	437.1	492.2	621.4
P14927	UQCRB	Cytochrome b-c1 complex subunit 7 OS=Homo sapiens OX=9606 GN=UQCRB PE=1 SV=2	0	66.731	73	12	32	12	111	13.5	113.2	0	0.4	-0.38	0.08	0.15	0.48	2838	3742.9	2174.9	2996	3149.1	3965.1
A8MU27	SUMO3	Small ubiquitin-related modifier 3 OS=Homo sapiens OX=9606 GN=SUMO3 PE=1 SV=1	0	20.327	17	3	12	2	147	16.9	39.46	1	0.4	-0.43	0.04	0.06	0.48	918	1213.5	681.6	945.8	957.7	1278.3
P42771	CDKN2A	Cyclin-dependent kinase inhibitor 2A OS=Homo sapiens OX=9606 GN=CDKN2A PE=1 SV=2	0	40.501	58	7	14	7	156	16.5	43.77	0	0.4	-0.11	0.19	0.01	0.48	224.3	296.1	207.8	255	226.2	313.8
Q9BRT3	MIEN1	Migration and invasion enhancer 1 OS=Homo sapiens OX=9606 GN=MIEN1 PE=1 SV=1	0	23.626	33	6	6	6	115	12.4	21.64	0	0.4	-0.32	0.03	0	0.48	545	721.5	435.2	556.4	545.2	762.1
Q5T5H1	ENSA	Alpha-endosulfine OS=Homo sapiens OX=9606 GN=ENSA PE=1 SV=1	0	54.122	43	10	23	9	187	21	62.37	2	0.42	-0.39	-0.03	0.01	0.48	1857.9	2481	1414.1	1815.7	1864.8	2594.9
Q969J3	BORCS5	BLOC-1-related complex subunit 5 OS=Homo sapiens OX=9606 GN=BORCS5 PE=1 SV=1	0	7.877	11	2	2	2	196	22.2	4.75	0	0.5	-0.3	0.14	0.22	0.48	38.2	53.9	31	42.1	44.5	53.2
Q8NHZ8	CDC26	Anaphase-promoting complex subunit CDC26 OS=Homo sapiens OX=9606 GN=CDC26 PE=1 SV=1	0	20.501	67	4	8	4	85	9.8	23.47	0	0.54	-0.38	0.18	0.09	0.48	346.7	503.7	265.8	394.1	368.3	484
P41208	CETN2	Centrin-2 OS=Homo sapiens OX=9606 GN=CETN2 PE=1 SV=1	0	16.28	38	4	6	4	172	19.7	11.15	0	0.56	-0.28	0.06	0.12	0.48	167.9	248.1	138.4	175.3	182.7	234.6
A0A0G2JQJ7	MAPT	Microtubule-associated protein OS=Homo sapiens OX=9606 GN=MAPT PE=1 SV=1	0	177.379	55	37	78	3	758	78.9	242.49	33	0.57	-0.34	0.11	0.1	0.48	3958.6	5886	3131.6	4264.9	4234.9	5513
Q92688	ANP32B	Acidic leucine-rich nuclear phosphoprotein 32 family member B OS=Homo sapiens OX=9606 GN=ANP32B PE=1 SV=1	0	97.19	31	11	58	5	251	28.8	174.78	0	0.57	-0.22	0.09	0.02	0.48	1465.6	2173.5	1258.5	1563.7	1483.9	2047.2
P61956	SUMO2	Small ubiquitin-related modifier 2 OS=Homo sapiens OX=9606 GN=SUMO2 PE=1 SV=3	0	25.144	27	3	16	2	95	10.9	50.07	0	0.59	-0.12	0.22	0.23	0.48	665.4	1002.1	610.7	776.7	782	930.3
P15531	NME1	Nucleoside diphosphate kinase A OS=Homo sapiens OX=9606 GN=NME1 PE=1 SV=1	0	123.037	70	12	109	1	152	17.1	377.07	0	1.02	0.43	0.17	0.28	0.48	215.1	434.9	290.7	242.5	262	300.8
O14777	NDC80	Kinetochore protein NDC80 homolog OS=Homo sapiens OX=9606 GN=NDC80 PE=1 SV=1	0	86.025	30	22	27	22	642	73.9	74.3	0	-0.17	0.16	0.08	0.12	0.47	1356.9	1206.9	1513.2	1439.3	1477.8	1881.1
O95365	ZBTB7A	Zinc finger and BTB domain-containing protein 7A OS=Homo sapiens OX=9606 GN=ZBTB7A PE=1 SV=1	0	22.56	14	4	4	4	584	61.4	14.22	0	0.02	0.21	0.03	0	0.47	25.5	25.9	29.5	26	25.5	35.3
Q5VWJ9	SNX30	Sorting nexin-30 OS=Homo sapiens OX=9606 GN=SNX30 PE=1 SV=1	0	11.335	12	4	4	4	437	49.6	10.34	0	0.08	-0.13	-0.13	-0.04	0.47	66.6	70.2	61	60.8	64.7	92.1
Q92871	PMM1	Phosphomannomutase 1 OS=Homo sapiens OX=9606 GN=PMM1 PE=1 SV=2	0	11.037	14	3	4	2	262	29.7	10.87	0	0.1	-0.42	-0.18	0.05	0.47	15.8	16.9	11.8	14	16.3	21.9
G3V3T3	ACIN1	Apoptotic chromatin condensation inducer in the nucleus (Fragment) OS=Homo sapiens OX=9606 GN=ACIN1 PE=1 SV=1	0	45.334	29	7	15	1	194	21.1	48.41	0	0.11	-0.21	-0.19	-0.02	0.47	76.7	82.5	66.4	67.1	75.8	106.3
Q52LA3	LIN52	Protein lin-52 homolog OS=Homo sapiens OX=9606 GN=LIN52 PE=1 SV=1	0	8.477	24	2	3	2	116	13	9.73	0	0.15	0.04	0	0.44	0.47	33.9	37.8	34.9	34	46.1	47
Q9BSG0	PRADC1	Protease-associated domain-containing protein 1 OS=Homo sapiens OX=9606 GN=PRADC1 PE=1 SV=1	0	9.092	6	1	2	1	188	21	6.3	0	0.21	-0.07	0.23	0.17	0.47	38.1	44.1	36.4	44.6	42.8	52.9
P55809	OXCT1	Succinyl-CoA:3-ketoacid coenzyme A transferase 1, mitochondrial OS=Homo sapiens OX=9606 GN=OXCT1 PE=1 SV=1	0	141.053	53	22	58	22	520	56.1	171.65	0	0.22	-0.14	-0.01	0.16	0.47	3202.2	3723.7	2900.3	3178.1	3572.8	4421.2
E5RIM7	ATOX1	Copper transport protein ATOX1 OS=Homo sapiens OX=9606 GN=ATOX1 PE=1 SV=1	0	23.6	55	6	12	6	73	7.9	33.96	0	0.23	-0.73	-0.15	-0.23	0.47	1021.1	1194	614.4	923.1	871.3	1411.8
Q13541	EIF4EBP1	Eukaryotic translation initiation factor 4E-binding protein 1 OS=Homo sapiens OX=9606 GN=EIF4EBP1 PE=1 SV=3	0	18.024	62	4	22	4	118	12.6	45.79	0	0.24	-0.42	-0.04	0.06	0.47	298.5	352.8	223.3	290.6	310.9	413.1
Q7Z6J0	SH3RF1	E3 ubiquitin-protein ligase SH3RF1 OS=Homo sapiens OX=9606 GN=SH3RF1 PE=1 SV=2	0	10.739	5	3	3	3	888	93.1	2.84	0	0.25	0.12	0.2	0.23	0.47	12.3	14.7	13.4	14.2	14.5	17
Q96IU4	ABHD14B	Protein ABHD14B OS=Homo sapiens OX=9606 GN=ABHD14B PE=1 SV=1	0	16.771	26	4	4	4	210	22.3	9.98	0	0.26	-0.26	0.04	-0.07	0.47	168	201.1	139.9	172.8	159.6	232.6
P61927	RPL37	60S ribosomal protein L37 OS=Homo sapiens OX=9606 GN=RPL37 PE=1 SV=2	0	6.338	16	3	6	3	97	11.1	15.13	0	0.28	-0.4	0.03	0.03	0.47	1351.3	1635.5	1026.6	1375.9	1383.2	1868.4
O95865	DDAH2	N(G),N(G)-dimethylarginine dimethylaminohydrolase 2 OS=Homo sapiens OX=9606 GN=DDAH2 PE=1 SV=1	0	65.628	48	10	20	9	285	29.6	66.58	1	0.28	-0.35	0.02	0.01	0.47	1140.7	1386.7	896.7	1158.8	1149.5	1584.2
P15374	UCHL3	Ubiquitin carboxyl-terminal hydrolase isozyme L3 OS=Homo sapiens OX=9606 GN=UCHL3 PE=1 SV=1	0	49.023	42	8	19	8	230	26.2	55.03	0	0.28	-0.39	0	-0.14	0.47	822.4	998.5	627.8	822.7	747	1142.1
B7ZC38	SH3GLB2	Endophilin-B2 OS=Homo sapiens OX=9606 GN=SH3GLB2 PE=1 SV=1	0	26.83	22	9	11	8	400	44.3	29.42	0	0.3	-0.17	0.09	0.13	0.47	370.1	455.9	328.8	392.9	406	511.5
P80303	NUCB2	Nucleobindin-2 OS=Homo sapiens OX=9606 GN=NUCB2 PE=1 SV=3	0	120.97	55	22	43	22	420	50.2	121.56	0	0.34	-0.49	-0.09	0.07	0.47	2155.8	2720	1537.2	2027.9	2261.3	2995.9
P30044	PRDX5	Peroxiredoxin-5, mitochondrial OS=Homo sapiens OX=9606 GN=PRDX5 PE=1 SV=4	0	84.3	56	11	40	11	214	22.1	112.7	0	0.36	-0.22	-0.02	0.13	0.47	1565.8	2005.7	1340	1541.4	1710.5	2176.1
Q9H875	PRKRIP1	PRKR-interacting protein 1 OS=Homo sapiens OX=9606 GN=PRKRIP1 PE=1 SV=1	0	14.931	19	5	6	5	184	21	16.78	0	0.37	-0.38	-0.01	0.13	0.47	448.1	580.1	345	444.9	490	620.1
P07954	FH	Fumarate hydratase, mitochondrial OS=Homo sapiens OX=9606 GN=FH PE=1 SV=3	0	263.491	65	26	129	26	510	54.6	364.31	0	0.37	-0.33	0.02	0.03	0.47	4788.6	6193.1	3814.3	4863.3	4879	6640
Q92917	GPKOW	G-patch domain and KOW motifs-containing protein OS=Homo sapiens OX=9606 GN=GPKOW PE=1 SV=2	0	81.218	57	20	31	20	476	52.2	88.17	0	0.38	-0.26	0.09	0.13	0.47	1759.7	2296.6	1468.6	1872.4	1931.1	2431.2
Q9UHD9	UBQLN2	Ubiquilin-2 OS=Homo sapiens OX=9606 GN=UBQLN2 PE=1 SV=2	0	68.644	27	12	30	8	624	65.7	88.41	4	0.38	-0.26	0.01	0.05	0.47	886.5	1152.2	739.9	893.2	920.5	1226.5
Q9UBC2	EPS15L1	Epidermal growth factor receptor substrate 15-like 1 OS=Homo sapiens OX=9606 GN=EPS15L1 PE=1 SV=1	0	147.94	49	33	47	33	864	94.2	131.6	0	0.39	-0.35	0	0.04	0.47	2108.1	2769.6	1655.4	2105.9	2163.5	2929.3
Q9Y224	RTRAF	RNA transcription, translation and transport factor protein OS=Homo sapiens OX=9606 GN=RTRAF PE=1 SV=1	0	172.235	78	23	75	23	244	28.1	236.1	0	0.39	-0.57	-0.02	-0.01	0.47	3650.9	4768	2455	3608.8	3620.6	5042.2
Q99471	PFDN5	Prefoldin subunit 5 OS=Homo sapiens OX=9606 GN=PFDN5 PE=1 SV=2	0	77.514	65	10	38	10	154	17.3	109.43	0	0.4	-0.61	-0.09	-0.11	0.47	1731.8	2287.6	1130.8	1622	1609.6	2404.8
Q96S82	UBL7	Ubiquitin-like protein 7 OS=Homo sapiens OX=9606 GN=UBL7 PE=1 SV=2	0	30.648	26	6	8	6	380	40.5	24.94	0	0.41	-0.4	0.03	-0.03	0.47	286.1	379.7	216.5	292.8	280	396
Q9H840	GEMIN7	Gem-associated protein 7 OS=Homo sapiens OX=9606 GN=GEMIN7 PE=1 SV=1	0	6.43	26	2	3	2	131	14.5	10.56	0	0.44	-0.13	0.06	0.02	0.47	164.3	223.4	149.8	170.7	167	227.2
P49321	NASP	Nuclear autoantigenic sperm protein OS=Homo sapiens OX=9606 GN=NASP PE=1 SV=2	0	332.474	57	45	175	45	788	85.2	501.75	0	0.51	-0.27	0.01	0.03	0.47	8381.3	11975.4	6937.3	8452.9	8587.2	11644.7
P33316	DUT	Deoxyuridine 5'-triphosphate nucleotidohydrolase, mitochondrial OS=Homo sapiens OX=9606 GN=DUT PE=1 SV=4	0	89.339	47	12	41	8	252	26.5	132.59	4	0.61	-0.05	0.06	0.14	0.47	1708.5	2599.1	1653.5	1781.8	1886.1	2365.9
Q9Y244	POMP	Proteasome maturation protein OS=Homo sapiens OX=9606 GN=POMP PE=1 SV=1	0	21.688	45	4	6	4	141	15.8	18.28	0	0.73	-0.17	0.12	0.07	0.47	279.5	463.4	248.9	304.6	294	388.1
E9PL71	EEF1D	Elongation factor 1-delta (Fragment) OS=Homo sapiens OX=9606 GN=EEF1D PE=1 SV=1	0	73.769	56	11	71	1	187	20.8	197.79	0	1.45	0.09	0.18	-0.17	0.47	29.8	81.3	31.8	33.7	26.6	41.3
Q02241	KIF23	Kinesin-like protein KIF23 OS=Homo sapiens OX=9606 GN=KIF23 PE=1 SV=3	0	134.717	37	29	48	2	960	110	119.21	22	-0.23	0.04	0	0.18	0.46	1767	1507.7	1822.1	1772.5	1995.9	2436.8
O75177	SS18L1	Calcium-responsive transactivator OS=Homo sapiens OX=9606 GN=SS18L1 PE=1 SV=2	0	7.652	10	2	3	2	396	43	5.8	0	0.06	-0.23	0.26	0.04	0.46	11.1	11.6	9.5	13.3	11.4	15.3
Q86TS9	MRPL52	39S ribosomal protein L52, mitochondrial OS=Homo sapiens OX=9606 GN=MRPL52 PE=1 SV=2	0	23.789	42	3	7	3	123	13.7	23.51	0	0.14	-0.2	0.15	0.05	0.46	72.6	79.9	63.3	80.5	75.2	99.6
O75828	CBR3	Carbonyl reductase [NADPH] 3 OS=Homo sapiens OX=9606 GN=CBR3 PE=1 SV=3	0	88.861	69	15	32	12	277	30.8	96.66	0	0.19	-0.19	-0.01	0.07	0.46	876.7	1000.6	766.2	869.1	920.2	1203.7
P13929	ENO3	Beta-enolase OS=Homo sapiens OX=9606 GN=ENO3 PE=1 SV=5	0	72.567	23	7	107	1	434	47	316.99	0	0.24	-0.32	-0.24	0.23	0.46	43.6	51.5	34.9	37	51.3	60.1
E9PNP3	AAMDC	Mth938 domain-containing protein OS=Homo sapiens OX=9606 GN=AAMDC PE=1 SV=1	0	19.18	37	5	5	5	141	15.6	17.7	0	0.24	-0.46	-0.07	-0.05	0.46	432.7	510.5	313.6	412.4	419	593.4
O94903	PLPBP	Pyridoxal phosphate homeostasis protein OS=Homo sapiens OX=9606 GN=PLPBP PE=1 SV=1	0	67.16	49	13	34	13	275	30.3	98.01	0	0.26	-0.2	0.03	0.04	0.46	2039.9	2438.5	1778.7	2080.9	2104.4	2810.6
A0A0A0MSG2	FHL2	Four and a half LIM domains protein 2 OS=Homo sapiens OX=9606 GN=FHL2 PE=1 SV=1	0	12.382	11	4	4	4	395	44.8	11.72	0	0.27	-0.18	0.39	0.25	0.46	178.2	214.4	156.8	234.1	212	244.8
O95400	CD2BP2	CD2 antigen cytoplasmic tail-binding protein 2 OS=Homo sapiens OX=9606 GN=CD2BP2 PE=1 SV=1	0	57.358	42	12	25	12	341	37.6	54.03	0	0.27	-0.48	0.07	0.01	0.46	816.1	986.2	585.7	857.6	821.1	1125.8
P30084	ECHS1	Enoyl-CoA hydratase, mitochondrial OS=Homo sapiens OX=9606 GN=ECHS1 PE=1 SV=4	0	72.593	58	15	26	15	290	31.4	80.52	0	0.29	-0.18	0.07	0.14	0.46	1531.2	1877.9	1347.1	1612.9	1682.6	2099.8
P54725	RAD23A	UV excision repair protein RAD23 homolog A OS=Homo sapiens OX=9606 GN=RAD23A PE=1 SV=1	0	79.046	44	14	38	12	363	39.6	100.74	0	0.29	-0.35	0.04	-0.05	0.46	1239.9	1517.4	972.6	1277.7	1201.5	1710
O15511	ARPC5	Actin-related protein 2/3 complex subunit 5 OS=Homo sapiens OX=9606 GN=ARPC5 PE=1 SV=3	0	48.102	71	8	16	8	151	16.3	55.75	0	0.3	-0.3	-0.12	0.07	0.46	846.1	1041.4	686.9	779.4	887.1	1167.1
Q13426	XRCC4	DNA repair protein XRCC4 OS=Homo sapiens OX=9606 GN=XRCC4 PE=1 SV=2	0	45.639	33	12	12	12	336	38.3	36.53	0	0.31	0.06	0.18	0.2	0.46	620.4	767.7	647.2	700.7	713.2	856.1
Q9UMX5	NENF	Neudesin OS=Homo sapiens OX=9606 GN=NENF PE=1 SV=1	0	48.494	54	9	17	9	172	18.8	56.1	0	0.32	-0.53	0.02	0.08	0.46	1346.7	1681.7	934.5	1363	1422.8	1850.4
Q12904	AIMP1	Aminoacyl tRNA synthase complex-interacting multifunctional protein 1 OS=Homo sapiens OX=9606 GN=AIMP1 PE=1 SV=2	0	74.586	49	12	26	12	312	34.3	82.34	0	0.33	-0.15	0.11	0.07	0.46	1720.2	2156.9	1550.5	1860.6	1809.5	2366
Q15435	PPP1R7	Protein phosphatase 1 regulatory subunit 7 OS=Homo sapiens OX=9606 GN=PPP1R7 PE=1 SV=1	0	85.542	48	17	37	17	360	41.5	110.33	0	0.33	-0.54	-0.05	-0.12	0.46	1685.2	2114.3	1157.4	1629.3	1555.8	2311.5
Q8IWD4	CCDC117	Coiled-coil domain-containing protein 117 OS=Homo sapiens OX=9606 GN=CCDC117 PE=1 SV=1	0	17.966	13	5	5	5	279	30.5	16.97	0	0.34	-0.36	-0.01	-0.01	0.46	372.8	473.3	290.5	369.8	371.5	512.5
Q9BV57	ADI1	1,2-dihydroxy-3-keto-5-methylthiopentene dioxygenase OS=Homo sapiens OX=9606 GN=ADI1 PE=1 SV=1	0	51.159	66	11	28	11	179	21.5	84.6	0	0.41	-0.34	0.05	0.08	0.46	1737.2	2309.9	1375.4	1795.4	1836.1	2397
Q9BRQ0	PYGO2	Pygopus homolog 2 OS=Homo sapiens OX=9606 GN=PYGO2 PE=1 SV=2	0	25.046	15	4	7	4	406	41.2	19.17	0	0.45	-0.19	-0.01	0.17	0.46	192.3	262.6	168.4	191.1	216.3	264
O43852	CALU	Calumenin OS=Homo sapiens OX=9606 GN=CALU PE=1 SV=2	0	112.637	59	22	55	22	315	37.1	193.05	0	0.45	-0.36	0.07	0.1	0.46	3613.8	4921.4	2814.3	3784.2	3865.7	4961.7
Q96AE4	FUBP1	Far upstream element-binding protein 1 OS=Homo sapiens OX=9606 GN=FUBP1 PE=1 SV=3	0	209.895	59	36	128	19	644	67.5	366.69	18	0.5	-0.32	0.06	0.08	0.46	6184.5	8763.2	4939.5	6460.4	6519	8507.4
Q96GY3	LIN37	Protein lin-37 homolog OS=Homo sapiens OX=9606 GN=LIN37 PE=1 SV=1	0	7.08	15	3	5	3	246	28.4	9.31	0	0.51	-0.15	0.19	0.06	0.46	138.8	198.2	125.2	158.1	144.6	191.2
Q14696	MESD	LRP chaperone MESD OS=Homo sapiens OX=9606 GN=MESD PE=1 SV=2	0	35.991	42	10	16	10	234	26.1	49.25	0	0.52	-0.12	0.08	0.22	0.46	1211.8	1737.7	1112.6	1282.9	1407.5	1665
P62633	CNBP	Cellular nucleic acid-binding protein OS=Homo sapiens OX=9606 GN=CNBP PE=1 SV=1	0	34.381	31	5	23	5	177	19.5	65.57	0	0.59	-0.07	0.22	0.22	0.46	889.7	1343.2	845.1	1039.7	1036.8	1225.4
Q96DH6	MSI2	RNA-binding protein Musashi homolog 2 OS=Homo sapiens OX=9606 GN=MSI2 PE=1 SV=1	0	30.43	19	6	9	4	328	35.2	25.96	0	0.7	0.1	0.28	0.31	0.46	227.6	370.3	243.4	276.6	283	313.1
A0A0B4J1S8	PI4KB	Phosphatidylinositol 4-kinase beta OS=Homo sapiens OX=9606 GN=PI4KB PE=1 SV=1	0	30.391	13	9	10	9	828	92.7	30.46	0	-0.16	0.19	-0.03	-0.04	0.45	567.7	507.1	649	554.4	553.5	773.5
Q6ZNW5	GDPGP1	GDP-D-glucose phosphorylase 1 OS=Homo sapiens OX=9606 GN=GDPGP1 PE=1 SV=2	0	10.598	12	4	4	3	385	42.3	6.4	0	-0.1	0.09	-0.05	0.26	0.45	45.8	42.8	48.7	44.3	54.9	62.6
Q92844	TANK	TRAF family member-associated NF-kappa-B activator OS=Homo sapiens OX=9606 GN=TANK PE=1 SV=2	0	8.229	10	3	3	3	425	47.8	4.8	0	0.16	-0.3	-0.41	0.17	0.45	44.2	49.2	35.8	33.3	49.8	60.5
Q9BQC6	MRPL57	Ribosomal protein 63, mitochondrial OS=Homo sapiens OX=9606 GN=MRPL57 PE=1 SV=1	0	11.229	21	3	4	3	102	12.3	14.68	0	0.18	-0.36	-0.1	0.05	0.45	436.5	493.1	340.7	407.8	450.5	594.6
Q96K17	BTF3L4	Transcription factor BTF3 homolog 4 OS=Homo sapiens OX=9606 GN=BTF3L4 PE=1 SV=1	0	47.571	50	7	17	6	158	17.3	49.03	0	0.23	-0.5	0.08	-0.04	0.45	593.9	697.5	419.9	627.3	576.3	813.2
Q9Y5J7	TIMM9	Mitochondrial import inner membrane translocase subunit Tim9 OS=Homo sapiens OX=9606 GN=TIMM9 PE=1 SV=1	0	17.331	53	4	10	4	89	10.4	31.21	0	0.24	-0.49	-0.03	0.01	0.45	940.6	1114	671.8	923.8	948.3	1280.9
E9PDK2	UNKL	Putative E3 ubiquitin-protein ligase UNKL OS=Homo sapiens OX=9606 GN=UNKL PE=1 SV=1	0	14.767	5	4	4	3	733	79.4	11.05	0	0.26	-0.07	0.15	0.06	0.45	75.4	90.4	72	83.5	78.4	103.1
O00303	EIF3F	Eukaryotic translation initiation factor 3 subunit F OS=Homo sapiens OX=9606 GN=EIF3F PE=1 SV=1	0	108.075	44	14	61	14	357	37.5	164.79	0	0.27	-0.16	-0.11	0.06	0.45	2756.8	3324.4	2465.6	2555.8	2872.4	3769.1
Q96S44	TP53RK	EKC/KEOPS complex subunit TP53RK OS=Homo sapiens OX=9606 GN=TP53RK PE=1 SV=2	0	26.434	27	6	12	6	253	28.1	31.91	0	0.27	0.01	0.24	0.06	0.45	483.1	581.8	486.3	572.3	502.2	659.1
Q9H0E2	TOLLIP	Toll-interacting protein OS=Homo sapiens OX=9606 GN=TOLLIP PE=1 SV=1	0	40.891	37	9	11	9	274	30.3	34.04	0	0.29	-0.27	-0.07	0.01	0.45	566.2	690.9	470.7	540.6	571.6	772.8
P16455	MGMT	Methylated-DNA--protein-cysteine methyltransferase OS=Homo sapiens OX=9606 GN=MGMT PE=1 SV=1	0	27.005	34	5	6	5	207	21.6	22.47	0	0.3	-0.07	-0.1	0.04	0.45	273.4	337.5	260.2	255.3	281.7	372.5
A0A2R8YDH4	TJP2	Tight junction protein ZO-2 OS=Homo sapiens OX=9606 GN=TJP2 PE=3 SV=1	0	13.478	4	5	5	5	1319	147.8	13.35	0	0.32	-0.22	-0.03	0.05	0.45	259.3	323.5	222.8	253.6	267.9	353.6
Q04837	SSBP1	Single-stranded DNA-binding protein, mitochondrial OS=Homo sapiens OX=9606 GN=SSBP1 PE=1 SV=1	0	91.287	65	12	82	12	148	17.2	205.81	0	0.32	-0.49	0.06	0.05	0.45	3323.6	4144	2367.3	3454.3	3429.4	4539.9
O00233	PSMD9	26S proteasome non-ATPase regulatory subunit 9 OS=Homo sapiens OX=9606 GN=PSMD9 PE=1 SV=3	0	59.186	44	10	20	10	223	24.7	62.14	0	0.32	-0.39	0.03	-0.06	0.45	1300.8	1627.9	995.7	1330	1243.8	1778
Q9NRV9	HEBP1	Heme-binding protein 1 OS=Homo sapiens OX=9606 GN=HEBP1 PE=1 SV=1	0	58.844	84	13	19	13	189	21.1	56.78	0	0.33	-0.22	0	0.12	0.45	1154.6	1455.6	993.7	1158.1	1257.5	1572.9
O95999	BCL10	B-cell lymphoma/leukemia 10 OS=Homo sapiens OX=9606 GN=BCL10 PE=1 SV=1	0	24.826	28	8	9	8	233	26.2	23.19	0	0.34	-0.33	0.04	-0.07	0.45	479.1	608.1	380.3	492.1	457.8	654.5
P50914	RPL14	60S ribosomal protein L14 OS=Homo sapiens OX=9606 GN=RPL14 PE=1 SV=4	0	33.915	32	8	21	8	215	23.4	66.21	0	0.36	-0.29	-0.08	0.03	0.45	1074.9	1379.4	877	1017.3	1099.3	1468.1
O15066	KIF3B	Kinesin-like protein KIF3B OS=Homo sapiens OX=9606 GN=KIF3B PE=1 SV=1	0	15.856	7	5	5	3	747	85.1	16.06	1	0.37	-0.07	0.09	0.23	0.45	233.1	301.5	222.7	248.1	273.2	319.5
P62993	GRB2	Growth factor receptor-bound protein 2 OS=Homo sapiens OX=9606 GN=GRB2 PE=1 SV=1	0	53.527	69	14	27	14	217	25.2	68.18	0	0.38	-0.42	0	0.02	0.45	1941.4	2526.2	1449.4	1946.5	1971.6	2653.8
P60174	TPI1	Triosephosphate isomerase OS=Homo sapiens OX=9606 GN=TPI1 PE=1 SV=3	0	231.529	79	22	191	22	286	30.8	639.89	0	0.39	-0.33	0.01	-0.04	0.45	10429.7	13625.8	8319.8	10481.3	10113.2	14249.8
P42766	RPL35	60S ribosomal protein L35 OS=Homo sapiens OX=9606 GN=RPL35 PE=1 SV=2	0	37.885	50	12	33	11	123	14.5	103.61	0	0.39	-0.5	-0.01	-0.05	0.45	4536.7	5947.5	3201.2	4509.2	4386	6211.8
Q8N6M0	OTUD6B	Deubiquitinase OTUD6B OS=Homo sapiens OX=9606 GN=OTUD6B PE=1 SV=1	0	59.498	61	12	23	12	293	33.8	62.11	0	0.4	-0.28	0.13	0.04	0.45	831.3	1099.5	686.7	912.6	853.3	1139.1
P52594	AGFG1	Arf-GAP domain and FG repeat-containing protein 1 OS=Homo sapiens OX=9606 GN=AGFG1 PE=1 SV=2	0	43.373	21	10	14	10	562	58.2	38.55	0	0.42	-0.23	0.03	0.1	0.45	822.3	1096.5	703	838.6	878.7	1122.9
Q8IZP0	ABI1	Abl interactor 1 OS=Homo sapiens OX=9606 GN=ABI1 PE=1 SV=4	0	41.279	15	8	13	5	508	55	36.69	3	0.42	-0.33	-0.01	-0.01	0.45	715.8	957.7	571	712.4	711.4	980.5
Q9NQP4	PFDN4	Prefoldin subunit 4 OS=Homo sapiens OX=9606 GN=PFDN4 PE=1 SV=1	0	31.66	37	4	11	4	134	15.3	35.94	0	0.42	-0.55	0.03	-0.19	0.45	645	863.2	442	659.5	565.1	880.4
P15927	RPA2	Replication protein A 32 kDa subunit OS=Homo sapiens OX=9606 GN=RPA2 PE=1 SV=1	0	75.875	70	10	33	10	270	29.2	102.63	0	0.43	-0.21	-0.04	0.06	0.45	748.9	1010	645.5	728.1	782.3	1026.2
P52943	CRIP2	Cysteine-rich protein 2 OS=Homo sapiens OX=9606 GN=CRIP2 PE=1 SV=1	0	57.695	47	7	30	7	208	22.5	113.79	0	0.48	-0.37	-0.02	-0.14	0.45	2201.1	3071.3	1700.9	2175.5	1998.1	3015.9
Q5T6F2	UBAP2	Ubiquitin-associated protein 2 OS=Homo sapiens OX=9606 GN=UBAP2 PE=1 SV=1	0	81.004	19	15	28	15	1119	117	80.63	0	0.51	-0.31	0.08	-0.01	0.45	1327.6	1887.7	1069	1398.7	1316.3	1809.2
P23025	XPA	DNA repair protein complementing XP-A cells OS=Homo sapiens OX=9606 GN=XPA PE=1 SV=1	0	9.343	18	3	3	3	273	31.3	7.15	0	0.53	-0.15	0.28	0.16	0.45	97.8	140.7	88.1	118.4	109.3	133.4
Q8IXM3	MRPL41	39S ribosomal protein L41, mitochondrial OS=Homo sapiens OX=9606 GN=MRPL41 PE=1 SV=1	0	43.909	65	8	25	8	137	15.4	60.22	0	0.54	-0.05	0.08	0.27	0.45	780.9	1135.4	755.7	823.2	939.8	1068.3
Q8TCC3	MRPL30	39S ribosomal protein L30, mitochondrial OS=Homo sapiens OX=9606 GN=MRPL30 PE=1 SV=1	0	22.487	29	5	10	5	161	18.5	37.56	0	0.54	-0.03	0.11	0.13	0.45	674.7	977.9	660.2	730.5	740	921.6
Q9H425	C1orf198	Uncharacterized protein C1orf198 OS=Homo sapiens OX=9606 GN=C1orf198 PE=1 SV=1	0	16.956	22	5	6	5	327	36.3	13.39	0	0.54	-0.37	0.1	0.09	0.45	180.5	262.3	139.4	193.1	191.5	247.2
O75822	EIF3J	Eukaryotic translation initiation factor 3 subunit J OS=Homo sapiens OX=9606 GN=EIF3J PE=1 SV=2	0	101.184	50	17	31	17	258	29	110.15	0	0.54	-0.17	0.11	0.06	0.45	1874.4	2719.1	1664.5	2022.8	1948.8	2553
P50238	CRIP1	Cysteine-rich protein 1 OS=Homo sapiens OX=9606 GN=CRIP1 PE=1 SV=3	0	10.639	39	4	11	4	77	8.5	28.79	0	0.66	-0.27	0.2	0.03	0.45	1960.8	3097.7	1626.3	2245.9	2006.2	2679.1
A0A087WXK8	FAM83D	Chromosome 20 open reading frame 129 OS=Homo sapiens OX=9606 GN=FAM83D PE=1 SV=1	0	22.853	12	7	7	7	615	67.6	20.51	0	-0.14	0.13	0.27	0.35	0.44	282.3	255.7	308.7	340.5	360.5	382.3
Q8TCA0	LRRC20	Leucine-rich repeat-containing protein 20 OS=Homo sapiens OX=9606 GN=LRRC20 PE=1 SV=1	0	9.021	16	3	3	3	184	20.5	5.15	0	-0.02	-0.28	-0.14	-0.03	0.44	70.4	69.4	57.9	64.1	68.9	95.8
Q02539	HIST1H1A	Histone H1.1 OS=Homo sapiens OX=9606 GN=HIST1H1A PE=1 SV=3	0	50.456	24	8	102	2	215	21.8	340.26	0	0.04	-0.5	-0.11	0.05	0.44	86.5	89	61	80.3	89.8	117.4
Q9UM73	ALK	ALK tyrosine kinase receptor OS=Homo sapiens OX=9606 GN=ALK PE=1 SV=3	0	11.992	6	5	5	5	1620	176.3	11.1	0	0.07	0.27	0.4	0.44	0.44	67.9	71	81.9	89.7	92.4	92.1
J3KPZ4	C1D	Nuclear nucleic acid-binding protein C1D OS=Homo sapiens OX=9606 GN=C1D PE=1 SV=1	0	9.496	17	4	4	4	180	20.1	11.11	0	0.07	-1.02	0	-0.39	0.44	132.1	138.9	65	132.5	100.9	179.6
A8MT69	CENPX	Centromere protein X OS=Homo sapiens OX=9606 GN=CENPX PE=1 SV=1	0	10.65	43	3	3	3	81	9	9.36	0	0.11	-0.34	0	0	0.44	95.2	102.7	75.3	95.4	94.9	128.7
Q9UII2	ATP5IF1	ATPase inhibitor, mitochondrial OS=Homo sapiens OX=9606 GN=ATP5IF1 PE=1 SV=1	0	12.925	25	5	11	5	106	12.2	35.3	0	0.14	-0.91	-0.21	-0.12	0.44	2542.1	2798	1348.5	2193.2	2339.5	3451.2
P60520	GABARAPL2	Gamma-aminobutyric acid receptor-associated protein-like 2 OS=Homo sapiens OX=9606 GN=GABARAPL2 PE=1 SV=1	0	16.185	28	5	5	3	117	13.7	18.16	2	0.21	-0.17	-0.04	-0.13	0.44	464.2	535.6	412.8	452.9	423.1	631.6
P08397	HMBS	Porphobilinogen deaminase OS=Homo sapiens OX=9606 GN=HMBS PE=1 SV=2	0	68.12	47	14	23	14	361	39.3	64.09	0	0.23	-0.16	0.01	0.05	0.44	698	818.2	625.5	702.5	722	946.1
Q13405	MRPL49	39S ribosomal protein L49, mitochondrial OS=Homo sapiens OX=9606 GN=MRPL49 PE=1 SV=1	0	37.506	30	5	18	5	166	19.2	55.5	0	0.23	-0.46	-0.07	0.03	0.44	1130.4	1327.4	821	1077.2	1153.4	1534.1
Q712K3	UBE2R2	Ubiquitin-conjugating enzyme E2 R2 OS=Homo sapiens OX=9606 GN=UBE2R2 PE=1 SV=1	0	15.829	22	5	5	4	238	27.1	14.94	0	0.24	-0.13	-0.06	0.11	0.44	100.1	118.2	91.6	95.9	108.2	135.7
Q8N5M4	TTC9C	Tetratricopeptide repeat protein 9C OS=Homo sapiens OX=9606 GN=TTC9C PE=1 SV=1	0	21.692	27	5	9	5	171	20	25.99	0	0.26	-0.36	-0.01	0.06	0.44	483.9	580.9	378.2	479.5	505.6	656.4
Q9P016	THYN1	Thymocyte nuclear protein 1 OS=Homo sapiens OX=9606 GN=THYN1 PE=1 SV=1	0	49.847	53	14	18	14	225	25.7	52.08	0	0.28	-0.24	0.04	0.06	0.44	1275.3	1549.7	1079.3	1308.8	1325.9	1731.4
A0A087WW40	SH3GLB1	Endophilin-B1 OS=Homo sapiens OX=9606 GN=SH3GLB1 PE=1 SV=1	0	61.463	36	15	21	14	394	44.2	57.98	1	0.29	-0.3	0.02	0.02	0.44	1006.8	1232.6	816.2	1020.3	1024.3	1361.9
Q0ZGT2	NEXN	Nexilin OS=Homo sapiens OX=9606 GN=NEXN PE=1 SV=1	0	11.473	6	4	4	4	675	80.6	8.96	0	0.3	-0.14	0.05	0.25	0.44	158.7	194.9	144.2	164.8	189.2	216
Q9BSL1	UBAC1	Ubiquitin-associated domain-containing protein 1 OS=Homo sapiens OX=9606 GN=UBAC1 PE=1 SV=1	0	20.32	24	8	10	8	405	45.3	11.86	0	0.31	-0.1	0.06	0.12	0.44	257.6	320.4	240.8	268.1	279.9	349.2
Q9NP66	HMG20A	High mobility group protein 20A OS=Homo sapiens OX=9606 GN=HMG20A PE=1 SV=1	0	50.206	31	10	19	10	347	40.1	47.89	0	0.31	-0.43	-0.02	0.07	0.44	900.3	1113.6	668.3	885.1	947.7	1218.5
P36543	ATP6V1E1	V-type proton ATPase subunit E 1 OS=Homo sapiens OX=9606 GN=ATP6V1E1 PE=1 SV=1	0	69.869	48	11	29	11	226	26.1	69.38	0	0.31	-0.24	0.06	0.07	0.44	1144.9	1423.9	971.2	1193.8	1202.7	1553.7
E9PR30	FAU	40S ribosomal protein S30 OS=Homo sapiens OX=9606 GN=FAU PE=1 SV=1	0	16.692	12	4	14	4	98	10.9	42.51	0	0.31	-0.39	0.03	0.01	0.44	1120	1389.6	856.1	1145.2	1127	1520.4
P62851	RPS25	40S ribosomal protein S25 OS=Homo sapiens OX=9606 GN=RPS25 PE=1 SV=1	0	42.361	54	10	35	10	125	13.7	104.97	0	0.31	-0.52	-0.01	-0.05	0.44	3717.1	4595.8	2598	3701.3	3602.1	5057.5
Q9NQ50	MRPL40	39S ribosomal protein L40, mitochondrial OS=Homo sapiens OX=9606 GN=MRPL40 PE=1 SV=1	0	44.888	46	8	17	8	206	24.5	50.69	0	0.32	-0.39	-0.03	0.06	0.44	685.5	856.1	524.2	672.3	712.3	926.9
Q9BZK3	NACAP1	Putative nascent polypeptide-associated complex subunit alpha-like protein OS=Homo sapiens OX=9606 GN=NACAP1 PE=5 SV=1	0	20.22	14	3	11	1	213	23.3	39.22	0	0.32	-0.3	0.06	0.01	0.44	171	212.8	139.1	178.7	172.3	231.4
A0A0G2JIW1	HSPA1B	Heat shock 70 kDa protein 1B OS=Homo sapiens OX=9606 GN=HSPA1B PE=1 SV=1	0	291.738	63	38	197	24	642	70.1	628.9	10	0.34	-0.06	0.09	0.08	0.44	5846.4	7397	5615.1	6233.1	6189.4	7942.3
Q9NYJ8	TAB2	TGF-beta-activated kinase 1 and MAP3K7-binding protein 2 OS=Homo sapiens OX=9606 GN=TAB2 PE=1 SV=1	0	20.319	12	6	6	6	693	76.4	19.42	0	0.35	-0.14	0.2	0.19	0.44	116.7	148.5	105.6	133.7	133.6	158.8
O43396	TXNL1	Thioredoxin-like protein 1 OS=Homo sapiens OX=9606 GN=TXNL1 PE=1 SV=3	0	98.571	61	15	35	15	289	32.2	105.64	0	0.35	0.03	0.06	0.16	0.44	1552.2	1979.7	1582.2	1617.6	1737.3	2112
O60220	TIMM8A	Mitochondrial import inner membrane translocase subunit Tim8 A OS=Homo sapiens OX=9606 GN=TIMM8A PE=1 SV=1	0	33.359	56	5	14	5	97	11	42.47	0	0.37	-0.34	0.07	0.09	0.44	579.9	748.5	457.8	608.4	617.8	786.9
P0DPB6	POLR1D	DNA-directed RNA polymerases I and III subunit RPAC2 OS=Homo sapiens OX=9606 GN=POLR1D PE=1 SV=1	0	17.047	32	3	7	3	133	15.2	14	0	0.39	-0.08	0.2	0.2	0.44	193	252.3	182.7	222.2	221.4	262.6
P29762	CRABP1	Cellular retinoic acid-binding protein 1 OS=Homo sapiens OX=9606 GN=CRABP1 PE=1 SV=2	0	71.639	78	11	31	11	137	15.6	108.41	0	0.4	-0.3	-0.02	-0.03	0.44	2554.8	3360.3	2075	2519.4	2495.9	3458.7
A0A2R8Y5V9	TPM4	Tropomyosin alpha-4 chain OS=Homo sapiens OX=9606 GN=TPM4 PE=1 SV=1	0	138.938	62	28	85	1	248	28.6	277.88	0	0.4	-0.14	0.06	-0.07	0.44	27.7	36.4	25.2	28.8	26.5	37.6
O75190	DNAJB6	DnaJ homolog subfamily B member 6 OS=Homo sapiens OX=9606 GN=DNAJB6 PE=1 SV=2	0	46.475	41	12	19	11	326	36.1	49.42	1	0.42	-0.34	0.01	0	0.44	862.7	1157.9	682.3	869.2	861.6	1168.2
Q9HAV7	GRPEL1	GrpE protein homolog 1, mitochondrial OS=Homo sapiens OX=9606 GN=GRPEL1 PE=1 SV=2	0	73.421	64	15	29	15	217	24.3	92.91	0	0.43	-0.23	0.04	0.15	0.44	1861.7	2514.6	1585.2	1914.7	2068.6	2528
Q15293	RCN1	Reticulocalbin-1 OS=Homo sapiens OX=9606 GN=RCN1 PE=1 SV=1	0	71.878	52	16	33	16	331	38.9	96.39	0	0.43	-0.4	-0.01	0.11	0.44	2472.9	3330.8	1876.2	2448.9	2661.4	3348.5
A9Z1X7	SRRM1	Serine/arginine repetitive matrix protein 1 OS=Homo sapiens OX=9606 GN=SRRM1 PE=1 SV=1	0	64.968	17	14	31	14	913	103.3	89.51	0	0.46	-0.43	0.09	-0.02	0.44	1229.5	1692	910.1	1304.3	1214.2	1672.4
P50502	ST13	Hsc70-interacting protein OS=Homo sapiens OX=9606 GN=ST13 PE=1 SV=2	0	139.623	41	18	72	18	369	41.3	219.51	0	0.46	-0.47	0.03	-0.05	0.44	6080.1	8340.5	4380	6217.6	5869.9	8274.2
P20674	COX5A	Cytochrome c oxidase subunit 5A, mitochondrial OS=Homo sapiens OX=9606 GN=COX5A PE=1 SV=2	0	61.891	58	8	39	8	150	16.8	107.11	0	0.47	-0.48	0.05	0.04	0.44	2695.2	3725	1930.4	2790.4	2761.6	3659.1
Q6NW29	RWDD4	RWD domain-containing protein 4 OS=Homo sapiens OX=9606 GN=RWDD4 PE=1 SV=3	0	14.701	15	3	6	3	188	21.2	20.51	0	0.47	-0.28	0.11	0.01	0.44	290.2	402.2	239.2	312.3	291.8	394.6
Q92934	BAD	Bcl2-associated agonist of cell death OS=Homo sapiens OX=9606 GN=BAD PE=1 SV=3	0	8.613	21	3	3	3	168	18.4	9.53	0	0.48	-0.18	0.14	0.18	0.44	150.5	210.2	133.3	165.5	170.3	204.6
Q01844	EWSR1	RNA-binding protein EWS OS=Homo sapiens OX=9606 GN=EWSR1 PE=1 SV=1	0	50.129	14	8	27	2	656	68.4	89.64	6	0.5	-0.08	0.09	0.3	0.44	1042.9	1474.1	983.5	1109.1	1280.8	1417.3
E5RJF8	CETN3	Centrin-3 OS=Homo sapiens OX=9606 GN=CETN3 PE=1 SV=1	0	11.507	21	3	3	3	191	22.4	5.11	0	0.51	-0.18	0.09	0.21	0.44	127.8	182.6	113.2	135.8	147.6	173
O15116	LSM1	U6 snRNA-associated Sm-like protein LSm1 OS=Homo sapiens OX=9606 GN=LSM1 PE=1 SV=1	0	8.573	17	2	5	2	133	15.2	17.54	0	0.52	-0.47	0.07	-0.03	0.44	137.2	196.3	99.2	144.4	134.4	186
Q9Y6M7	SLC4A7	Sodium bicarbonate cotransporter 3 OS=Homo sapiens OX=9606 GN=SLC4A7 PE=1 SV=2	0	8.32	3	3	4	1	1214	136	12.23	1	-0.75	-0.63	-0.44	-0.12	0.43	73.4	43.7	47.3	54.1	67.4	98.8
Q8TBB5	KLHDC4	Kelch domain-containing protein 4 OS=Homo sapiens OX=9606 GN=KLHDC4 PE=1 SV=1	0	24.193	20	8	8	8	520	57.9	21.89	0	-0.1	0	-0.09	0.04	0.43	217	202	216.6	203.3	223.8	292.1
A8K968	EPB41L3	Band 4.1-like protein 3 OS=Homo sapiens OX=9606 GN=EPB41L3 PE=1 SV=1	0	108.269	43	27	49	1	756	84.7	125.62	0	0.01	-0.11	-0.1	0.17	0.43	55.8	56	51.6	52.1	63	74.9
O00311	CDC7	Cell division cycle 7-related protein kinase OS=Homo sapiens OX=9606 GN=CDC7 PE=1 SV=1	0	21.966	19	9	9	9	574	63.8	17.6	0	0.07	0.27	0.32	0.48	0.43	291.7	306.4	351.2	364.7	405.9	392.3
Q9BQ48	MRPL34	39S ribosomal protein L34, mitochondrial OS=Homo sapiens OX=9606 GN=MRPL34 PE=1 SV=1	0	30.589	42	6	13	6	92	10.2	39.91	0	0.12	-0.26	-0.03	0.08	0.43	633.3	687.5	529.1	618.2	667.1	856.1
O14908	GIPC1	PDZ domain-containing protein GIPC1 OS=Homo sapiens OX=9606 GN=GIPC1 PE=1 SV=2	0	47.288	31	11	15	10	333	36	41.67	0	0.2	-0.36	-0.03	0.08	0.43	570.8	656.2	443.2	559.6	604.8	766.8
Q16595	FXN	Frataxin, mitochondrial OS=Homo sapiens OX=9606 GN=FXN PE=1 SV=2	0	23.803	19	4	8	4	210	23.1	23.98	0	0.25	-0.67	-0.02	0.01	0.43	264.1	314.9	165.9	259.6	266.8	356.6
Q5T9B7	AK1	Adenylate kinase isoenzyme 1 OS=Homo sapiens OX=9606 GN=AK1 PE=1 SV=1	0	62.026	54	12	28	12	210	23.4	60.79	0	0.27	-0.32	-0.09	0.01	0.43	1096.9	1320.5	880.1	1033.6	1102.6	1481.1
A0A0C4DGZ1	ZC3H8	Zinc finger CCCH domain-containing protein 8 OS=Homo sapiens OX=9606 GN=ZC3H8 PE=1 SV=1	0	19.612	21	6	6	6	297	34.3	17.32	0	0.28	-0.32	0.03	0.1	0.43	438.2	530.5	351.6	446.7	469.1	591.5
P35080	PFN2	Profilin-2 OS=Homo sapiens OX=9606 GN=PFN2 PE=1 SV=3	0	82.006	64	10	39	3	140	15	110.9	0	0.29	-0.39	-0.1	-0.11	0.43	1284.1	1567	976.6	1196.6	1186.2	1734.6
P61289	PSME3	Proteasome activator complex subunit 3 OS=Homo sapiens OX=9606 GN=PSME3 PE=1 SV=1	0	116.532	61	17	62	17	254	29.5	189.99	0	0.3	-0.1	0.07	0.15	0.43	2634.5	3246.8	2450.1	2760.9	2929.4	3544.9
A0A0A6YYL2	SULT1A4	Sulfotransferase OS=Homo sapiens OX=9606 GN=SULT1A4 PE=1 SV=1	0	15.127	23	4	4	2	301	34.8	13.02	0	0.3	-0.07	0.05	0.04	0.43	15.3	18.7	14.5	15.8	15.7	20.5
Q969S3	ZNF622	Zinc finger protein 622 OS=Homo sapiens OX=9606 GN=ZNF622 PE=1 SV=1	0	44.774	21	9	16	9	477	54.2	41.98	0	0.31	0.15	0.31	0.22	0.43	764.4	948.5	847.4	950.2	889.5	1027.7
Q15785	TOMM34	Mitochondrial import receptor subunit TOM34 OS=Homo sapiens OX=9606 GN=TOMM34 PE=1 SV=2	0	90.806	68	19	30	19	309	34.5	103.39	0	0.31	-0.18	0.06	0.03	0.43	1385.6	1712.8	1219.7	1444.6	1413	1860.3
Q16718	NDUFA5	NADH dehydrogenase [ubiquinone] 1 alpha subcomplex subunit 5 OS=Homo sapiens OX=9606 GN=NDUFA5 PE=1 SV=3	0	41.536	67	6	17	6	116	13.5	51.98	0	0.33	-0.36	0.06	0.07	0.43	710.6	891.6	551.8	741.5	744.1	958.5
P06733	ENO1	Alpha-enolase OS=Homo sapiens OX=9606 GN=ENO1 PE=1 SV=2	0	497.013	84	44	755	38	434	47.1	2374.6	7	0.35	-0.28	0.03	-0.04	0.43	30945	39374.4	25451	31504.3	30076.7	41571.8
Q6P161	MRPL54	39S ribosomal protein L54, mitochondrial OS=Homo sapiens OX=9606 GN=MRPL54 PE=1 SV=1	0	17.819	49	3	9	3	138	15.8	28.34	0	0.36	-0.28	0.03	0.13	0.43	245.1	314.2	201.6	250.8	267.9	330.8
Q13506	NAB1	NGFI-A-binding protein 1 OS=Homo sapiens OX=9606 GN=NAB1 PE=1 SV=2	0	25.016	21	8	10	7	487	54.4	22.6	0	0.39	-0.18	0.22	0.14	0.43	272.5	355.9	240.5	316.5	301	366.6
O14745	SLC9A3R1	Na(+)/H(+) exchange regulatory cofactor NHE-RF1 OS=Homo sapiens OX=9606 GN=SLC9A3R1 PE=1 SV=4	0	56.955	46	14	22	14	358	38.8	62.25	0	0.39	-0.31	0.1	0.12	0.43	1142.1	1497.4	920.8	1221	1245.5	1539.9
Q9UNZ2	NSFL1C	NSFL1 cofactor p47 OS=Homo sapiens OX=9606 GN=NSFL1C PE=1 SV=2	0	147.827	65	24	52	24	370	40.5	183.01	0	0.39	-0.34	-0.01	0.04	0.43	2630.3	3439.4	2072.1	2614.1	2704.5	3554.7
Q969Q0	RPL36AL	60S ribosomal protein L36a-like OS=Homo sapiens OX=9606 GN=RPL36AL PE=1 SV=3	0	29.145	52	8	20	2	106	12.5	60.52	0	0.41	-0.16	0.13	0.08	0.43	445.6	590.7	400	488.1	472.1	601.9
P62750	RPL23A	60S ribosomal protein L23a OS=Homo sapiens OX=9606 GN=RPL23A PE=1 SV=1	0	96.26	54	14	63	14	156	17.7	191.94	0	0.41	-0.38	0	0.03	0.43	6139	8143.6	4705.8	6135.8	6284	8281.7
P16333	NCK1	Cytoplasmic protein NCK1 OS=Homo sapiens OX=9606 GN=NCK1 PE=1 SV=1	0	50.728	35	12	16	11	377	42.8	36.02	1	0.42	-0.3	0.06	0.05	0.43	659.6	883.1	536.2	689.7	682.1	886.1
Q9NR33	POLE4	DNA polymerase epsilon subunit 4 OS=Homo sapiens OX=9606 GN=POLE4 PE=1 SV=2	0	29.266	54	4	13	4	117	12.2	36.31	0	0.43	-0.44	0.03	-0.07	0.43	252	338.4	185.7	256.5	239.9	340
P17980	PSMC3	26S proteasome regulatory subunit 6A OS=Homo sapiens OX=9606 GN=PSMC3 PE=1 SV=3	0	233.957	72	29	110	29	439	49.2	328.06	0	0.44	-0.13	0.07	0.15	0.43	4540.6	6138.6	4144.4	4772.3	5032.8	6130.7
Q9Y3B8	REXO2	Oligoribonuclease, mitochondrial OS=Homo sapiens OX=9606 GN=REXO2 PE=1 SV=3	0	45.039	40	10	17	10	237	26.8	44.25	0	0.45	-0.14	0.08	0.12	0.43	767.5	1050.1	694.6	809	835.8	1035.1
A0A0A0MRB7	TCF3	Transcription factor E2-alpha OS=Homo sapiens OX=9606 GN=TCF3 PE=1 SV=1	0	42.222	17	9	15	2	600	62	44.5	0	0.46	-0.18	0.13	0.17	0.43	146.8	202	129.5	160.5	165.4	198.4
Q9NZ63	C9orf78	Telomere length and silencing protein 1 homolog OS=Homo sapiens OX=9606 GN=C9orf78 PE=1 SV=1	0	46.958	36	11	16	11	289	33.7	52.97	0	0.47	-0.43	0.05	0.06	0.43	1259	1745.7	936.1	1302.5	1316.3	1698
Q92567	FAM168A	Protein FAM168A OS=Homo sapiens OX=9606 GN=FAM168A PE=1 SV=2	0	5.615	4	1	1	1	244	26.2	3.92	0	0.48	-0.63	-0.18	-0.23	0.43	75.8	105.9	48.9	67	64.7	102.2
Q7Z4V5	HDGFL2	Hepatoma-derived growth factor-related protein 2 OS=Homo sapiens OX=9606 GN=HDGFL2 PE=1 SV=1	0	42.31	21	15	20	13	671	74.3	50.87	0	0.51	-0.37	0.08	0.15	0.43	1800.2	2570.9	1395.2	1905.4	1997.9	2421.3
Q96GX9	APIP	Methylthioribulose-1-phosphate dehydratase OS=Homo sapiens OX=9606 GN=APIP PE=1 SV=1	0	28.877	34	7	12	7	242	27.1	23.68	0	0.04	-0.07	-0.01	-0.02	0.42	409.1	420	388.4	406.6	403.8	549
P30405	PPIF	Peptidyl-prolyl cis-trans isomerase F, mitochondrial OS=Homo sapiens OX=9606 GN=PPIF PE=1 SV=1	0	54.979	69	11	27	9	207	22	86.33	0	0.12	-0.45	-0.07	-0.05	0.42	1219.2	1329.5	891.1	1162.4	1175.9	1627.8
Q02833	RASSF7	Ras association domain-containing protein 7 OS=Homo sapiens OX=9606 GN=RASSF7 PE=1 SV=1	0	7.251	16	3	3	3	373	39.9	3.88	0	0.15	0.1	-0.23	0.18	0.42	19.2	21.3	20.6	16.3	21.8	25.7
B1ANG9	GUK1	Guanylate kinase OS=Homo sapiens OX=9606 GN=GUK1 PE=1 SV=2	0	27.842	37	7	8	7	235	25.3	23.15	0	0.16	-0.48	-0.04	-0.05	0.42	330	368.5	237.1	321.9	318.4	441.1
P07737	PFN1	Profilin-1 OS=Homo sapiens OX=9606 GN=PFN1 PE=1 SV=2	0	144.314	69	13	133	13	140	15	338.39	0	0.19	-0.44	-0.1	-0.1	0.42	6240.9	7120.4	4611.6	5812.5	5822.6	8369.7
Q13643	FHL3	Four and a half LIM domains protein 3 OS=Homo sapiens OX=9606 GN=FHL3 PE=1 SV=4	0	28.706	33	8	11	8	280	31.2	33.94	0	0.21	-0.12	0.05	0.1	0.42	1046.9	1206.7	962.4	1082.5	1124.7	1402.1
Q9BRA2	TXNDC17	Thioredoxin domain-containing protein 17 OS=Homo sapiens OX=9606 GN=TXNDC17 PE=1 SV=1	0	28.618	60	6	19	6	123	13.9	54.59	0	0.22	-0.18	0.02	0.07	0.42	826.2	960.1	728	840.4	869.9	1104.4
Q9BUH6	PAXX	Protein PAXX OS=Homo sapiens OX=9606 GN=PAXX PE=1 SV=2	0	17.444	25	4	5	4	204	21.6	14.72	0	0.24	-0.28	0.05	-0.01	0.42	334.1	394.2	275.8	345.3	332.6	446.3
B4DUT8	CNN2	Calponin OS=Homo sapiens OX=9606 GN=CNN2 PE=1 SV=1	0	94.47	57	15	38	12	330	35.9	121.98	0	0.24	-0.49	-0.02	-0.06	0.42	2030.7	2394.4	1450.8	1998	1952.4	2719.2
Q9UBV8	PEF1	Peflin OS=Homo sapiens OX=9606 GN=PEF1 PE=1 SV=1	0	44.641	30	8	18	8	284	30.4	42.92	0	0.25	0.18	0.15	0.32	0.42	681.8	808.3	774.4	754.8	853.9	911.4
P36542	ATP5F1C	ATP synthase subunit gamma, mitochondrial OS=Homo sapiens OX=9606 GN=ATP5F1C PE=1 SV=1	0	83.154	32	11	47	11	298	33	133.42	0	0.25	-0.41	0.01	0.02	0.42	2888.8	3440.1	2172.9	2901	2924.7	3855.7
P32119	PRDX2	Peroxiredoxin-2 OS=Homo sapiens OX=9606 GN=PRDX2 PE=1 SV=5	0	78.467	54	14	52	13	198	21.9	174.61	0	0.25	-0.34	-0.02	-0.06	0.42	4921.3	5864.2	3893.7	4870.1	4730.7	6604.5
Q8IZ21	PHACTR4	Phosphatase and actin regulator 4 OS=Homo sapiens OX=9606 GN=PHACTR4 PE=1 SV=1	0	45.81	24	14	15	14	702	78.2	45.75	0	0.26	-0.28	0.02	0.06	0.42	637.8	766.3	524.6	647.8	665.4	854.7
Q7Z6E9	RBBP6	E3 ubiquitin-protein ligase RBBP6 OS=Homo sapiens OX=9606 GN=RBBP6 PE=1 SV=1	0	150.426	26	43	50	43	1792	201.4	136.76	0	0.28	-0.17	-0.05	0.08	0.42	2904.5	3516.4	2573.9	2804.9	3063.8	3892
Q4VC05	BCL7A	B-cell CLL/lymphoma 7 protein family member A OS=Homo sapiens OX=9606 GN=BCL7A PE=1 SV=1	0	31.511	36	8	15	6	210	22.8	38.78	1	0.31	-0.34	-0.26	0.18	0.42	887.4	1103.7	702.6	740	1007	1185.4
K7ELC2	RPS15	40S ribosomal protein S15 OS=Homo sapiens OX=9606 GN=RPS15 PE=1 SV=1	0	41.588	35	3	106	3	152	17.7	152.71	0	0.31	-0.42	0	-0.01	0.42	1854	2291.2	1382.2	1859	1835.5	2479.1
Q9BPX5	ARPC5L	Actin-related protein 2/3 complex subunit 5-like protein OS=Homo sapiens OX=9606 GN=ARPC5L PE=1 SV=1	0	38.129	63	7	10	7	153	16.9	35.01	0	0.34	-0.52	-0.03	0.04	0.42	527.9	666.9	368.9	516.2	541.8	706.3
Q9BT25	HAUS8	HAUS augmin-like complex subunit 8 OS=Homo sapiens OX=9606 GN=HAUS8 PE=1 SV=3	0	33.069	27	8	9	8	410	44.8	22.54	0	0.38	-0.18	-0.07	0.02	0.42	266.3	345.5	234.5	253.3	270.4	357.1
A0A0A6YYL6	RPL17-C18orf32	Protein RPL17-C18orf32 OS=Homo sapiens OX=9606 GN=RPL17-C18orf32 PE=3 SV=1	0	97.292	38	12	69	11	228	26.4	222.4	0	0.39	-0.13	0.09	0.07	0.42	4306.3	5636.3	3941.9	4595.6	4515.8	5766.2
Q15653	NFKBIB	NF-kappa-B inhibitor beta OS=Homo sapiens OX=9606 GN=NFKBIB PE=1 SV=2	0	8.606	8	2	2	2	356	37.7	6.99	0	0.42	-0.01	0.19	0.11	0.42	130.9	175.1	130	149.3	141	175.3
P39019	RPS19	40S ribosomal protein S19 OS=Homo sapiens OX=9606 GN=RPS19 PE=1 SV=2	0	98.16	59	14	75	14	145	16.1	239.82	0	0.44	-0.47	0.17	-0.03	0.42	8084.6	10979.7	5821.6	9071.2	7940.2	10788.3
P16949	STMN1	Stathmin OS=Homo sapiens OX=9606 GN=STMN1 PE=1 SV=3	0	108.486	72	20	91	19	149	17.3	297.48	1	0.5	-0.68	0.02	-0.16	0.42	8676.3	12291.1	5424.7	8785.4	7742.6	11641.3
O00161	SNAP23	Synaptosomal-associated protein 23 OS=Homo sapiens OX=9606 GN=SNAP23 PE=1 SV=1	0	94.059	83	17	38	17	211	23.3	112.36	0	0.55	-0.09	0.19	0.24	0.42	1607.8	2347.3	1511.6	1838.4	1900.5	2147.3
P0C870	JMJD7	JmjC domain-containing protein 7 OS=Homo sapiens OX=9606 GN=JMJD7 PE=1 SV=1	0	11.516	23	4	4	4	316	35.9	5.36	0	0.57	0.33	0.27	0.31	0.42	49.4	73.3	62.1	59.6	61.2	66.3
P61769	B2M	Beta-2-microglobulin OS=Homo sapiens OX=9606 GN=B2M PE=1 SV=1	0	21.171	38	4	12	4	119	13.7	39.88	0	0.76	0.03	0.17	0.07	0.42	593.8	1008.4	604.9	668.2	625.5	793.1
B9EG95	ZNF682	ZNF682 protein OS=Homo sapiens OX=9606 GN=ZNF682 PE=1 SV=1	0	7.026	10	3	4	1	504	59.1	11.68	0	-0.02	0.16	0.17	0.29	0.41	61.3	60.3	68.4	68.8	75.2	81.6
Q8WX93	PALLD	Palladin OS=Homo sapiens OX=9606 GN=PALLD PE=1 SV=3	0	33.371	9	10	12	10	1383	150.5	31.62	0	-0.01	-0.08	0.08	0	0.41	397.2	393.2	376.7	419.6	398.5	527.2
Q8N6T7	SIRT6	NAD-dependent protein deacetylase sirtuin-6 OS=Homo sapiens OX=9606 GN=SIRT6 PE=1 SV=2	0	10.107	13	3	3	3	355	39.1	7.85	0	0	-0.29	-0.24	0.17	0.41	63	63.1	51.7	53.4	70.8	83.7
Q96BD8	SKA1	Spindle and kinetochore-associated protein 1 OS=Homo sapiens OX=9606 GN=SKA1 PE=1 SV=1	0	11.863	13	3	4	3	255	29.5	10.7	0	0.09	-0.02	0.05	0.04	0.41	146.5	156.2	144.9	151.8	150.3	194.4
Q96K21	ZFYVE19	Abscission/NoCut checkpoint regulator OS=Homo sapiens OX=9606 GN=ZFYVE19 PE=1 SV=3	0	8.576	11	4	5	3	471	51.5	10.7	0	0.1	-0.33	0.03	0.08	0.41	122.7	131.8	97.7	125.6	129.2	162.8
X6REH9	UBE2W	Ubiquitin-conjugating enzyme E2 W OS=Homo sapiens OX=9606 GN=UBE2W PE=1 SV=1	0	7.153	15	2	2	2	191	22	6.67	0	0.11	0.04	-0.11	0.47	0.41	21.7	23.5	22.3	20.1	30	28.9
Q96B36	AKT1S1	Proline-rich AKT1 substrate 1 OS=Homo sapiens OX=9606 GN=AKT1S1 PE=1 SV=1	0	13.247	21	3	5	3	256	27.4	19.04	0	0.11	-0.33	0.08	0.03	0.41	112.8	122	89.4	119.2	114.7	149.6
A0A0C4DGQ5	CAPNS1	Calpain small subunit 1 OS=Homo sapiens OX=9606 GN=CAPNS1 PE=1 SV=1	0	78.196	65	13	43	13	322	33.8	105.17	0	0.11	-0.42	-0.12	-0.11	0.41	1115.5	1207.5	834.7	1029.2	1030.3	1479.1
Q8WW01	TSEN15	tRNA-splicing endonuclease subunit Sen15 OS=Homo sapiens OX=9606 GN=TSEN15 PE=1 SV=1	0	17.115	34	3	5	3	171	18.6	14.7	0	0.12	-0.1	-0.03	0.16	0.41	119.6	130.4	111.7	117.3	133.3	159
Q53S33	BOLA3	BolA-like protein 3 OS=Homo sapiens OX=9606 GN=BOLA3 PE=1 SV=1	0	11.694	28	3	3	3	107	12.1	9.67	0	0.12	-0.79	-0.05	-0.13	0.41	277.7	301	161	268.5	254.2	369.6
P12074	COX6A1	Cytochrome c oxidase subunit 6A1, mitochondrial OS=Homo sapiens OX=9606 GN=COX6A1 PE=1 SV=4	0	7.467	27	1	4	1	109	12.1	15.07	0	0.17	-0.55	0.05	0.13	0.41	62	69.8	42.3	64.2	68.1	82.6
P51570	GALK1	Galactokinase OS=Homo sapiens OX=9606 GN=GALK1 PE=1 SV=1	0	77.4	39	15	27	15	392	42.2	85.65	0	0.18	-0.2	-0.02	-0.06	0.41	1275.6	1448.1	1108	1256.7	1225.4	1692.8
J3KQN4	RPL36A	60S ribosomal protein L36a OS=Homo sapiens OX=9606 GN=RPL36A PE=1 SV=1	0	32.876	39	9	25	3	142	16.4	79.39	6	0.21	-0.24	0.03	-0.01	0.41	3355	3885	2838.5	3424.1	3342	4447.2
Q5T5P2	KIAA1217	Sickle tail protein homolog OS=Homo sapiens OX=9606 GN=KIAA1217 PE=1 SV=2	0	24.669	4	7	7	7	1943	214	19.42	0	0.21	-0.39	-0.11	-0.05	0.41	466.1	539.2	355.1	433.1	449.7	619
Q9P0M9	MRPL27	39S ribosomal protein L27, mitochondrial OS=Homo sapiens OX=9606 GN=MRPL27 PE=1 SV=1	0	17.074	41	5	9	5	148	16.1	24.73	0	0.23	-0.37	0	0.06	0.41	868.5	1020.7	670.3	870	906.7	1152.9
Q00059	TFAM	Transcription factor A, mitochondrial OS=Homo sapiens OX=9606 GN=TFAM PE=1 SV=1	0	75.796	52	19	31	19	246	29.1	97.82	0	0.23	-0.28	-0.04	0.05	0.41	3052.5	3591.2	2507.7	2970.2	3154.8	4051
I3L170	MAPT	Microtubule-associated protein OS=Homo sapiens OX=9606 GN=MAPT PE=1 SV=1	0	60.737	36	14	38	1	341	35.7	117.73	0	0.24	-0.76	-0.28	-0.1	0.41	284.4	335.7	167.7	234.7	265.1	378.3
Q9NQS1	AVEN	Cell death regulator Aven OS=Homo sapiens OX=9606 GN=AVEN PE=1 SV=1	0	15.547	16	4	5	4	362	38.5	10.71	0	0.25	-0.08	-0.13	0.05	0.41	103.5	123.4	97.8	94.6	107.1	137.8
P09382	LGALS1	Galectin-1 OS=Homo sapiens OX=9606 GN=LGALS1 PE=1 SV=2	0	21.984	45	5	6	5	135	14.7	19.46	0	0.26	-0.19	0	0.01	0.41	188.6	226.4	165.8	188.2	190.1	250.6
Q14353	GAMT	Guanidinoacetate N-methyltransferase OS=Homo sapiens OX=9606 GN=GAMT PE=1 SV=1	0	22.931	28	4	7	4	236	26.3	19.75	0	0.27	-0.22	-0.14	-0.04	0.41	181	217.7	155.8	164.5	176	239.9
Q92734	TFG	Protein TFG OS=Homo sapiens OX=9606 GN=TFG PE=1 SV=2	0	114.54	46	15	64	15	400	43.4	182.74	0	0.28	-0.44	-0.04	-0.05	0.41	1702.6	2069.6	1254.1	1653.7	1645.5	2267.1
Q9H5N1	RABEP2	Rab GTPase-binding effector protein 2 OS=Homo sapiens OX=9606 GN=RABEP2 PE=1 SV=2	0	40.492	24	12	12	12	569	63.5	30.24	0	0.29	-0.15	0.06	0.15	0.41	365.1	447.4	329.2	379.5	404.1	485.5
Q9UHY7	ENOPH1	Enolase-phosphatase E1 OS=Homo sapiens OX=9606 GN=ENOPH1 PE=1 SV=1	0	44.292	41	10	15	10	261	28.9	40.93	0	0.29	-0.09	0.01	0.03	0.41	990.5	1207.5	932.3	999.7	1012.8	1320.4
Q8TCD5	NT5C	5'(3')-deoxyribonucleotidase, cytosolic type OS=Homo sapiens OX=9606 GN=NT5C PE=1 SV=2	0	20.577	48	6	10	6	201	23.4	24.74	0	0.3	-0.25	-0.08	0.06	0.41	457.6	561.6	385.7	431.7	477.7	606.9
O15541	RNF113A	RING finger protein 113A OS=Homo sapiens OX=9606 GN=RNF113A PE=1 SV=1	0	26.09	27	8	8	8	343	38.8	25.03	0	0.31	-0.24	0.02	0.08	0.41	514.5	636.2	434.5	522.2	544.3	685.4
O43665	RGS10	Regulator of G-protein signaling 10 OS=Homo sapiens OX=9606 GN=RGS10 PE=1 SV=2	0	38.643	39	7	10	7	173	20.2	27.88	0	0.32	-0.64	-0.13	-0.02	0.41	214.9	267.4	137.5	196.5	212	284.8
P10412	HIST1H1E	Histone H1.4 OS=Homo sapiens OX=9606 GN=HIST1H1E PE=1 SV=2	0	118.691	48	17	207	5	219	21.9	671.27	13	0.35	-0.63	-0.15	-0.05	0.41	32888.1	41861	21213.2	29596	31802.7	43817.5
P06576	ATP5F1B	ATP synthase subunit beta, mitochondrial OS=Homo sapiens OX=9606 GN=ATP5F1B PE=1 SV=3	0	445.279	80	31	384	21	529	56.5	1113.56	16	0.36	-0.45	0	-0.01	0.41	10689.3	13720.8	7830	10693	10609.8	14163.7
Q96EP5	DAZAP1	DAZ-associated protein 1 OS=Homo sapiens OX=9606 GN=DAZAP1 PE=1 SV=1	0	93.328	49	13	57	13	407	43.4	149.91	0	0.39	-0.07	0.02	0.14	0.41	1376.4	1804.3	1312.2	1390.9	1512.8	1829.6
O75947	ATP5H	ATP synthase subunit d, mitochondrial OS=Homo sapiens OX=9606 GN=ATP5H PE=1 SV=3	0	101.916	88	14	86	14	161	18.5	187.13	0	0.4	-0.42	0.03	0.11	0.41	4100	5413.2	3067.4	4186.7	4428.8	5434.1
H0YIV9	H0YIV9_HUMAN	Uncharacterized protein (Fragment) OS=Homo sapiens OX=9606 PE=3 SV=1	0	37.733	54	7	15	7	168	18.7	40.33	0	0.43	-0.35	0.09	0.08	0.41	554.9	749.2	436.6	590.9	588.3	738.6
Q15427	SF3B4	Splicing factor 3B subunit 4 OS=Homo sapiens OX=9606 GN=SF3B4 PE=1 SV=1	0	54.595	25	7	24	7	424	44.4	59.2	0	0.46	-0.33	-0.07	0.15	0.41	723.6	997.1	576.5	689.5	801.5	960
A0A087WYT3	PTGES3	Prostaglandin E synthase 3 OS=Homo sapiens OX=9606 GN=PTGES3 PE=1 SV=1	0	64.905	43	9	37	9	164	19.1	122.02	0	0.5	-0.19	0.08	0.02	0.41	2587.7	3659	2267.7	2729.3	2631.2	3429.7
Q9UHB6	LIMA1	LIM domain and actin-binding protein 1 OS=Homo sapiens OX=9606 GN=LIMA1 PE=1 SV=1	0	222.556	63	45	78	45	759	85.2	230.31	0	0.51	-0.22	0.16	0.19	0.41	5405.4	7701.7	4656.4	6038.2	6160	7187.1
Q01130	SRSF2	Serine/arginine-rich splicing factor 2 OS=Homo sapiens OX=9606 GN=SRSF2 PE=1 SV=4	0	46.069	15	4	44	4	221	25.5	130.28	0	0.51	-0.21	0.06	0.17	0.41	1508.2	2142.3	1300.1	1567	1697.8	2008.2
P31948	STIP1	Stress-induced-phosphoprotein 1 OS=Homo sapiens OX=9606 GN=STIP1 PE=1 SV=1	0	313.363	69	57	172	57	543	62.6	488.64	0	0.52	-0.04	0.14	0.07	0.41	12564.7	17978.3	12251.9	13864.2	13230.8	16675.2
Q9BXV9	GON7	EKC/KEOPS complex subunit GON7 OS=Homo sapiens OX=9606 GN=GON7 PE=1 SV=2	0	28.077	92	5	12	5	100	10.9	38.35	0	0.54	-0.32	0.05	0.03	0.41	288.1	419.4	231	298.2	293.9	382
Q5JW28	STAU1	Double-stranded RNA-binding protein Staufen homolog 1 (Fragment) OS=Homo sapiens OX=9606 GN=STAU1 PE=1 SV=1	0	56.628	42	9	16	1	199	22.5	49.96	0	0.57	0.2	0.35	0.33	0.41	26.2	38.8	30	33.4	33	34.8
Q9NRY2	INIP	SOSS complex subunit C OS=Homo sapiens OX=9606 GN=INIP PE=1 SV=1	0	13.963	23	2	3	2	104	11.4	8.14	0	0.59	-0.53	0.25	0.03	0.41	113.6	171.5	78.8	135.3	115.7	150.5
Q5TCU8	TPM2	Tropomyosin beta chain OS=Homo sapiens OX=9606 GN=TPM2 PE=1 SV=1	0	91.762	48	23	46	8	322	36.7	148.01	2	0.6	-0.12	0.08	0.18	0.41	760	1150.7	699.6	802.3	863.9	1009.7
H0YB92	CEP170	Centrosomal protein of 170 kDa (Fragment) OS=Homo sapiens OX=9606 GN=CEP170 PE=1 SV=1	0	9.099	22	3	3	1	173	19.9	10.64	0	0.62	-0.33	0.31	-0.06	0.41	33.5	51.5	26.7	41.7	32.3	44.5
Q9UEE9	CFDP1	Craniofacial development protein 1 OS=Homo sapiens OX=9606 GN=CFDP1 PE=1 SV=1	0	38.34	32	9	11	9	299	33.6	34.18	0	0.64	-0.36	0.11	-0.01	0.41	590.4	917.7	460	638.6	588.3	783.8
P33981	TTK	Dual specificity protein kinase TTK OS=Homo sapiens OX=9606 GN=TTK PE=1 SV=2	0	60.859	24	15	17	15	857	97	40.31	0	-0.28	0	-0.05	0.13	0.4	576	474.2	577.3	557.4	628.3	762.2
Q9NZQ3	NCKIPSD	NCK-interacting protein with SH3 domain OS=Homo sapiens OX=9606 GN=NCKIPSD PE=1 SV=1	0	7.136	6	3	3	3	722	78.9	4.35	0	-0.16	0.08	0.2	0.23	0.4	29.3	26.3	31	33.6	34.3	38.6
Q12802	AKAP13	A-kinase anchor protein 13 OS=Homo sapiens OX=9606 GN=AKAP13 PE=1 SV=2	0	12.7	3	6	6	6	2813	307.4	6.91	0	0.05	0.34	0.24	0.21	0.4	85.8	89	108.4	101.4	99.3	113.1
P00813	ADA	Adenosine deaminase OS=Homo sapiens OX=9606 GN=ADA PE=1 SV=3	0	21.1	19	7	9	7	363	40.7	20.33	0	0.06	-0.33	-0.13	-0.08	0.4	464.8	484.3	370	425.3	440.9	611.6
Q8IUF1	CBWD2	COBW domain-containing protein 2 OS=Homo sapiens OX=9606 GN=CBWD2 PE=2 SV=1	0	47.943	36	11	16	11	395	44	41.02	0	0.09	-0.06	-0.07	0.13	0.4	364.1	387.8	349.3	346.4	398.7	481.3
Q9NTX7	RNF146	E3 ubiquitin-protein ligase RNF146 OS=Homo sapiens OX=9606 GN=RNF146 PE=1 SV=1	0	6.472	6	2	2	2	359	38.9	6.13	0	0.1	-0.16	0.03	-0.02	0.4	92.1	99	82.6	94.4	90.8	121.2
Q8WUR7	C15orf40	UPF0235 protein C15orf40 OS=Homo sapiens OX=9606 GN=C15orf40 PE=1 SV=2	0	9.024	20	2	3	2	153	16.3	6.96	0	0.11	-0.26	0.06	-0.01	0.4	69.4	74.7	57.8	72.4	68.9	91.7
O95372	LYPLA2	Acyl-protein thioesterase 2 OS=Homo sapiens OX=9606 GN=LYPLA2 PE=1 SV=1	0	36.641	41	8	14	8	231	24.7	40.53	0	0.12	-0.24	-0.1	0	0.4	1431.1	1552.1	1207.9	1338.5	1427.4	1891.4
Q01543	FLI1	Friend leukemia integration 1 transcription factor OS=Homo sapiens OX=9606 GN=FLI1 PE=1 SV=1	0	9.794	6	2	5	2	452	51	13.1	0	0.13	-0.3	-0.29	0.18	0.4	216.1	236.9	175.7	176.5	244.8	285.9
P24666	ACP1	Low molecular weight phosphotyrosine protein phosphatase OS=Homo sapiens OX=9606 GN=ACP1 PE=1 SV=3	0	67.362	68	9	29	9	158	18	90.72	0	0.16	-0.2	-0.01	-0.01	0.4	1189.4	1331.6	1034.7	1183.1	1182.4	1567.2
P51553	IDH3G	Isocitrate dehydrogenase [NAD] subunit gamma, mitochondrial OS=Homo sapiens OX=9606 GN=IDH3G PE=1 SV=1	0	38.758	27	8	12	8	393	42.8	33.74	0	0.19	-0.05	0.05	0.16	0.4	300.2	343.5	289.4	311.5	335.8	395.7
P11441	UBL4A	Ubiquitin-like protein 4A OS=Homo sapiens OX=9606 GN=UBL4A PE=1 SV=1	0	31.641	57	8	11	8	157	17.8	31.44	0	0.19	-0.46	-0.11	0.01	0.4	635.9	723.4	461	589.7	640.4	841.8
Q92530	PSMF1	Proteasome inhibitor PI31 subunit OS=Homo sapiens OX=9606 GN=PSMF1 PE=1 SV=2	0	35.058	33	7	17	7	271	29.8	50.55	0	0.2	-0.21	-0.01	0	0.4	518.2	596	448.9	515.2	517.8	685.4
Q8IU81	IRF2BP1	Interferon regulatory factor 2-binding protein 1 OS=Homo sapiens OX=9606 GN=IRF2BP1 PE=1 SV=1	0	81.29	52	20	27	20	584	61.6	71.62	0	0.21	-0.19	0.07	0.05	0.4	818.7	945.2	717	856.5	847.3	1077.1
P30049	ATP5F1D	ATP synthase subunit delta, mitochondrial OS=Homo sapiens OX=9606 GN=ATP5F1D PE=1 SV=2	0	29.005	17	3	20	3	168	17.5	63.6	0	0.22	-0.39	0.04	0.04	0.4	1022.1	1187.6	781.2	1052.3	1053.8	1346.1
O94760	DDAH1	N(G),N(G)-dimethylarginine dimethylaminohydrolase 1 OS=Homo sapiens OX=9606 GN=DDAH1 PE=1 SV=3	0	25.256	37	7	9	6	285	31.1	28.38	0	0.23	0.19	0.1	0.16	0.4	164.9	193.6	187.7	176.3	184.5	216.9
Q9Y676	MRPS18B	28S ribosomal protein S18b, mitochondrial OS=Homo sapiens OX=9606 GN=MRPS18B PE=1 SV=1	0	75.125	43	11	23	11	258	29.4	75.94	0	0.25	-0.08	0.06	0.16	0.4	850.8	1012.8	804.9	889.1	949.4	1122.2
Q3KRA6	C2orf76	UPF0538 protein C2orf76 OS=Homo sapiens OX=9606 GN=C2orf76 PE=1 SV=3	0	11.558	25	3	3	3	126	14.6	7.65	0	0.27	-0.21	0.02	0.15	0.4	127.2	153	109.9	128.7	140.9	167.5
Q9UJZ1	STOML2	Stomatin-like protein 2, mitochondrial OS=Homo sapiens OX=9606 GN=STOML2 PE=1 SV=1	0	183.979	70	24	99	24	356	38.5	254.78	0	0.28	-0.37	-0.02	0.06	0.4	2515.5	3055.9	1951	2478.6	2615.2	3325.8
P54105	CLNS1A	Methylosome subunit pICln OS=Homo sapiens OX=9606 GN=CLNS1A PE=1 SV=1	0	60.113	56	8	32	8	237	26.2	88.43	0	0.29	-0.29	0.06	-0.12	0.4	840.9	1027.6	689.9	876.1	776.4	1106.4
H7BY58	PCMT1	Protein-L-isoaspartate O-methyltransferase OS=Homo sapiens OX=9606 GN=PCMT1 PE=1 SV=1	0	79.662	50	14	28	14	286	30.3	97.15	0	0.3	-0.28	-0.02	0.02	0.4	1482.6	1829	1218	1461.8	1506.6	1958.9
O95881	TXNDC12	Thioredoxin domain-containing protein 12 OS=Homo sapiens OX=9606 GN=TXNDC12 PE=1 SV=1	0	59.756	44	8	18	8	172	19.2	57.41	0	0.3	-0.46	0.01	-0.02	0.4	1276.1	1574.3	930.4	1287.6	1257.6	1686
P62269	RPS18	40S ribosomal protein S18 OS=Homo sapiens OX=9606 GN=RPS18 PE=1 SV=3	0	64.114	48	12	53	9	152	17.7	149.73	3	0.31	-0.31	0.08	0.04	0.4	4197.7	5211.3	3378.6	4444.9	4306	5528.9
O43281	EFS	Embryonal Fyn-associated substrate OS=Homo sapiens OX=9606 GN=EFS PE=1 SV=1	0	8.04	8	3	3	3	561	58.8	7.98	0	0.32	-0.03	0.11	-0.05	0.4	59.5	74.1	58.3	64.4	57.6	78.3
Q15276	RABEP1	Rab GTPase-binding effector protein 1 OS=Homo sapiens OX=9606 GN=RABEP1 PE=1 SV=2	0	87.533	28	22	26	22	862	99.2	76.73	0	0.33	-0.27	0.05	-0.05	0.4	1558.8	1959.1	1289.1	1611	1505	2052.1
Q9Y5K6	CD2AP	CD2-associated protein OS=Homo sapiens OX=9606 GN=CD2AP PE=1 SV=1	0	73.531	35	20	23	20	639	71.4	62.42	0	0.35	-0.25	-0.01	0	0.4	1315	1680.8	1103.8	1305.8	1314.3	1738.8
Q9UJU6	DBNL	Drebrin-like protein OS=Homo sapiens OX=9606 GN=DBNL PE=1 SV=1	0	108.761	44	18	47	3	430	48.2	143.78	16	0.36	-0.39	-0.03	-0.04	0.4	2326.9	2988.1	1774.7	2276.2	2263.3	3068
Q9BRT6	LLPH	Protein LLP homolog OS=Homo sapiens OX=9606 GN=LLPH PE=1 SV=1	0	25.694	29	3	7	3	129	15.2	26.46	0	0.38	-0.02	0.09	0.24	0.4	268.1	349.9	263.9	285.4	316.4	353.5
Q9Y6W5	WASF2	Wiskott-Aldrich syndrome protein family member 2 OS=Homo sapiens OX=9606 GN=WASF2 PE=1 SV=3	0	49.997	24	10	16	10	498	54.3	50.21	0	0.38	-0.18	-0.01	0.03	0.4	986.8	1286.2	873	976.9	1010.1	1306.6
P41227	NAA10	N-alpha-acetyltransferase 10 OS=Homo sapiens OX=9606 GN=NAA10 PE=1 SV=1	0	80.456	66	15	36	15	235	26.4	96.6	0	0.4	-0.24	0.06	0.07	0.4	2428.2	3199.1	2062.2	2539.4	2546.3	3198.3
Q56P03	EAPP	E2F-associated phosphoprotein OS=Homo sapiens OX=9606 GN=EAPP PE=1 SV=4	0	5.78	14	2	2	2	285	32.7	5.01	0	0.41	-0.07	0.24	0.24	0.4	36.5	48.5	34.8	43.1	43.1	48.2
E7EVA0	MAP4	Microtubule-associated protein OS=Homo sapiens OX=9606 GN=MAP4 PE=1 SV=1	0	316.626	31	63	118	45	2297	245.3	342.16	15	0.41	-0.25	-0.04	0.06	0.4	7583.5	10069.8	6397.6	7400.3	7902.1	10017.3
Q96BZ8	LENG1	Leukocyte receptor cluster member 1 OS=Homo sapiens OX=9606 GN=LENG1 PE=1 SV=1	0	15.038	25	5	6	5	264	30.5	18.47	0	0.41	-0.6	0.12	-0.02	0.4	227.9	303.3	150.9	247.1	224.3	300.9
A0A096LNL9	ATRX	Transcriptional regulator ATRX (Fragment) OS=Homo sapiens OX=9606 GN=ATRX PE=1 SV=1	0	42.408	12	11	14	1	1351	151.6	35.68	0	0.43	0.16	0.33	0.5	0.4	34.7	46.6	38.7	43.5	49	45.8
Q96AT9	RPE	Ribulose-phosphate 3-epimerase OS=Homo sapiens OX=9606 GN=RPE PE=1 SV=1	0	30.018	25	5	7	5	228	24.9	28.59	0	0.43	-0.3	0.08	-0.1	0.4	667.3	897.8	542	705.3	624.1	880.1
P51948	MNAT1	CDK-activating kinase assembly factor MAT1 OS=Homo sapiens OX=9606 GN=MNAT1 PE=1 SV=1	0	63.97	40	13	25	13	309	35.8	52.78	0	0.44	-0.49	0.06	0.02	0.4	518.7	703.4	369.7	539	525.2	683.1
Q641Q2	WASHC2A	WASH complex subunit 2A OS=Homo sapiens OX=9606 GN=WASHC2A PE=1 SV=3	0	145.956	38	36	41	8	1341	147.1	114.05	22	0.45	-0.37	0.06	0.08	0.4	1332.3	1814.6	1032.8	1393.2	1405.9	1762.3
Q96CS2	HAUS1	HAUS augmin-like complex subunit 1 OS=Homo sapiens OX=9606 GN=HAUS1 PE=1 SV=1	0	32.928	39	8	10	8	278	31.8	26.13	0	0.45	-0.32	0.08	0.06	0.4	408.9	558.5	328.2	432.9	425.2	538.2
Q9UNF0	PACSIN2	Protein kinase C and casein kinase substrate in neurons protein 2 OS=Homo sapiens OX=9606 GN=PACSIN2 PE=1 SV=2	0	69.007	37	18	26	18	486	55.7	78.79	0	0.46	-0.31	-0.02	-0.01	0.4	1785.3	2451.6	1438.3	1759.5	1776.1	2352.4
O00625	PIR	Pirin OS=Homo sapiens OX=9606 GN=PIR PE=1 SV=1	0	5.975	7	2	3	2	290	32.1	7.58	0	0.47	-0.26	-0.13	-0.02	0.4	48.9	67.9	40.9	44.8	48.1	64.4
P62699	YPEL5	Protein yippee-like 5 OS=Homo sapiens OX=9606 GN=YPEL5 PE=1 SV=1	0	20.222	47	5	8	5	121	13.8	21.99	0	0.5	-0.22	0.13	0.17	0.4	267.4	378.5	229.5	292.1	300.1	351.8
Q9C0D2	CEP295	Centrosomal protein of 295 kDa OS=Homo sapiens OX=9606 GN=CEP295 PE=1 SV=4	0	7.54	1	3	3	1	2601	295	8.03	0	-0.01	-0.23	-0.14	0.23	0.39	20.4	20.2	17.4	18.6	24	26.7
Q9NWM3	CUEDC1	CUE domain-containing protein 1 OS=Homo sapiens OX=9606 GN=CUEDC1 PE=1 SV=1	0	18.104	18	5	7	5	386	42.2	12.84	0	0.07	-0.47	-0.04	0.23	0.39	98.9	103.8	71.6	96	115.9	129.9
O95271	TNKS	Tankyrase-1 OS=Homo sapiens OX=9606 GN=TNKS PE=1 SV=2	0	12.355	4	5	5	5	1327	142	9.89	0	0.08	0.15	0.18	0.21	0.39	85.6	90.6	94.9	97.1	99.2	112.1
Q9BPY3	FAM118B	Protein FAM118B OS=Homo sapiens OX=9606 GN=FAM118B PE=1 SV=1	0	10.229	11	3	3	3	351	39.5	8.68	0	0.09	0.13	0.11	0.07	0.39	175.4	187.2	191.6	188.8	184.2	229.9
Q9Y6Q9	NCOA3	Nuclear receptor coactivator 3 OS=Homo sapiens OX=9606 GN=NCOA3 PE=1 SV=1	0	10.923	3	3	3	3	1424	155.2	8.76	0	0.15	-0.07	-0.01	0.26	0.39	36.5	40.5	34.7	36.2	43.6	47.9
Q7L266	ASRGL1	Isoaspartyl peptidase/L-asparaginase OS=Homo sapiens OX=9606 GN=ASRGL1 PE=1 SV=2	0	43.928	42	9	13	9	308	32	31.65	0	0.15	-0.27	0	0.05	0.39	399.5	442	331.6	399.9	414.6	522
Q96F63	CCDC97	Coiled-coil domain-containing protein 97 OS=Homo sapiens OX=9606 GN=CCDC97 PE=1 SV=1	0	29.313	26	6	8	6	343	38.9	21.1	0	0.17	-0.13	0.08	0.02	0.39	153	172	140.2	162	154.7	201.1
Q6P4F2	FDX2	Ferredoxin-2, mitochondrial OS=Homo sapiens OX=9606 GN=FDX2 PE=1 SV=1	0	18.801	23	3	5	3	183	19.5	15.42	0	0.19	-0.32	0	0.09	0.39	154.9	177	123.9	154.7	164.8	203.4
Q9UN37	VPS4A	Vacuolar protein sorting-associated protein 4A OS=Homo sapiens OX=9606 GN=VPS4A PE=1 SV=1	0	33.746	20	10	14	5	437	48.9	41.23	0	0.19	-0.3	0.01	-0.01	0.39	259.5	296.8	211.4	261.5	258.2	340.5
P30043	BLVRB	Flavin reductase (NADPH) OS=Homo sapiens OX=9606 GN=BLVRB PE=1 SV=3	0	68.221	52	9	31	9	206	22.1	97.08	0	0.19	-0.29	-0.07	-0.01	0.39	964.3	1099.3	786.9	915.7	954.4	1259.6
X6RLX0	ERC1	ELKS/Rab6-interacting/CAST family member 1 OS=Homo sapiens OX=9606 GN=ERC1 PE=1 SV=1	0	62.297	21	18	24	18	1120	128.4	46.64	0	0.21	-0.29	0.01	0.14	0.39	684	792.8	559.7	687.6	754.9	893.5
Q969H8	MYDGF	Myeloid-derived growth factor OS=Homo sapiens OX=9606 GN=MYDGF PE=1 SV=1	0	35.45	27	6	18	6	173	18.8	57.14	0	0.22	-0.29	-0.1	0.1	0.39	1571.8	1836.7	1289.4	1465.3	1688.3	2062.9
P62805	HIST1H4A	Histone H4 OS=Homo sapiens OX=9606 GN=HIST1H4A PE=1 SV=2	0	158.337	61	15	397	15	103	11.4	1270.56	0	0.23	-0.48	-0.08	-0.08	0.39	33854.2	39574.9	24205.9	32070.9	32096.2	44311
Q5SRQ6	CSNK2B	Casein kinase II subunit beta OS=Homo sapiens OX=9606 GN=CSNK2B PE=1 SV=2	0	54.667	42	8	20	8	234	26.9	67.73	0	0.24	-0.17	-0.02	0.04	0.39	1139.4	1350.1	1015.2	1124.8	1171.6	1491.3
Q9H2K0	MTIF3	Translation initiation factor IF-3, mitochondrial OS=Homo sapiens OX=9606 GN=MTIF3 PE=1 SV=4	0	21.992	24	6	8	6	278	31.7	19.7	0	0.25	-0.12	0.15	0.12	0.39	289.5	344.7	266.5	320.9	314.1	380.6
Q6SPF0	SAMD1	Atherin OS=Homo sapiens OX=9606 GN=SAMD1 PE=1 SV=1	0	81.858	40	14	28	14	538	56	88.95	0	0.25	-0.21	-0.06	0.08	0.39	1296.8	1537.7	1117.4	1242.4	1371	1695.7
P63173	RPL38	60S ribosomal protein L38 OS=Homo sapiens OX=9606 GN=RPL38 PE=1 SV=2	0	43.605	56	7	38	7	70	8.2	131.44	0	0.25	-0.12	0.04	0.01	0.39	3073.5	3661.2	2832.6	3166.7	3099.7	4034.7
Q15102	PAFAH1B3	Platelet-activating factor acetylhydrolase IB subunit gamma OS=Homo sapiens OX=9606 GN=PAFAH1B3 PE=1 SV=1	0	32.668	41	8	19	8	231	25.7	56.81	0	0.25	-0.35	-0.03	-0.05	0.39	1073.7	1273	842.7	1049.9	1034.7	1405.7
Q13952	NFYC	Nuclear transcription factor Y subunit gamma OS=Homo sapiens OX=9606 GN=NFYC PE=1 SV=3	0	30.069	16	7	10	7	458	50.3	24.75	0	0.26	-0.35	-0.03	0.09	0.39	493.3	592.1	386.1	483	523.4	644.2
J3KQY1	MRPL22	39S ribosomal protein L22, mitochondrial OS=Homo sapiens OX=9606 GN=MRPL22 PE=1 SV=1	0	48.991	47	12	29	12	232	26.5	82.01	0	0.26	-0.03	0.1	0.07	0.39	1147.3	1374.9	1127.2	1233.7	1206.4	1507.2
Q92783	STAM	Signal transducing adapter molecule 1 OS=Homo sapiens OX=9606 GN=STAM PE=1 SV=3	0	37.675	19	9	13	7	540	59.1	36.61	0	0.26	-0.22	0.03	0.02	0.39	370.8	442.7	319.2	378.3	375.2	485.4
P61088	UBE2N	Ubiquitin-conjugating enzyme E2 N OS=Homo sapiens OX=9606 GN=UBE2N PE=1 SV=1	0	79.698	66	12	47	12	152	17.1	127.41	0	0.26	-0.42	-0.05	-0.07	0.39	3289.6	3932.3	2451.5	3174.8	3132.4	4301.3
P25398	RPS12	40S ribosomal protein S12 OS=Homo sapiens OX=9606 GN=RPS12 PE=1 SV=3	0	70.761	64	10	43	10	132	14.5	148.14	0	0.27	-0.26	0.14	0.01	0.39	3212.6	3882.9	2684.2	3547.3	3226.8	4205.9
Q9GZU8	FAM192A	Protein FAM192A OS=Homo sapiens OX=9606 GN=FAM192A PE=1 SV=1	0	38.481	37	11	16	10	254	28.9	44.98	0	0.27	-0.43	-0.03	0	0.39	936.2	1127.9	692.7	917.8	935.4	1225.1
P62072	TIMM10	Mitochondrial import inner membrane translocase subunit Tim10 OS=Homo sapiens OX=9606 GN=TIMM10 PE=1 SV=1	0	20.211	59	5	15	5	90	10.3	33.46	0	0.29	-0.26	0.03	0.06	0.39	670.1	821.7	559.7	682.5	698.1	877
Q96AT1	KIAA1143	Uncharacterized protein KIAA1143 OS=Homo sapiens OX=9606 GN=KIAA1143 PE=1 SV=2	0	23.522	47	8	10	8	154	17.5	28.04	0	0.29	-0.7	-0.16	-0.07	0.39	517.1	632.7	318.1	462.9	491.7	679.4
Q12962	TAF10	Transcription initiation factor TFIID subunit 10 OS=Homo sapiens OX=9606 GN=TAF10 PE=1 SV=1	0	23.25	35	5	7	5	218	21.7	28.01	0	0.3	-0.38	0	0.05	0.39	386.9	476.9	296.3	386.2	400.8	507
I3L4Q0	MCRIP1	HCG1818442, isoform CRA_a OS=Homo sapiens OX=9606 GN=MCRIP1 PE=1 SV=1	0	31.526	57	6	13	6	118	12.9	46.77	0	0.3	-0.37	0.02	0	0.39	867.5	1066.9	670.8	878.6	868.8	1135.3
P17540	CKMT2	Creatine kinase S-type, mitochondrial OS=Homo sapiens OX=9606 GN=CKMT2 PE=1 SV=2	0	5.365	4	1	1	1	419	47.5	3.14	0	0.31	0.65	0.16	0.59	0.39	10.5	13.1	16.5	11.7	15.9	13.8
F8WAL6	ABI2	Abl interactor 2 OS=Homo sapiens OX=9606 GN=ABI2 PE=1 SV=2	0	37.882	18	8	9	5	513	55.6	35.6	0	0.31	-0.28	0.01	0.13	0.39	306	379.6	252	308	335	399.9
Q9BYD6	MRPL1	39S ribosomal protein L1, mitochondrial OS=Homo sapiens OX=9606 GN=MRPL1 PE=1 SV=2	0	103.065	55	15	46	15	325	36.9	130.48	0	0.31	-0.33	0	0.06	0.39	2406.4	2976	1910.7	2411.7	2501.4	3164.2
P30626	SRI	Sorcin OS=Homo sapiens OX=9606 GN=SRI PE=1 SV=1	0	42.224	41	8	23	8	198	21.7	53.63	0	0.33	-0.18	0.06	0.02	0.39	1057.4	1331.7	935.6	1102.9	1068.5	1382.1
O75351	VPS4B	Vacuolar protein sorting-associated protein 4B OS=Homo sapiens OX=9606 GN=VPS4B PE=1 SV=2	0	73.87	40	17	29	12	444	49.3	81.71	5	0.33	-0.34	0	-0.04	0.39	2152.8	2702.8	1698.7	2152.6	2088.8	2811.7
Q9BW85	YJU2	YJU2 splicing factor homolog OS=Homo sapiens OX=9606 GN=YJU2 PE=1 SV=1	0	56.697	46	13	21	13	323	37.1	47.04	0	0.39	-0.28	-0.03	0.11	0.39	501	655.1	412.7	490.4	541	656.7
O95816	BAG2	BAG family molecular chaperone regulator 2 OS=Homo sapiens OX=9606 GN=BAG2 PE=1 SV=1	0	79.067	54	12	29	12	211	23.8	105.98	0	0.45	-0.19	0.02	0.04	0.39	1994.2	2724.8	1742.7	2019	2053.2	2614.2
O75475	PSIP1	PC4 and SFRS1-interacting protein OS=Homo sapiens OX=9606 GN=PSIP1 PE=1 SV=1	0	180.867	60	32	96	31	530	60.1	304.21	1	0.47	-0.3	0.01	0.11	0.39	7646	10601.3	6213.2	7679.1	8251.7	10007.7
Q8WU90	ZC3H15	Zinc finger CCCH domain-containing protein 15 OS=Homo sapiens OX=9606 GN=ZC3H15 PE=1 SV=1	0	84.425	44	20	31	20	426	48.6	98.98	0	0.47	-0.56	-0.01	-0.09	0.39	2124.1	2943.5	1444.7	2107.8	1991.8	2791.4
A0A0A0MQX8	MBNL1	Muscleblind-like protein 1 OS=Homo sapiens OX=9606 GN=MBNL1 PE=1 SV=1	0	49.097	38	12	27	2	400	43	73.15	8	0.49	-0.28	0.12	0.08	0.39	1923.6	2703.9	1585.5	2083.3	2026.4	2516.4
P63241	EIF5A	Eukaryotic translation initiation factor 5A-1 OS=Homo sapiens OX=9606 GN=EIF5A PE=1 SV=2	0	92.753	71	14	68	14	154	16.8	177.74	0	0.49	-0.15	-0.01	0.04	0.39	2624.1	3675.5	2360.6	2600.8	2705.7	3448.3
Q9BQ61	TRIR	Telomerase RNA component interacting RNase OS=Homo sapiens OX=9606 GN=TRIR PE=1 SV=1	0	58.471	40	10	19	10	176	18.4	67.89	0	0.64	-0.24	0.16	0.17	0.39	1150.1	1795.8	975.8	1288.3	1290.1	1507.1
H3BR70	PKM	Pyruvate kinase OS=Homo sapiens OX=9606 GN=PKM PE=1 SV=1	0	215.776	52	21	176	3	366	40.2	510.63	0	-0.25	-0.29	-0.12	0.12	0.38	411.3	345.4	335.6	378.5	447.7	533.6
Q8WXE1	ATRIP	ATR-interacting protein OS=Homo sapiens OX=9606 GN=ATRIP PE=1 SV=1	0	12.641	3	2	3	2	791	85.8	4.01	0	-0.11	-0.01	0.21	0.43	0.38	15.4	14.3	15.3	17.8	20.8	19.9
F8W7U0	ITSN1	Intersectin-1 OS=Homo sapiens OX=9606 GN=ITSN1 PE=1 SV=1	0	64.464	20	19	22	1	1149	129.9	60.84	0	-0.08	-0.13	-0.29	0.02	0.38	26.8	25.3	24.5	21.9	27.1	34.8
P14174	MIF	Macrophage migration inhibitory factor OS=Homo sapiens OX=9606 GN=MIF PE=1 SV=4	0	18.466	26	2	116	2	115	12.5	99.06	0	-0.02	-0.37	-0.21	-0.08	0.38	536.3	529.4	415.2	465.3	506.1	696.3
S4R3E9	NEDD8-MDP1	NEDD8-MDP1 readthrough OS=Homo sapiens OX=9606 GN=NEDD8-MDP1 PE=4 SV=1	0	29.557	52	6	47	6	84	9.7	138.76	0	0	-0.63	-0.1	-0.2	0.38	3615.5	3615.7	2342.4	3379	3149.1	4700.7
Q96GK7	FAHD2A	Fumarylacetoacetate hydrolase domain-containing protein 2A OS=Homo sapiens OX=9606 GN=FAHD2A PE=1 SV=1	0	77.989	55	13	23	13	314	34.6	82.36	0	0.1	-0.19	-0.02	0.03	0.38	865.6	929.7	757.9	851.5	885.6	1128.6
Q6UUV9	CRTC1	CREB-regulated transcription coactivator 1 OS=Homo sapiens OX=9606 GN=CRTC1 PE=1 SV=2	0	5.166	4	2	2	2	634	67.3	3.74	0	0.12	-0.5	-0.17	-0.39	0.38	95	103.2	67	84.2	72.7	123.2
O15525	MAFG	Transcription factor MafG OS=Homo sapiens OX=9606 GN=MAFG PE=1 SV=1	0	11.553	19	4	4	4	162	17.8	8.7	0	0.14	-0.12	0.06	0.22	0.38	148.8	164.1	136.6	154.8	173.9	193.3
Q15819	UBE2V2	Ubiquitin-conjugating enzyme E2 variant 2 OS=Homo sapiens OX=9606 GN=UBE2V2 PE=1 SV=4	0	71.438	80	14	41	7	145	16.4	118.83	0	0.15	-0.52	-0.16	-0.14	0.38	1322.7	1471.6	919.5	1184.7	1197.5	1716.9
Q99807	COQ7	5-demethoxyubiquinone hydroxylase, mitochondrial OS=Homo sapiens OX=9606 GN=COQ7 PE=1 SV=3	0	15.253	23	4	5	4	217	24.3	11.1	0	0.17	-0.19	-0.17	0.21	0.38	131.5	147.5	115	116.6	151.7	170.7
Q8WW59	SPRYD4	SPRY domain-containing protein 4 OS=Homo sapiens OX=9606 GN=SPRYD4 PE=1 SV=2	0	79.831	81	16	30	16	207	23.1	83.92	0	0.17	-0.17	0.05	0.16	0.38	1390.3	1569	1239.3	1443.1	1552	1809
P26885	FKBP2	Peptidyl-prolyl cis-trans isomerase FKBP2 OS=Homo sapiens OX=9606 GN=FKBP2 PE=1 SV=2	0	25.643	39	4	13	4	142	15.6	28.66	0	0.17	-0.2	-0.04	0.15	0.38	516.3	581.4	449.8	501.1	571.4	672.8
H0YG16	KLC1	Kinesin light chain 1 (Fragment) OS=Homo sapiens OX=9606 GN=KLC1 PE=1 SV=1	0	45.007	41	12	15	1	268	29.8	43.32	0	0.19	-0.29	0.11	0.13	0.38	27.5	31.3	22.5	29.6	30	35.7
Q9Y3C4	TPRKB	EKC/KEOPS complex subunit TPRKB OS=Homo sapiens OX=9606 GN=TPRKB PE=1 SV=1	0	27.382	53	5	7	5	175	19.6	21.38	0	0.19	-0.19	0.04	0.01	0.38	203.8	233	178.1	209.1	204.5	265.2
Q9BWU0	SLC4A1AP	Kanadaptin OS=Homo sapiens OX=9606 GN=SLC4A1AP PE=1 SV=1	0	46.8	26	14	15	14	796	88.8	34.35	0	0.21	-0.02	0.1	0.1	0.38	785.4	910.6	774.1	844.4	839.2	1023.3
H0Y8X4	DNPH1	2'-deoxynucleoside 5'-phosphate N-hydrolase 1 (Fragment) OS=Homo sapiens OX=9606 GN=DNPH1 PE=1 SV=1	0	30.796	33	6	13	6	243	25.9	35.71	0	0.21	-0.25	0.06	-0.01	0.38	215.3	248.2	181.4	223.8	213.3	279.9
Q13488	TCIRG1	V-type proton ATPase 116 kDa subunit a isoform 3 OS=Homo sapiens OX=9606 GN=TCIRG1 PE=1 SV=3	0	7.049	6	3	3	3	830	92.9	0	0	0.23	0.44	0.19	0.24	0.38	11.5	13.5	15.6	13.1	13.6	15
P61970	NUTF2	Nuclear transport factor 2 OS=Homo sapiens OX=9606 GN=NUTF2 PE=1 SV=1	0	57.631	69	5	29	5	127	14.5	63.82	0	0.23	-0.04	-0.01	0.04	0.38	963.5	1126.8	937.5	955.7	989.5	1254.8
P29084	GTF2E2	Transcription initiation factor IIE subunit beta OS=Homo sapiens OX=9606 GN=GTF2E2 PE=1 SV=1	0	56.667	49	12	18	12	291	33	51.89	0	0.23	-0.37	-0.03	-0.05	0.38	1121.6	1312.6	865.9	1097.1	1084.6	1461.1
Q9NPE2	NGRN	Neugrin OS=Homo sapiens OX=9606 GN=NGRN PE=1 SV=2	0	23.268	26	7	7	7	291	32.4	20.58	0	0.27	-0.22	0.1	0.06	0.38	298.9	361.6	257.3	319.3	311.9	388.5
Q15811	ITSN1	Intersectin-1 OS=Homo sapiens OX=9606 GN=ITSN1 PE=1 SV=3	0	68.872	14	20	23	2	1721	195.3	64.5	15	0.28	-0.32	0	0.02	0.38	1309.5	1594.3	1046.1	1306.2	1327.7	1704.1
Q15528	MED22	Mediator of RNA polymerase II transcription subunit 22 OS=Homo sapiens OX=9606 GN=MED22 PE=1 SV=2	0	20.247	31	5	8	5	200	22.2	23.29	0	0.3	-0.24	-0.15	0.14	0.38	187.8	230.8	158.8	169.1	207	245.2
P18669	PGAM1	Phosphoglycerate mutase 1 OS=Homo sapiens OX=9606 GN=PGAM1 PE=1 SV=2	0	171.166	74	19	88	19	254	28.8	277.98	0	0.3	-0.25	0	-0.03	0.38	4996.1	6143.7	4211.7	4983.8	4882.2	6520.7
G5EA09	SDCBP	Syndecan binding protein (Syntenin), isoform CRA_a OS=Homo sapiens OX=9606 GN=SDCBP PE=1 SV=1	0	43.014	53	8	16	1	318	34.8	49.18	4	0.3	-0.24	0.07	-0.08	0.38	226.6	278.7	191.5	237.9	214.8	295.8
P07919	UQCRH	Cytochrome b-c1 complex subunit 6, mitochondrial OS=Homo sapiens OX=9606 GN=UQCRH PE=1 SV=2	0	25.417	67	5	19	5	91	10.7	66.58	0	0.31	-0.08	0.04	0.24	0.38	1084.2	1342.4	1024.7	1113.3	1278.7	1410.7
O96007	MOCS2	Molybdopterin synthase catalytic subunit OS=Homo sapiens OX=9606 GN=MOCS2 PE=1 SV=1	0	21.154	33	4	6	4	188	20.9	17.58	0	0.32	0.01	0.02	0.05	0.38	191.8	239.2	193.4	194.5	198.8	249.5
P33240	CSTF2	Cleavage stimulation factor subunit 2 OS=Homo sapiens OX=9606 GN=CSTF2 PE=1 SV=1	0	121.378	53	20	52	10	577	60.9	128.44	9	0.32	-0.45	-0.1	0.03	0.38	2214.2	2762	1617.9	2065.1	2257.1	2885
P14854	COX6B1	Cytochrome c oxidase subunit 6B1 OS=Homo sapiens OX=9606 GN=COX6B1 PE=1 SV=2	0	50.136	76	10	34	10	86	10.2	105.65	0	0.39	-0.25	0.05	0.17	0.38	1913.5	2499.1	1611.9	1987	2158.9	2498.2
Q96G25	MED8	Mediator of RNA polymerase II transcription subunit 8 OS=Homo sapiens OX=9606 GN=MED8 PE=1 SV=2	0	34.728	41	9	14	9	268	29.1	41.19	0	0.4	-0.26	0.05	0.08	0.38	751.1	989.5	625.5	779.7	796.7	979.6
A0A0B4J220	C11orf98	Chromosome 11 open reading frame 48, isoform CRA_c OS=Homo sapiens OX=9606 GN=C11orf98 PE=1 SV=1	0	28.847	46	7	10	7	123	14.2	29.39	0	0.43	-0.33	0.02	0.06	0.38	1308.8	1759.5	1040.3	1327.2	1367.8	1697.9
Q15370	ELOB	Elongin-B OS=Homo sapiens OX=9606 GN=ELOB PE=1 SV=1	0	55.568	85	10	21	10	118	13.1	63.61	0	0.43	-0.21	0.04	0.04	0.38	1285.8	1732.1	1111.3	1320	1324.8	1676.9
O95391	SLU7	Pre-mRNA-splicing factor SLU7 OS=Homo sapiens OX=9606 GN=SLU7 PE=1 SV=2	0	26.488	18	9	11	9	586	68.3	23.85	0	0.47	-0.1	0.21	0.29	0.38	534.5	739.2	497.4	616.3	654.7	694.2
P78330	PSPH	Phosphoserine phosphatase OS=Homo sapiens OX=9606 GN=PSPH PE=1 SV=2	0	28.946	35	7	13	7	225	25	36.67	0	0.48	-0.09	0.12	0.07	0.38	543.5	756.2	509.1	589.3	572	705.2
Q9UHV9	PFDN2	Prefoldin subunit 2 OS=Homo sapiens OX=9606 GN=PFDN2 PE=1 SV=1	0	72.816	64	11	28	11	154	16.6	83.46	0	0.51	-0.43	0.23	-0.15	0.38	1598.8	2283.4	1185.9	1874.8	1444.4	2076.7
P13693	TPT1	Translationally-controlled tumor protein OS=Homo sapiens OX=9606 GN=TPT1 PE=1 SV=1	0	111.094	53	10	92	10	172	19.6	291.72	0	0.55	-0.05	0.27	0.04	0.38	4328.8	6344.7	4190.7	5221.7	4440.5	5624.9
Q15056	EIF4H	Eukaryotic translation initiation factor 4H OS=Homo sapiens OX=9606 GN=EIF4H PE=1 SV=5	0	93.049	62	18	57	18	248	27.4	176.24	0	0.58	-0.35	0.15	0.04	0.38	3691	5531.1	2902.2	4098.5	3784.6	4808
P53999	SUB1	Activated RNA polymerase II transcriptional coactivator p15 OS=Homo sapiens OX=9606 GN=SUB1 PE=1 SV=3	0	53.912	50	8	42	8	127	14.4	106.97	0	0.62	-0.2	0.14	0.05	0.38	2450.3	3766.7	2132.8	2695.7	2528.5	3192
Q16864	ATP6V1F	V-type proton ATPase subunit F OS=Homo sapiens OX=9606 GN=ATP6V1F PE=1 SV=2	0	24.105	63	6	10	6	119	13.4	16.16	0	0.65	0.11	0.17	0.41	0.38	233.4	366.2	251.4	263.3	309.4	302.8
P25686	DNAJB2	DnaJ homolog subfamily B member 2 OS=Homo sapiens OX=9606 GN=DNAJB2 PE=1 SV=3	0	30.733	24	6	9	5	324	35.6	26.79	0	0.65	-0.11	0.05	0.09	0.38	105.9	165.7	97.8	109.3	112.8	138
Q9Y3D5	MRPS18C	28S ribosomal protein S18c, mitochondrial OS=Homo sapiens OX=9606 GN=MRPS18C PE=1 SV=1	0	9.768	19	2	4	2	142	15.8	14.44	0	1.89	0.13	0.19	0.22	0.38	48.6	180.7	53	55.5	56.5	63.2
Q86Y91	KIF18B	Kinesin-like protein KIF18B OS=Homo sapiens OX=9606 GN=KIF18B PE=1 SV=3	0	10.87	6	3	3	3	864	94.2	7.31	0	-0.25	0.33	0.34	0.6	0.37	31.9	26.8	40.2	40.4	48.2	41.2
Q9BYV8	CEP41	Centrosomal protein of 41 kDa OS=Homo sapiens OX=9606 GN=CEP41 PE=1 SV=1	0	13.689	20	5	6	5	373	41.3	13.38	0	-0.17	-0.17	-0.18	-0.06	0.37	38.8	34.6	34.5	34.4	37.2	50.2
A0A0G2JQH2	RPS18	40S ribosomal protein S18 OS=Homo sapiens OX=9606 GN=RPS18 PE=1 SV=1	0	15.356	97	4	17	1	33	3.8	55.08	0	-0.09	-1.8	-0.28	-0.58	0.37	176.4	165.4	50.8	145.1	118	227.6
Q9NWB7	IFT57	Intraflagellar transport protein 57 homolog OS=Homo sapiens OX=9606 GN=IFT57 PE=1 SV=1	0	7.987	8	3	3	3	429	49.1	8.39	0	0.09	-0.28	0.13	-0.07	0.37	51.9	55.2	42.8	57	49.6	67.1
P05997	COL5A2	Collagen alpha-2(V) chain OS=Homo sapiens OX=9606 GN=COL5A2 PE=1 SV=3	0	113.441	29	25	35	25	1499	144.8	102.89	0	0.1	-0.15	0.03	0.1	0.37	1374.3	1475.7	1235.4	1400.3	1472.6	1774.8
G5E9Q6	PFN2	Profilin OS=Homo sapiens OX=9606 GN=PFN2 PE=1 SV=1	0	85.162	53	11	40	4	188	20.8	116.23	7	0.11	-0.47	-0.13	-0.17	0.37	3003.7	3237.2	2163	2736	2671.2	3884.4
P36639	NUDT1	7,8-dihydro-8-oxoguanine triphosphatase OS=Homo sapiens OX=9606 GN=NUDT1 PE=1 SV=3	0	43.16	41	7	12	7	197	22.5	34.8	0	0.15	-0.2	-0.05	-0.05	0.37	480.5	534.3	417.7	463.8	462.6	622.4
Q9NRP4	SDHAF3	Succinate dehydrogenase assembly factor 3, mitochondrial OS=Homo sapiens OX=9606 GN=SDHAF3 PE=1 SV=1	0	7.63	9	1	2	1	125	14.6	4.41	0	0.2	-0.16	0.19	0.08	0.37	41.3	47.5	37.1	47.1	43.6	53.6
Q9HCN8	SDF2L1	Stromal cell-derived factor 2-like protein 1 OS=Homo sapiens OX=9606 GN=SDF2L1 PE=1 SV=2	0	18.048	20	3	5	3	221	23.6	11.74	0	0.22	-0.41	-0.05	0.05	0.37	264.8	308.3	199.7	255.6	275.1	342.1
P28070	PSMB4	Proteasome subunit beta type-4 OS=Homo sapiens OX=9606 GN=PSMB4 PE=1 SV=4	0	94.721	50	9	48	9	264	29.2	132.15	0	0.22	-0.25	0	-0.04	0.37	1341.4	1564.5	1125.3	1340.3	1305.5	1738
A6NDG6	PGP	Glycerol-3-phosphate phosphatase OS=Homo sapiens OX=9606 GN=PGP PE=1 SV=1	0	46.631	31	9	15	9	321	34	43.2	0	0.24	-0.07	0.03	0.06	0.37	633.1	746.1	602.4	648.2	660.5	819.1
O00488	ZNF593	Zinc finger protein 593 OS=Homo sapiens OX=9606 GN=ZNF593 PE=1 SV=2	0	27.184	63	6	12	6	134	15.2	25.27	0	0.25	-0.38	0.03	0.12	0.37	374.2	445.3	286.9	383	408	482.5
Q08AG7	MZT1	Mitotic-spindle organizing protein 1 OS=Homo sapiens OX=9606 GN=MZT1 PE=1 SV=2	0	9.844	39	2	2	2	82	8.5	7.52	0	0.25	-0.24	-0.04	0.07	0.37	50.2	59.5	42.4	48.7	52.6	64.7
P09104	ENO2	Gamma-enolase OS=Homo sapiens OX=9606 GN=ENO2 PE=1 SV=3	0	163.03	74	20	119	15	434	47.2	348.91	1	0.26	-0.45	-0.07	-0.15	0.37	1368.1	1639	1004.2	1304.4	1230.7	1773.1
P61457	PCBD1	Pterin-4-alpha-carbinolamine dehydratase OS=Homo sapiens OX=9606 GN=PCBD1 PE=1 SV=2	0	19.332	45	4	7	3	104	12	21.67	1	0.27	-0.45	-0.01	-0.06	0.37	323.8	391.1	236.3	321.1	309.8	417.5
P28072	PSMB6	Proteasome subunit beta type-6 OS=Homo sapiens OX=9606 GN=PSMB6 PE=1 SV=4	0	63.238	55	9	28	9	239	25.3	77.81	0	0.28	-0.35	0.03	-0.08	0.37	1478.8	1798.5	1157.7	1507.5	1402.9	1909.5
H7C4C5	MAP4	Microtubule-associated protein (Fragment) OS=Homo sapiens OX=9606 GN=MAP4 PE=1 SV=1	0	104.717	43	19	40	1	493	50.9	132.1	0	0.3	0.16	0.09	0.16	0.37	68.2	84.1	76.1	72.7	76.4	88.3
P06746	POLB	DNA polymerase beta OS=Homo sapiens OX=9606 GN=POLB PE=1 SV=3	0	32.315	24	9	11	9	335	38.2	33.7	0	0.3	-0.23	0.08	0.11	0.37	483	594.1	413	509.8	520.7	623.7
Q5SXM8	DNLZ	DNL-type zinc finger protein OS=Homo sapiens OX=9606 GN=DNLZ PE=1 SV=1	0	14.018	35	3	4	3	178	19.2	7.02	0	0.32	-0.41	0.08	-0.04	0.37	111.8	139.8	83.9	118.2	108.7	144.1
O43765	SGTA	Small glutamine-rich tetratricopeptide repeat-containing protein alpha OS=Homo sapiens OX=9606 GN=SGTA PE=1 SV=1	0	64.189	38	12	26	12	313	34	76.63	0	0.39	0.03	0.08	0.16	0.37	1124.9	1478	1148.4	1186.5	1258.5	1456
O00267	SUPT5H	Transcription elongation factor SPT5 OS=Homo sapiens OX=9606 GN=SUPT5H PE=1 SV=1	0	182.509	43	40	63	40	1087	120.9	170.69	0	0.4	-0.08	0	0.14	0.37	2921.5	3861.8	2761	2920.8	3214.1	3776.8
Q99963	SH3GL3	Endophilin-A3 OS=Homo sapiens OX=9606 GN=SH3GL3 PE=1 SV=1	0	20.55	19	6	7	6	347	39.3	20.61	0	0.4	-0.15	0.03	0	0.37	311.4	411.9	280.6	317.5	311.1	403.7
A0A0U1RRM6	ENAH	Protein enabled homolog OS=Homo sapiens OX=9606 GN=ENAH PE=1 SV=1	0	84.947	34	19	25	19	802	87.3	80.44	0	0.41	-0.13	-0.14	0.07	0.37	1778	2362.7	1620.3	1615.8	1864	2292.6
P13984	GTF2F2	General transcription factor IIF subunit 2 OS=Homo sapiens OX=9606 GN=GTF2F2 PE=1 SV=2	0	63.26	69	16	28	16	249	28.4	84.41	0	0.49	-0.17	0.04	0.11	0.37	1857.4	2610.4	1648.3	1905.4	2011.3	2404.4
P04406	GAPDH	Glyceraldehyde-3-phosphate dehydrogenase OS=Homo sapiens OX=9606 GN=GAPDH PE=1 SV=3	0	458.529	91	29	784	29	335	36	2257.08	0	0.49	-0.43	0.03	-0.15	0.37	32364.2	45359.7	24086	32946.6	29165.5	41749.5
Q9H910	JPT2	Jupiter microtubule associated homolog 2 OS=Homo sapiens OX=9606 GN=JPT2 PE=1 SV=1	0	68.762	74	12	31	12	190	20.1	104.82	0	0.5	-0.52	-0.03	-0.15	0.37	1997.4	2819.4	1391.7	1952	1804.8	2574.6
O95218	ZRANB2	Zinc finger Ran-binding domain-containing protein 2 OS=Homo sapiens OX=9606 GN=ZRANB2 PE=1 SV=2	0	56.396	28	11	20	11	330	37.4	62.36	0	0.52	-0.31	0.11	0.07	0.37	1945.7	2782.6	1566.7	2099.6	2036.2	2514.7
O95067	CCNB2	G2/mitotic-specific cyclin-B2 OS=Homo sapiens OX=9606 GN=CCNB2 PE=1 SV=1	0	16.881	17	6	6	6	398	45.3	14.99	0	-0.12	0.27	0.49	0.53	0.36	253.3	233.7	304.6	355.2	366.8	325.9
Q9Y5V0	ZNF706	Zinc finger protein 706 OS=Homo sapiens OX=9606 GN=ZNF706 PE=1 SV=1	0	8.003	14	1	3	1	76	8.5	10.21	0	-0.07	-0.64	-0.27	-0.39	0.36	195.2	186.2	125.1	161.9	149.4	249.9
Q9NVP2	ASF1B	Histone chaperone ASF1B OS=Homo sapiens OX=9606 GN=ASF1B PE=1 SV=1	0	23.533	25	3	5	2	202	22.4	20.37	0	-0.05	0.19	0.13	0	0.36	16.2	15.6	18.4	17.7	16.2	20.8
P22492	HIST1H1T	Histone H1t OS=Homo sapiens OX=9606 GN=HIST1H1T PE=2 SV=4	0	47.318	21	5	81	2	207	22	288.19	0	-0.03	-0.26	-0.08	0.09	0.36	235.8	231.4	197	223.7	251.4	303.3
A0A087WZM2	RNASET2	Ribonuclease T2 OS=Homo sapiens OX=9606 GN=RNASET2 PE=1 SV=1	0	6.215	3	1	1	1	306	34.9	3.45	0	-0.03	-0.24	0	0.05	0.36	46.7	45.7	39.6	46.6	48.2	60.1
A0A087WTA5	EIF2B4	Translation initiation factor eIF-2B subunit delta OS=Homo sapiens OX=9606 GN=EIF2B4 PE=1 SV=1	0	81.086	35	16	25	1	520	57.5	85.18	0	-0.02	0.17	-0.08	0.34	0.36	33.4	33	37.7	31.6	42.4	42.8
H3BST1	BLOC1S6	Biogenesis of lysosome-related organelles complex 1 subunit 6 OS=Homo sapiens OX=9606 GN=BLOC1S6 PE=1 SV=1	0	6.433	28	3	3	3	177	20.3	4.77	0	0.04	-0.83	-0.02	-0.19	0.36	112.8	115.8	63.3	111.3	99	144.3
Q9BYN8	MRPS26	28S ribosomal protein S26, mitochondrial OS=Homo sapiens OX=9606 GN=MRPS26 PE=1 SV=1	0	39.958	44	12	18	12	205	24.2	37.14	0	0.05	-0.33	0	0.08	0.36	1180.2	1225.3	940.5	1183.4	1251	1516.1
Q9NX46	ADPRHL2	Poly(ADP-ribose) glycohydrolase ARH3 OS=Homo sapiens OX=9606 GN=ADPRHL2 PE=1 SV=1	0	27.791	23	6	13	6	363	38.9	32.37	0	0.06	-0.1	-0.02	0.08	0.36	506.8	529.4	473.3	499.5	536.9	648.5
Q96BP2	CHCHD1	Coiled-coil-helix-coiled-coil-helix domain-containing protein 1 OS=Homo sapiens OX=9606 GN=CHCHD1 PE=1 SV=1	0	21.342	35	4	5	4	118	13.5	17.6	0	0.06	-0.38	-0.03	-0.07	0.36	345.3	359.1	265.2	339	329.5	444.6
P09417	QDPR	Dihydropteridine reductase OS=Homo sapiens OX=9606 GN=QDPR PE=1 SV=2	0	34.68	47	8	11	8	244	25.8	33.23	0	0.07	-0.35	-0.16	-0.1	0.36	391	409.9	306.6	348.9	364.3	501.7
P09132	SRP19	Signal recognition particle 19 kDa protein OS=Homo sapiens OX=9606 GN=SRP19 PE=1 SV=3	0	73.771	70	12	21	12	144	16.1	64.22	0	0.14	-0.25	0.04	0	0.36	828.9	915.5	698.9	852	831	1066.3
O75394	MRPL33	39S ribosomal protein L33, mitochondrial OS=Homo sapiens OX=9606 GN=MRPL33 PE=1 SV=1	0	8.289	20	2	2	2	65	7.6	7.96	0	0.16	-0.33	-0.02	0	0.36	177	198.4	140.4	174.9	177.6	227.3
Q9Y3A5	SBDS	Ribosome maturation protein SBDS OS=Homo sapiens OX=9606 GN=SBDS PE=1 SV=4	0	62.485	57	16	24	16	250	28.7	68.91	0	0.16	-0.17	-0.07	-0.02	0.36	1905.1	2128	1694.7	1821.1	1882.4	2438.7
Q86WQ0	NR2C2AP	Nuclear receptor 2C2-associated protein OS=Homo sapiens OX=9606 GN=NR2C2AP PE=1 SV=1	0	7.796	31	3	3	3	139	15.9	5.38	0	0.16	-0.07	0	-0.05	0.36	64.6	72.4	61.7	64.4	62.4	82.6
P50995	ANXA11	Annexin A11 OS=Homo sapiens OX=9606 GN=ANXA11 PE=1 SV=1	0	79.363	31	16	35	16	505	54.4	94.63	0	0.17	-0.08	-0.03	-0.12	0.36	1470.5	1658.6	1387.8	1443.1	1352.7	1883.3
Q5TEU4	NDUFAF5	Arginine-hydroxylase NDUFAF5, mitochondrial OS=Homo sapiens OX=9606 GN=NDUFAF5 PE=1 SV=1	0	9.251	9	3	3	3	345	38.9	7.74	0	0.18	-0.06	0.04	0.16	0.36	167.2	189.6	160.5	171.8	186.7	215
Q9P2K3	RCOR3	REST corepressor 3 OS=Homo sapiens OX=9606 GN=RCOR3 PE=1 SV=2	0	25.036	11	5	13	1	495	55.5	31.01	0	0.21	-0.44	0.09	0.14	0.36	28.3	32.7	20.9	30.2	31.1	36.3
O60884	DNAJA2	DnaJ homolog subfamily A member 2 OS=Homo sapiens OX=9606 GN=DNAJA2 PE=1 SV=1	0	84.151	38	15	28	15	412	45.7	85.73	0	0.21	-0.17	0	0.03	0.36	1268.9	1463.6	1124.2	1272.3	1298.4	1631.7
P04083	ANXA1	Annexin A1 OS=Homo sapiens OX=9606 GN=ANXA1 PE=1 SV=2	0	178.048	68	23	99	23	346	38.7	335.02	0	0.21	-0.27	-0.05	-0.14	0.36	5839.5	6758.7	4858.9	5638.4	5315.7	7481.9
A0A1W2PPZ5	TCEA1	Transcription elongation factor A protein 1 OS=Homo sapiens OX=9606 GN=TCEA1 PE=1 SV=1	0	86.681	57	15	45	15	301	33.9	117.33	0	0.25	-0.33	-0.09	-0.01	0.36	2255.5	2679.2	1789	2122.2	2244.4	2899.7
Q9NRF9	POLE3	DNA polymerase epsilon subunit 3 OS=Homo sapiens OX=9606 GN=POLE3 PE=1 SV=1	0	37.804	44	8	24	8	147	16.8	61.6	0	0.25	-0.45	-0.03	-0.03	0.36	1108.8	1314.2	809.8	1084.1	1086.6	1420.9
Q8WV07	ORAOV1	Oral cancer-overexpressed protein 1 OS=Homo sapiens OX=9606 GN=ORAOV1 PE=1 SV=2	0	6.662	17	2	2	2	137	15.3	5.06	0	0.26	-0.52	0.06	0.21	0.36	56.2	67.2	39.2	58.7	64.9	72
P12277	CKB	Creatine kinase B-type OS=Homo sapiens OX=9606 GN=CKB PE=1 SV=1	0	224.402	72	21	164	21	381	42.6	486.69	0	0.26	-0.32	0.01	-0.05	0.36	5783.5	6908.9	4620.4	5821.2	5592.4	7425.7
Q9BYC8	MRPL32	39S ribosomal protein L32, mitochondrial OS=Homo sapiens OX=9606 GN=MRPL32 PE=1 SV=1	0	35.484	30	8	10	8	188	21.4	32.61	0	0.27	0.07	0.1	0.24	0.36	728.6	877.4	765.2	781.3	863.1	937
Q96G61	NUDT11	Diphosphoinositol polyphosphate phosphohydrolase 3-beta OS=Homo sapiens OX=9606 GN=NUDT11 PE=1 SV=1	0	65.166	59	10	28	2	164	18.5	90.19	8	0.27	-0.27	-0.01	0.01	0.36	2382.5	2865.1	1980.5	2370	2394.5	3054.9
Q9NW68	BSDC1	BSD domain-containing protein 1 OS=Homo sapiens OX=9606 GN=BSDC1 PE=1 SV=1	0	16.541	14	5	6	5	430	47.1	14.33	0	0.28	-0.28	0.04	-0.01	0.36	148.2	180.2	121.8	152	146.8	190.7
P23434	GCSH	Glycine cleavage system H protein, mitochondrial OS=Homo sapiens OX=9606 GN=GCSH PE=1 SV=2	0	13.668	39	3	6	3	173	18.9	14.73	0	0.29	-0.29	0.08	0.07	0.36	310.3	379.8	253.4	327.6	325.1	398.7
A0A0C4DG17	RPSA	40S ribosomal protein SA OS=Homo sapiens OX=9606 GN=RPSA PE=1 SV=1	0	156.991	58	18	87	18	300	33.3	314.21	0	0.3	-0.25	0.07	0.01	0.36	3942.9	4863.1	3321.5	4139.1	3980.3	5069.3
A0A087X0R6	SNX12	Sorting nexin-12 OS=Homo sapiens OX=9606 GN=SNX12 PE=1 SV=1	0	36.015	57	10	15	8	172	19.8	43.11	2	0.3	-0.33	0	-0.06	0.36	799.3	984.1	634.3	798.6	767.4	1026.7
P25208	NFYB	Nuclear transcription factor Y subunit beta OS=Homo sapiens OX=9606 GN=NFYB PE=1 SV=2	0	18.538	18	3	4	3	207	22.8	17.3	0	0.31	-0.38	0.03	0.12	0.36	113.3	140.5	86.8	116	123.1	145
O95630	STAMBP	STAM-binding protein OS=Homo sapiens OX=9606 GN=STAMBP PE=1 SV=1	0	37.707	26	9	14	9	424	48	36.68	0	0.31	-0.15	0.02	0.07	0.36	470.8	583.2	425	477.2	493.6	602.6
Q9UDY4	DNAJB4	DnaJ homolog subfamily B member 4 OS=Homo sapiens OX=9606 GN=DNAJB4 PE=1 SV=1	0	60.552	47	13	22	11	337	37.8	60.8	1	0.32	-0.05	-0.02	0.08	0.36	926.9	1160	897.4	916.2	981.8	1191.1
Q8WUW1	BRK1	Protein BRICK1 OS=Homo sapiens OX=9606 GN=BRK1 PE=1 SV=1	0	29.215	65	7	11	7	75	8.7	25.87	0	0.32	-0.24	0.02	0.02	0.36	678.5	847.6	575.1	688.2	685.6	868.1
Q9Y508	RNF114	E3 ubiquitin-protein ligase RNF114 OS=Homo sapiens OX=9606 GN=RNF114 PE=1 SV=1	0	34.141	57	11	15	11	228	25.7	37.11	0	0.33	-0.2	-0.08	0.02	0.36	828.4	1041.6	722.8	786.1	837.6	1065.3
Q9Y5K8	ATP6V1D	V-type proton ATPase subunit D OS=Homo sapiens OX=9606 GN=ATP6V1D PE=1 SV=1	0	42.994	43	9	14	9	247	28.2	39.25	0	0.33	-0.48	-0.05	-0.04	0.36	652.1	817.8	468.6	627.8	632.1	834.7
Q8N5I9	C12orf45	Uncharacterized protein C12orf45 OS=Homo sapiens OX=9606 GN=C12orf45 PE=1 SV=2	0	25.186	32	7	10	7	185	20.1	32.53	0	0.34	-0.4	0.01	-0.07	0.36	913.8	1160.2	691.9	921.2	868.3	1172.5
Q9ULH7	MKL2	MKL/myocardin-like protein 2 OS=Homo sapiens OX=9606 GN=MKL2 PE=1 SV=3	0	20.637	9	7	9	5	1088	118.1	23.03	0	0.35	-0.25	-0.02	-0.08	0.36	256.5	326.6	215.9	252.6	242.5	329.6
P98082	DAB2	Disabled homolog 2 OS=Homo sapiens OX=9606 GN=DAB2 PE=1 SV=3	0	18.851	10	6	6	6	770	82.4	14.98	0	0.37	-0.42	-0.01	0.03	0.36	172.2	221.9	128.6	170.7	175.4	221.1
Q04323	UBXN1	UBX domain-containing protein 1 OS=Homo sapiens OX=9606 GN=UBXN1 PE=1 SV=2	0	73.689	56	15	27	15	297	33.3	81.46	0	0.37	-0.27	0.11	-0.01	0.36	1211.8	1571.2	1005	1307.2	1205.6	1552.7
Q71F23	CENPU	Centromere protein U OS=Homo sapiens OX=9606 GN=CENPU PE=1 SV=1	0	40.248	22	8	10	8	418	47.5	27.74	0	0.4	-0.33	0.14	0.25	0.36	339.4	448.2	269.4	375.1	402.3	436.5
P84098	RPL19	60S ribosomal protein L19 OS=Homo sapiens OX=9606 GN=RPL19 PE=1 SV=1	0	47.411	43	12	38	12	196	23.5	93.45	0	0.4	-0.42	0.02	-0.05	0.36	4845.4	6376.3	3623.9	4896.5	4676.4	6221.3
P83916	CBX1	Chromobox protein homolog 1 OS=Homo sapiens OX=9606 GN=CBX1 PE=1 SV=1	0	95.496	63	10	92	9	185	21.4	244.42	0	0.43	-0.52	-0.05	-0.02	0.36	1628.3	2197.6	1135.2	1567.8	1601.5	2089.8
P08670	VIM	Vimentin OS=Homo sapiens OX=9606 GN=VIM PE=1 SV=4	0	303.961	78	49	189	46	466	53.6	599.49	3	0.44	-0.43	0.01	0.07	0.36	12750.8	17271	9462.9	12797.3	13354.9	16356.2
Q32MZ4	LRRFIP1	Leucine-rich repeat flightless-interacting protein 1 OS=Homo sapiens OX=9606 GN=LRRFIP1 PE=1 SV=2	0	117.961	25	19	33	18	808	89.2	110.08	1	0.44	-0.19	0.08	0.05	0.36	1861.2	2532.1	1633.9	1968.5	1925.9	2385.3
P43686	PSMC4	26S proteasome regulatory subunit 6B OS=Homo sapiens OX=9606 GN=PSMC4 PE=1 SV=2	0	150.117	63	26	72	26	418	47.3	192.26	0	0.47	-0.3	0.1	0.08	0.36	2720.1	3779.5	2213.9	2915.5	2879.6	3503
P28066	PSMA5	Proteasome subunit alpha type-5 OS=Homo sapiens OX=9606 GN=PSMA5 PE=1 SV=3	0	127.555	68	17	61	17	241	26.4	176.56	0	0.48	-0.05	0.22	0.03	0.36	1835.2	2555.2	1774.2	2141.8	1871.8	2361.3
Q8IWV7	UBR1	E3 ubiquitin-protein ligase UBR1 OS=Homo sapiens OX=9606 GN=UBR1 PE=1 SV=1	0	58.28	11	15	20	15	1749	200.1	44.02	0	0.49	0.24	0.13	0.1	0.36	547.1	768.4	647	599.2	585.7	700.4
Q96EV2	RBM33	RNA-binding protein 33 OS=Homo sapiens OX=9606 GN=RBM33 PE=1 SV=3	0	63.154	17	16	19	15	1170	129.9	59.54	0	0.5	-0.06	0.11	0.18	0.36	883.9	1248.7	846.5	954.6	1002.9	1130.5
Q15637	SF1	Splicing factor 1 OS=Homo sapiens OX=9606 GN=SF1 PE=1 SV=4	0	146.598	27	16	94	16	639	68.3	237.9	0	0.5	-0.2	0.07	0.13	0.36	3214.5	4533.1	2791.7	3366.8	3516.7	4121.3
A0A0D9SF54	SPTAN1	Spectrin alpha chain, non-erythrocytic 1 OS=Homo sapiens OX=9606 GN=SPTAN1 PE=1 SV=1	0	926.524	67	167	333	2	2457	282.7	1065.28	0	0.6	0.02	0.21	0.2	0.36	65	98.8	65.7	75.4	74.5	83.2
Q9Y5S9	RBM8A	RNA-binding protein 8A OS=Homo sapiens OX=9606 GN=RBM8A PE=1 SV=1	0	48.737	61	9	20	9	174	19.9	55.6	0	0.62	0.01	0.17	0.32	0.36	1140.4	1757.7	1151.6	1286.3	1425.5	1467.9
Q14061	COX17	Cytochrome c oxidase copper chaperone OS=Homo sapiens OX=9606 GN=COX17 PE=1 SV=2	0	5.788	32	2	2	2	63	6.9	3.12	0	0.77	0.28	0.24	0.47	0.36	249.2	425.4	302.1	295	346.3	320.4
Q96HE9	PRR11	Proline-rich protein 11 OS=Homo sapiens OX=9606 GN=PRR11 PE=1 SV=1	0	25.996	27	7	12	7	360	40.1	19.87	0	-0.52	0.14	0.15	0.36	0.35	459	319.9	504.1	509.2	589.4	586.5
O43463	SUV39H1	Histone-lysine N-methyltransferase SUV39H1 OS=Homo sapiens OX=9606 GN=SUV39H1 PE=1 SV=1	0	14.414	15	6	6	6	412	47.9	13.46	0	-0.14	0.12	0.08	0.33	0.35	144.8	131	157.4	153.4	181.5	185
Q6NSZ9	ZSCAN25	Zinc finger and SCAN domain-containing protein 25 OS=Homo sapiens OX=9606 GN=ZSCAN25 PE=1 SV=3	0	6.804	4	2	3	1	544	61.4	8.37	0	-0.12	0.28	0.32	0.48	0.35	18.6	17.2	22.5	23.2	25.9	23.7
O15037	KHNYN	Protein KHNYN OS=Homo sapiens OX=9606 GN=KHNYN PE=1 SV=3	0	6.118	3	2	2	2	678	74.5	4.95	0	-0.08	-0.3	-0.11	0.07	0.35	88.6	84.1	72.2	82	93.2	113.2
Q8TCF1	ZFAND1	AN1-type zinc finger protein 1 OS=Homo sapiens OX=9606 GN=ZFAND1 PE=1 SV=1	0	15.016	19	5	6	5	268	30.8	14.5	0	-0.08	-0.78	-0.34	-0.08	0.35	123.4	117	71.6	97.7	116.6	157.3
B7Z1P2	FBXO44	F-box only protein 44 OS=Homo sapiens OX=9606 GN=FBXO44 PE=1 SV=1	0	12.212	17	3	3	3	256	28.9	6.4	0	0.05	0.18	0.27	0.18	0.35	96.1	99.4	108.5	116.1	108.8	122.4
Q7Z3K6	MIER3	Mesoderm induction early response protein 3 OS=Homo sapiens OX=9606 GN=MIER3 PE=1 SV=2	0	9.701	5	3	3	3	550	61.4	5.76	0	0.08	-0.11	0.22	0.14	0.35	110.1	116.7	102.4	128.3	121.1	140.6
P36405	ARL3	ADP-ribosylation factor-like protein 3 OS=Homo sapiens OX=9606 GN=ARL3 PE=1 SV=2	0	26.565	39	5	11	5	182	20.4	36.6	0	0.09	-0.55	-0.16	-0.18	0.35	623.5	663.8	425.5	559	551	793.1
Q9H410	DSN1	Kinetochore-associated protein DSN1 homolog OS=Homo sapiens OX=9606 GN=DSN1 PE=1 SV=2	0	37.12	32	11	11	11	356	40	29.74	0	0.11	-0.07	0.03	0.22	0.35	404	436.1	383.6	412	470.9	513.3
Q69YQ0	SPECC1L	Cytospin-A OS=Homo sapiens OX=9606 GN=SPECC1L PE=1 SV=2	0	91.013	23	26	34	25	1117	124.5	84.39	0	0.14	-0.11	0.17	0.21	0.35	1691.5	1868.7	1565.9	1898.4	1962.8	2158.6
Q9H3R5	CENPH	Centromere protein H OS=Homo sapiens OX=9606 GN=CENPH PE=1 SV=1	0	40.895	34	9	12	9	247	28.5	29.19	0	0.14	-0.36	-0.08	0.02	0.35	457.6	502.8	356.6	433.4	464.3	582.9
Q04206	RELA	Transcription factor p65 OS=Homo sapiens OX=9606 GN=RELA PE=1 SV=2	0	47.901	24	11	15	11	551	60.2	51.87	0	0.17	-0.03	0.01	0.09	0.35	811.1	915.1	795.8	815.5	866.3	1031.2
P06396	GSN	Gelsolin OS=Homo sapiens OX=9606 GN=GSN PE=1 SV=1	0	35.662	13	8	10	8	782	85.6	31.54	0	0.18	-0.19	-0.11	0.22	0.35	433.5	491.9	379.1	400.8	505.2	552.8
Q6PL24	TMED8	Protein TMED8 OS=Homo sapiens OX=9606 GN=TMED8 PE=1 SV=1	0	33.706	27	7	9	7	325	35.7	27.16	0	0.18	0.05	0.09	0.19	0.35	523.5	593.2	543.4	556.2	595.8	666.2
Q9BZL4	PPP1R12C	Protein phosphatase 1 regulatory subunit 12C OS=Homo sapiens OX=9606 GN=PPP1R12C PE=1 SV=1	0	30.031	14	9	9	1	782	84.8	23.59	7	0.18	-0.15	0.02	0.16	0.35	282.8	320.6	255.1	286.4	315	361.4
Q14197	MRPL58	Peptidyl-tRNA hydrolase ICT1, mitochondrial OS=Homo sapiens OX=9606 GN=MRPL58 PE=1 SV=1	0	50.599	47	11	20	11	206	23.6	60.53	0	0.18	-0.11	0.03	0.11	0.35	1546.4	1746.2	1431.7	1579.4	1671.9	1973.3
O75420	GIGYF1	GRB10-interacting GYF protein 1 OS=Homo sapiens OX=9606 GN=GIGYF1 PE=1 SV=2	0	7.337	3	2	3	2	1035	114.5	7.11	0	0.18	-0.31	0.13	0.1	0.35	106.8	121.3	86.2	116.9	114.3	136.1
Q15691	MAPRE1	Microtubule-associated protein RP/EB family member 1 OS=Homo sapiens OX=9606 GN=MAPRE1 PE=1 SV=3	0	92.817	64	18	42	16	268	30	130.56	2	0.18	-0.51	-0.11	-0.13	0.35	2875.5	3247.7	2023	2664.7	2632.1	3671.3
P07741	APRT	Adenine phosphoribosyltransferase OS=Homo sapiens OX=9606 GN=APRT PE=1 SV=2	0	70.376	84	13	39	13	180	19.6	107.67	0	0.19	-0.28	-0.01	-0.08	0.35	1294.7	1475.7	1065.6	1288.8	1228.7	1654.4
P23919	DTYMK	Thymidylate kinase OS=Homo sapiens OX=9606 GN=DTYMK PE=1 SV=4	0	74.604	60	15	34	15	212	23.8	109.75	0	0.22	-0.18	0.04	-0.02	0.35	2671.3	3100.8	2365.8	2740.7	2636.9	3411.9
P40222	TXLNA	Alpha-taxilin OS=Homo sapiens OX=9606 GN=TXLNA PE=1 SV=3	0	71.496	46	17	21	16	546	61.9	52.56	0	0.23	-0.1	-0.01	0.12	0.35	345	405.7	322.2	342.4	374.1	438.9
P14209	CD99	CD99 antigen OS=Homo sapiens OX=9606 GN=CD99 PE=1 SV=1	0	26.31	15	3	18	2	185	18.8	53.5	1	0.24	-0.36	0.08	0.04	0.35	315.4	371.8	245.7	334.5	324.6	402.3
P11940	PABPC1	Polyadenylate-binding protein 1 OS=Homo sapiens OX=9606 GN=PABPC1 PE=1 SV=2	0	337.322	67	40	190	29	636	70.6	555.49	12	0.26	-0.22	0.02	-0.03	0.35	10476.6	12550	8986.3	10649.1	10281.6	13334
O43639	NCK2	Cytoplasmic protein NCK2 OS=Homo sapiens OX=9606 GN=NCK2 PE=1 SV=2	0	14.935	14	5	5	4	380	42.9	13.12	0	0.27	0.03	0.28	0.11	0.35	100.3	120.9	102.3	121.4	108.2	127.4
A8MUM1	EIPR1	EARP-interacting protein OS=Homo sapiens OX=9606 GN=EIPR1 PE=1 SV=2	0	40.75	25	9	13	9	414	46.3	37.37	0	0.27	-0.1	0.09	0.1	0.35	820	986.8	766.7	870.4	879	1048.6
P48059	LIMS1	LIM and senescent cell antigen-like-containing domain protein 1 OS=Homo sapiens OX=9606 GN=LIMS1 PE=1 SV=4	0	13.161	8	3	4	3	325	37.2	12.43	0	0.27	-0.12	0.11	0.05	0.35	596.5	719.1	549.9	644.9	617.7	760.4
P51608	MECP2	Methyl-CpG-binding protein 2 OS=Homo sapiens OX=9606 GN=MECP2 PE=1 SV=1	0	77.908	33	15	27	15	486	52.4	84.46	0	0.27	-0.36	-0.08	0.03	0.35	1640.7	1975.8	1281	1550.4	1676.5	2092.2
P16401	HIST1H1B	Histone H1.5 OS=Homo sapiens OX=9606 GN=HIST1H1B PE=1 SV=3	0	101.329	43	16	147	12	226	22.6	441.86	0	0.27	-0.67	-0.21	-0.13	0.35	11397.3	13740.5	7143.6	9842.1	10443.1	14492.1
Q9UMX0	UBQLN1	Ubiquilin-1 OS=Homo sapiens OX=9606 GN=UBQLN1 PE=1 SV=2	0	83.101	32	12	52	6	589	62.5	151.63	0	0.29	-0.22	-0.02	0.08	0.35	568.1	696.3	487.9	560.8	599.9	723.9
K7ER00	FARSA	Phenylalanine--tRNA ligase alpha subunit OS=Homo sapiens OX=9606 GN=FARSA PE=1 SV=1	0	103.576	39	16	50	16	548	62.4	148.37	0	0.3	-0.06	0.02	0.06	0.35	1914.8	2361.4	1836.4	1948.1	2001.2	2434.4
Q9Y6G5	COMMD10	COMM domain-containing protein 10 OS=Homo sapiens OX=9606 GN=COMMD10 PE=1 SV=1	0	12.489	26	4	4	4	202	23	8.55	0	0.31	-0.38	-0.03	0.08	0.35	89.2	110.4	68.7	87.5	94.4	113.4
P10809	HSPD1	60 kDa heat shock protein, mitochondrial OS=Homo sapiens OX=9606 GN=HSPD1 PE=1 SV=2	0	583.883	78	54	771	54	573	61	2396.04	0	0.31	-0.45	0.03	-0.06	0.35	34288.9	42593	25021.7	35056.9	32968.3	43580.1
E9PDP5	ANKHD1	Ankyrin repeat and KH domain-containing protein 1 (Fragment) OS=Homo sapiens OX=9606 GN=ANKHD1 PE=1 SV=1	0	179.863	28	40	55	1	1565	166.6	172.76	0	0.32	0.32	0.1	0.25	0.35	52	65.1	64.8	55.9	61.7	66.3
Q9UI30	TRMT112	Multifunctional methyltransferase subunit TRM112-like protein OS=Homo sapiens OX=9606 GN=TRMT112 PE=1 SV=1	0	35.676	50	5	17	5	125	14.2	57.02	0	0.33	-0.28	0.1	-0.06	0.35	776	977.7	639.3	833	745	992.3
Q96LB3	IFT74	Intraflagellar transport protein 74 homolog OS=Homo sapiens OX=9606 GN=IFT74 PE=1 SV=1	0	33.365	21	9	9	9	600	69.2	21.16	0	0.35	-0.39	0.05	0.08	0.35	266.1	339.3	203.7	275.1	282.1	339.9
P60866	RPS20	40S ribosomal protein S20 OS=Homo sapiens OX=9606 GN=RPS20 PE=1 SV=1	0	42.117	36	6	19	6	119	13.4	68.88	0	0.36	-0.15	0.1	0.08	0.35	1773.2	2271.6	1601.9	1894	1875.2	2253.6
Q9Y3D9	MRPS23	28S ribosomal protein S23, mitochondrial OS=Homo sapiens OX=9606 GN=MRPS23 PE=1 SV=2	0	65.736	58	13	23	13	190	21.8	80.42	0	0.36	-0.31	0.06	0.03	0.35	1656.3	2119.8	1339.5	1721.8	1688.3	2112.6
Q15906	VPS72	Vacuolar protein sorting-associated protein 72 homolog OS=Homo sapiens OX=9606 GN=VPS72 PE=1 SV=1	0	19.44	26	7	7	7	364	40.6	18.29	0	0.36	-0.32	-0.1	-0.05	0.35	367.8	472.9	294.4	343.1	355.1	469.1
H7BY36	EWSR1	RNA-binding protein EWS (Fragment) OS=Homo sapiens OX=9606 GN=EWSR1 PE=1 SV=1	0	37.699	19	7	18	1	308	32.2	56.92	0	0.37	-0.09	0.29	0.19	0.35	45.9	59.4	43.1	56.1	52.4	58.4
Q99653	CHP1	Calcineurin B homologous protein 1 OS=Homo sapiens OX=9606 GN=CHP1 PE=1 SV=3	0	72.593	76	15	31	15	195	22.4	93.94	0	0.4	-0.29	0.01	0.09	0.35	1453.7	1912.8	1192.1	1464.2	1551.6	1848.9
Q9H1B7	IRF2BPL	Interferon regulatory factor 2-binding protein-like OS=Homo sapiens OX=9606 GN=IRF2BPL PE=1 SV=1	0	49.736	17	11	18	9	796	82.6	52.71	2	0.42	-0.08	0.05	0.11	0.35	532.4	711.6	505	551.4	574.6	676.9
Q02790	FKBP4	Peptidyl-prolyl cis-trans isomerase FKBP4 OS=Homo sapiens OX=9606 GN=FKBP4 PE=1 SV=3	0	289.085	76	41	164	41	459	51.8	487.34	0	0.48	-0.05	0.05	0.04	0.35	10017.9	14007.3	9651.9	10396.9	10314	12764.3
Q9NYL9	TMOD3	Tropomodulin-3 OS=Homo sapiens OX=9606 GN=TMOD3 PE=1 SV=1	0	94.241	52	17	30	16	352	39.6	82.69	1	0.49	-0.24	0	0.17	0.35	1462.2	2051.7	1239.8	1459.8	1649.5	1857.6
A0A087WWU8	TPM3	Tropomyosin alpha-3 chain OS=Homo sapiens OX=9606 GN=TPM3 PE=1 SV=1	0	153.615	68	28	86	6	227	26.4	298.55	11	0.52	-0.39	0.21	-0.03	0.35	2920.7	4201.7	2223.5	3380.9	2868.8	3715.3
Q9NWS0	PIH1D1	PIH1 domain-containing protein 1 OS=Homo sapiens OX=9606 GN=PIH1D1 PE=1 SV=1	0	38.42	42	7	11	7	290	32.3	27.42	0	0.56	-0.19	0.05	0.09	0.35	380.8	559.8	333.8	394.9	405.2	484
Q8N488	RYBP	RING1 and YY1-binding protein OS=Homo sapiens OX=9606 GN=RYBP PE=1 SV=2	0	5.881	13	2	2	2	228	24.8	6.88	0	0.57	-0.35	-0.02	-0.01	0.35	231.5	344.5	181.3	227.7	230.6	294.2
Q15532	SS18	Protein SSXT OS=Homo sapiens OX=9606 GN=SS18 PE=1 SV=3	0	12.673	3	2	4	2	418	45.9	17.24	0	0.58	-0.47	-0.03	0.08	0.35	366.6	546.2	264.5	360.1	388.1	466.3
Q96ST2	IWS1	Protein IWS1 homolog OS=Homo sapiens OX=9606 GN=IWS1 PE=1 SV=2	0	58.295	18	14	24	13	819	91.9	56.73	0	0.59	-0.23	0.06	0.18	0.35	1165.8	1749.6	993.6	1213.8	1323.3	1489.1
P62253	UBE2G1	Ubiquitin-conjugating enzyme E2 G1 OS=Homo sapiens OX=9606 GN=UBE2G1 PE=1 SV=3	0	20.178	42	5	11	5	170	19.5	21.42	0	0.62	-0.09	0.04	-0.02	0.35	506.2	777.2	475.5	521.4	500.5	644.1
Q9H0F7	ARL6	ADP-ribosylation factor-like protein 6 OS=Homo sapiens OX=9606 GN=ARL6 PE=1 SV=1	0	10.515	24	4	4	4	186	21.1	6.83	0	-0.22	0.07	0.06	0.14	0.34	154.2	132.6	161.5	160.4	169.4	194.9
Q9H2G9	BLZF1	Golgin-45 OS=Homo sapiens OX=9606 GN=BLZF1 PE=1 SV=2	0	6.277	8	2	2	2	400	44.9	3.06	0	-0.16	-0.3	-0.05	0.05	0.34	23.4	21	19.1	22.7	24.3	29.8
Q96Q89	KIF20B	Kinesin-like protein KIF20B OS=Homo sapiens OX=9606 GN=KIF20B PE=1 SV=3	0	10.208	2	3	3	3	1820	210.5	8.88	0	-0.11	-0.01	-0.02	0.34	0.34	60.1	55.7	59.5	59.3	76	76.2
Q9H008	LHPP	Phospholysine phosphohistidine inorganic pyrophosphate phosphatase OS=Homo sapiens OX=9606 GN=LHPP PE=1 SV=2	0	7.778	16	3	3	3	270	29.1	4.25	0	0.05	-0.24	-0.18	-0.1	0.34	91.3	94.5	77.2	80.6	85	115.4
B4E0T2	PEX5	cDNA FLJ56404, highly similar to Peroxisomal targeting signal 1 receptor OS=Homo sapiens OX=9606 GN=PEX5 PE=1 SV=1	0	18.846	9	4	8	4	660	73.1	11.11	0	0.07	0.17	0.25	-0.15	0.34	30.4	32	34.2	36.2	27.4	38.5
F5GYF8	SIPA1L1	Signal-induced proliferation-associated 1-like protein 1 OS=Homo sapiens OX=9606 GN=SIPA1L1 PE=1 SV=1	0	96.694	27	24	30	1	1257	139.4	74.77	0	0.1	0.49	0.02	-0.14	0.34	16.3	17.4	22.9	16.5	14.7	20.6
Q96CP2	FLYWCH2	FLYWCH family member 2 OS=Homo sapiens OX=9606 GN=FLYWCH2 PE=1 SV=1	0	34.039	75	9	10	9	140	14.6	28.04	0	0.12	-0.5	-0.12	-0.12	0.34	540.6	587.8	382.7	497.9	497.9	682.4
Q9Y291	MRPS33	28S ribosomal protein S33, mitochondrial OS=Homo sapiens OX=9606 GN=MRPS33 PE=1 SV=1	0	13.886	37	3	5	3	106	12.6	9.59	0	0.13	-0.55	-0.16	-0.03	0.34	457.3	500	312.5	408.8	446.5	578.1
Q96KB5	PBK	Lymphokine-activated killer T-cell-originated protein kinase OS=Homo sapiens OX=9606 GN=PBK PE=1 SV=3	0	76.028	46	15	32	15	322	36.1	102.06	0	0.15	-0.01	0.01	0	0.34	2887.5	3203.4	2859.1	2910	2879.3	3662.9
H7BY16	NCL	Nucleolin (Fragment) OS=Homo sapiens OX=9606 GN=NCL PE=1 SV=8	0	244.487	72	35	280	1	296	32.4	825.4	0	0.16	0.04	-0.01	0.02	0.34	86.6	96.9	89.1	85.8	88.1	109.8
Q96GC5	MRPL48	39S ribosomal protein L48, mitochondrial OS=Homo sapiens OX=9606 GN=MRPL48 PE=1 SV=2	0	31.45	31	7	13	7	212	23.9	38.71	0	0.17	-0.16	-0.04	0.17	0.34	859	966.8	768.8	837.1	966.4	1084.6
B4DUA7	MED29	Intersex-like (Drosophila) OS=Homo sapiens OX=9606 GN=MED29 PE=1 SV=1	0	18.03	31	6	7	6	221	23.5	19.57	0	0.19	-0.47	0.01	-0.06	0.34	462.3	526.3	332.7	464	442.9	584.9
Q96B49	TOMM6	Mitochondrial import receptor subunit TOM6 homolog OS=Homo sapiens OX=9606 GN=TOMM6 PE=1 SV=1	0	21.504	32	3	19	3	74	8	45.99	0	0.21	-0.38	0.03	0.06	0.34	477.8	550.8	366.6	486.2	498	606.6
Q4VC31	CCDC58	Coiled-coil domain-containing protein 58 OS=Homo sapiens OX=9606 GN=CCDC58 PE=1 SV=1	0	45.059	49	7	18	7	144	16.6	64.71	0	0.21	-0.28	0.08	0.04	0.34	1230.1	1422.8	1016.5	1304.6	1266.8	1552.4
Q9UFW8	CGGBP1	CGG triplet repeat-binding protein 1 OS=Homo sapiens OX=9606 GN=CGGBP1 PE=1 SV=2	0	38.516	66	11	15	11	167	18.8	46.98	0	0.22	-0.09	0.1	0.12	0.34	1032.7	1203.9	971.1	1105.6	1124.8	1305.6
P52758	RIDA	2-iminobutanoate/2-iminopropanoate deaminase OS=Homo sapiens OX=9606 GN=RIDA PE=1 SV=1	0	62.928	80	8	29	8	137	14.5	81.39	0	0.22	-0.55	-0.09	-0.06	0.34	1275.6	1482.4	869.7	1202.1	1225.6	1619.1
O15160	POLR1C	DNA-directed RNA polymerases I and III subunit RPAC1 OS=Homo sapiens OX=9606 GN=POLR1C PE=1 SV=1	0	61.181	40	10	25	10	346	39.2	69.49	0	0.23	-0.07	-0.06	0.11	0.34	572.9	673.7	545.2	549.9	616.7	727
O14618	CCS	Copper chaperone for superoxide dismutase OS=Homo sapiens OX=9606 GN=CCS PE=1 SV=1	0	33.997	40	10	11	10	274	29	33.24	0	0.25	-0.19	-0.03	0	0.34	714.5	849.3	627.2	700.1	713.5	905.2
Q6P1K2	PMF1	Polyamine-modulated factor 1 OS=Homo sapiens OX=9606 GN=PMF1 PE=1 SV=2	0	17.506	35	5	6	5	205	23.3	16.58	0	0.26	-0.38	0.02	0.13	0.34	293.8	351.6	226	297.1	320.7	370.8
P62753	RPS6	40S ribosomal protein S6 OS=Homo sapiens OX=9606 GN=RPS6 PE=1 SV=1	0	110.347	51	20	69	20	249	28.7	221.06	0	0.26	-0.33	0.09	-0.05	0.34	5646.5	6752.5	4496.3	6026.1	5459.1	7135.9
P30040	ERP29	Endoplasmic reticulum resident protein 29 OS=Homo sapiens OX=9606 GN=ERP29 PE=1 SV=4	0	123.304	64	17	70	17	261	29	189.49	0	0.29	-0.53	-0.04	-0.01	0.34	3913.8	4775.1	2709.3	3804	3874.1	4969.6
Q32Q12	NME1-NME2	Nucleoside diphosphate kinase OS=Homo sapiens OX=9606 GN=NME1-NME2 PE=1 SV=1	0	179.921	76	20	172	4	292	32.6	545.52	23	0.3	-0.32	0.05	-0.05	0.34	12422.7	15319.1	9936.6	12891.3	12012	15686.1
Q9NX01	TXNL4B	Thioredoxin-like protein 4B OS=Homo sapiens OX=9606 GN=TXNL4B PE=1 SV=1	0	7.375	29	4	4	4	149	17	8.67	0	0.31	-0.23	0.24	0.2	0.34	146.5	182.1	125.2	173.5	168.7	185.3
Q15750	TAB1	TGF-beta-activated kinase 1 and MAP3K7-binding protein 1 OS=Homo sapiens OX=9606 GN=TAB1 PE=1 SV=1	0	57.605	39	14	16	14	504	54.6	44.12	0	0.31	-0.16	0.02	-0.02	0.34	651.5	807.2	584.7	661.7	643.3	825.4
P49023	PXN	Paxillin OS=Homo sapiens OX=9606 GN=PXN PE=1 SV=3	0	32.21	15	9	11	9	591	64.5	27.53	0	0.32	-0.1	-0.01	0.04	0.34	471.6	587.6	438.8	469	486.6	595.8
P61254	RPL26	60S ribosomal protein L26 OS=Homo sapiens OX=9606 GN=RPL26 PE=1 SV=1	0	34.17	54	9	30	9	145	17.2	81.39	0	0.32	-0.49	0	-0.13	0.34	3441.9	4300	2447.3	3433.9	3147	4350.3
Q05519	SRSF11	Serine/arginine-rich splicing factor 11 OS=Homo sapiens OX=9606 GN=SRSF11 PE=1 SV=1	0	44.919	20	8	28	8	484	53.5	80.61	0	0.33	-0.32	-0.17	0.09	0.34	1658.8	2090.9	1324.8	1469.7	1763.3	2096.2
Q13596	SNX1	Sorting nexin-1 OS=Homo sapiens OX=9606 GN=SNX1 PE=1 SV=3	0	110.596	35	17	33	15	522	59	113.17	0	0.35	-0.2	0.06	-0.01	0.34	1550	1971	1345	1613.9	1539.9	1967.8
Q8N954	GPATCH11	G patch domain-containing protein 11 OS=Homo sapiens OX=9606 GN=GPATCH11 PE=1 SV=4	0	27.725	32	8	11	8	285	33.3	24.96	0	0.37	-0.35	0.03	-0.08	0.34	288.8	372.3	226.3	295.7	272.4	364.5
P16220	CREB1	Cyclic AMP-responsive element-binding protein 1 OS=Homo sapiens OX=9606 GN=CREB1 PE=1 SV=2	0	36.08	24	5	13	4	341	36.7	34.81	1	0.38	-0.32	-0.02	0.07	0.34	503.7	654.5	402.4	496.8	529.3	637.8
Q02952	AKAP12	A-kinase anchor protein 12 OS=Homo sapiens OX=9606 GN=AKAP12 PE=1 SV=4	0	129.857	31	34	41	34	1782	191.4	112.12	0	0.4	-0.25	0.08	0.08	0.34	1830.3	2407.5	1543	1934.4	1930.7	2319.5
Q8IYS1	PM20D2	Peptidase M20 domain-containing protein 2 OS=Homo sapiens OX=9606 GN=PM20D2 PE=1 SV=2	0	67.367	30	13	22	13	436	47.7	72.03	0	0.4	-0.27	-0.04	-0.09	0.34	1245.6	1641.3	1031.1	1215.5	1167.5	1578.2
F8VW96	CSRP2	Cysteine and glycine-rich protein 2 OS=Homo sapiens OX=9606 GN=CSRP2 PE=1 SV=1	0	9.193	12	2	2	2	243	26.7	6.46	0	0.45	-0.21	0.14	0.13	0.34	36	49	31.2	39.5	39.3	45.5
I3L3Z2	NAA38	N-alpha-acetyltransferase 38, NatC auxiliary subunit OS=Homo sapiens OX=9606 GN=NAA38 PE=1 SV=2	0	8.752	13	2	4	2	135	14.5	10.11	0	0.47	-0.1	0.07	0.11	0.34	66.9	92.6	62.6	70.4	72.1	84.7
Q9Y520	PRRC2C	Protein PRRC2C OS=Homo sapiens OX=9606 GN=PRRC2C PE=1 SV=4	0	369.843	34	81	139	78	2896	316.7	422.85	4	0.47	-0.24	0.04	0.02	0.34	8874.7	12265.1	7540.2	9147.5	8999.8	11254.6
P84243	H3F3A	Histone H3.3 OS=Homo sapiens OX=9606 GN=H3F3A PE=1 SV=2	0	58.847	55	9	152	2	136	15.3	438.4	0	0.49	-0.03	0.09	0.23	0.34	389.7	548.4	380.8	414	456.3	491.7
Q99638	RAD9A	Cell cycle checkpoint control protein RAD9A OS=Homo sapiens OX=9606 GN=RAD9A PE=1 SV=1	0	12.232	7	2	3	2	391	42.5	7.31	0	0.57	0.19	-0.1	0.06	0.34	40	59.3	45.5	37.3	41.6	50.8
A0A087WZT3	BOLA2	BolA-like protein 2 OS=Homo sapiens OX=9606 GN=BOLA2 PE=1 SV=2	0	16.544	28	3	7	3	152	16.9	26.54	0	-0.13	-0.28	0.01	0.11	0.33	494.5	452.2	406.5	499.4	533.6	620
Q4U2R6	MRPL51	39S ribosomal protein L51, mitochondrial OS=Homo sapiens OX=9606 GN=MRPL51 PE=1 SV=1	0	20.763	21	3	6	3	128	15.1	16.56	0	-0.1	-0.26	-0.08	0.08	0.33	252.5	235.8	211	239.2	267.3	317.8
E3W994	CLASP2	CLIP-associating protein 2 OS=Homo sapiens OX=9606 GN=CLASP2 PE=1 SV=2	0	84.516	24	22	27	1	1273	138.8	64.88	0	-0.05	0.47	0.33	0.25	0.33	9.6	9.2	13.3	12	11.4	12.1
P07199	CENPB	Major centromere autoantigen B OS=Homo sapiens OX=9606 GN=CENPB PE=1 SV=2	0	65.129	31	16	25	16	599	65.1	72.83	0	0.03	0.11	0.04	0.23	0.33	1252	1282	1354	1286.9	1468.2	1576.7
P35268	RPL22	60S ribosomal protein L22 OS=Homo sapiens OX=9606 GN=RPL22 PE=1 SV=2	0	77.574	69	9	66	8	128	14.8	165.73	1	0.03	-0.76	-0.16	-0.26	0.33	2378.8	2436.4	1409.2	2124.1	1983	2985.2
Q9H1D9	POLR3F	DNA-directed RNA polymerase III subunit RPC6 OS=Homo sapiens OX=9606 GN=POLR3F PE=1 SV=1	0	24.974	24	7	10	7	316	35.7	26.86	0	0.04	-0.17	0.05	0.14	0.33	486.5	500.8	431	504.3	535	609.9
A0PK00	TMEM120B	Transmembrane protein 120B OS=Homo sapiens OX=9606 GN=TMEM120B PE=1 SV=1	0	6.452	5	1	2	1	339	40.2	6.58	0	0.06	0.33	0.13	0.1	0.33	29.7	31	37.3	32.4	31.8	37.4
Q15006	EMC2	ER membrane protein complex subunit 2 OS=Homo sapiens OX=9606 GN=EMC2 PE=1 SV=1	0	52.292	34	10	23	10	297	34.8	63.35	0	0.09	-0.13	-0.04	0.12	0.33	684.6	730.9	626.1	667.7	744.2	858.1
Q96BW1	UPRT	Uracil phosphoribosyltransferase homolog OS=Homo sapiens OX=9606 GN=UPRT PE=1 SV=1	0	8.08	12	2	2	2	309	33.8	6.5	0	0.12	0	0.09	-0.03	0.33	36.4	39.6	36.5	38.7	35.6	45.7
Q14814	MEF2D	Myocyte-specific enhancer factor 2D OS=Homo sapiens OX=9606 GN=MEF2D PE=1 SV=1	0	5.435	3	2	2	2	521	55.9	5.78	0	0.13	-0.31	-0.03	0.04	0.33	212.1	231.4	170.6	207.1	217.4	267.4
Q13153	PAK1	Serine/threonine-protein kinase PAK 1 OS=Homo sapiens OX=9606 GN=PAK1 PE=1 SV=2	0	70.828	32	13	28	7	545	60.6	79.87	0	0.13	-0.23	-0.21	0.03	0.33	268.2	293	228.2	231.8	273.6	336.5
Q86SX6	GLRX5	Glutaredoxin-related protein 5, mitochondrial OS=Homo sapiens OX=9606 GN=GLRX5 PE=1 SV=2	0	28.823	37	5	11	5	157	16.6	40.92	0	0.15	-0.54	-0.09	-0.07	0.33	705.5	783.2	484.9	662.7	671	884.7
Q9NR12	PDLIM7	PDZ and LIM domain protein 7 OS=Homo sapiens OX=9606 GN=PDLIM7 PE=1 SV=1	0	107.981	58	19	36	19	457	49.8	111.5	0	0.18	-0.23	0.03	0.03	0.33	1979.5	2243.4	1683.6	2019.1	2019.9	2488.8
E9PF18	HADH	Hydroxyacyl-coenzyme A dehydrogenase, mitochondrial OS=Homo sapiens OX=9606 GN=HADH PE=1 SV=2	0	111.157	50	17	81	17	390	42.1	180.05	0	0.2	-0.47	-0.08	-0.06	0.33	4303.1	4937.1	3115.6	4080.8	4120.6	5391.6
Q13177	PAK2	Serine/threonine-protein kinase PAK 2 OS=Homo sapiens OX=9606 GN=PAK2 PE=1 SV=3	0	207.271	65	25	70	19	524	58	229.44	7	0.2	-0.33	-0.04	-0.09	0.33	3417.2	3928.8	2722.8	3313.1	3205	4305.2
Q9Y3Q8	TSC22D4	TSC22 domain family protein 4 OS=Homo sapiens OX=9606 GN=TSC22D4 PE=1 SV=2	0	45.613	38	11	17	11	395	41	41.35	0	0.21	-0.46	-0.06	0	0.33	607.3	701.3	441	582.1	606	764.6
P05423	POLR3D	DNA-directed RNA polymerase III subunit RPC4 OS=Homo sapiens OX=9606 GN=POLR3D PE=1 SV=2	0	35.918	24	9	9	9	398	44.4	29.76	0	0.22	-0.01	0.12	0.04	0.33	527.4	615	525.1	571.2	544	662.5
Q7L4I2	RSRC2	Arginine/serine-rich coiled-coil protein 2 OS=Homo sapiens OX=9606 GN=RSRC2 PE=1 SV=1	0	25.11	20	7	10	7	434	50.5	22.82	0	0.23	-0.37	-0.09	0.08	0.33	553.5	650.9	429	520	584	696.7
Q96Q11	TRNT1	CCA tRNA nucleotidyltransferase 1, mitochondrial OS=Homo sapiens OX=9606 GN=TRNT1 PE=1 SV=2	0	38.386	31	12	15	12	434	50.1	45.4	0	0.24	-0.16	0.05	0.01	0.33	749.2	884	669.5	777.1	756.5	939.7
O96033	MOCS2	Molybdopterin synthase sulfur carrier subunit OS=Homo sapiens OX=9606 GN=MOCS2 PE=1 SV=1	0	19.24	72	5	7	5	88	9.7	19.59	0	0.24	-0.31	-0.15	-0.08	0.33	537.8	634.4	433.1	485.9	508.9	676.4
A0A2R8Y619	A0A2R8Y619_HUMAN	Histone H2B OS=Homo sapiens OX=9606 PE=1 SV=1	0	19.643	29	5	86	1	122	13.5	144.62	0	0.24	-0.33	0.16	-0.1	0.33	87.3	103.2	69.4	97.4	81.3	109.8
Q8N5N7	MRPL50	39S ribosomal protein L50, mitochondrial OS=Homo sapiens OX=9606 GN=MRPL50 PE=1 SV=2	0	44.882	51	7	16	7	158	18.3	60.25	0	0.25	-0.28	0.07	0.09	0.33	385.2	457.6	318	403.6	410.7	483.8
P62891	RPL39	60S ribosomal protein L39 OS=Homo sapiens OX=9606 GN=RPL39 PE=1 SV=2	0	5.966	24	2	7	2	51	6.4	31.07	0	0.25	-0.25	0.07	0.01	0.33	741.7	881.5	621.6	776.2	747.2	931
Q00577	PURA	Transcriptional activator protein Pur-alpha OS=Homo sapiens OX=9606 GN=PURA PE=1 SV=2	0	65.363	49	11	20	10	322	34.9	66.17	0	0.25	-0.32	-0.01	-0.03	0.33	1053	1253.9	844.8	1042.7	1033.9	1325.8
Q9Y692	GMEB1	Glucocorticoid modulatory element-binding protein 1 OS=Homo sapiens OX=9606 GN=GMEB1 PE=1 SV=2	0	22.437	8	6	7	6	573	62.6	19.06	0	0.26	-0.03	0.21	0.11	0.33	310.4	371.9	303.6	359.8	334.8	391.4
P04179	SOD2	Superoxide dismutase [Mn], mitochondrial OS=Homo sapiens OX=9606 GN=SOD2 PE=1 SV=3	0	47.524	45	10	21	10	222	24.7	69.58	0	0.28	-0.13	0.03	0.17	0.33	2432.8	2945.2	2224.9	2489.3	2735.3	3064.9
E7EPT4	NDUFV2	NADH dehydrogenase [ubiquinone] flavoprotein 2, mitochondrial OS=Homo sapiens OX=9606 GN=NDUFV2 PE=1 SV=1	0	102.447	62	15	49	15	252	27.9	134.98	0	0.29	-0.36	-0.11	0.01	0.33	1828.7	2230.6	1429.8	1695.3	1838.9	2295.5
Q8N302	AGGF1	Angiogenic factor with G patch and FHA domains 1 OS=Homo sapiens OX=9606 GN=AGGF1 PE=1 SV=2	0	13.756	6	4	6	4	714	80.9	12.22	0	0.3	-0.11	0.16	0.15	0.33	154.9	190.6	143.7	172.9	171.3	194.6
O75781	PALM	Paralemmin-1 OS=Homo sapiens OX=9606 GN=PALM PE=1 SV=2	0	38.061	30	15	20	13	387	42.1	55	0	0.3	-0.32	0.04	0.13	0.33	1304.3	1609.7	1048.2	1342.3	1422.6	1634.8
Q7Z6B0	CCDC91	Coiled-coil domain-containing protein 91 OS=Homo sapiens OX=9606 GN=CCDC91 PE=1 SV=2	0	22.447	17	8	8	8	441	49.9	20.3	0	0.3	-0.25	0.06	-0.05	0.33	570.7	701.9	480.2	593.9	550.9	716.4
Q13310	PABPC4	Polyadenylate-binding protein 4 OS=Homo sapiens OX=9606 GN=PABPC4 PE=1 SV=1	0	216.126	44	30	110	1	644	70.7	322.45	20	0.31	-0.06	0.09	0.05	0.33	2546.1	3152.9	2443.3	2702.9	2641	3196.4
Q9BZV1	UBXN6	UBX domain-containing protein 6 OS=Homo sapiens OX=9606 GN=UBXN6 PE=1 SV=1	0	22.568	20	5	8	5	441	49.7	23.52	0	0.33	-0.31	0.01	0.03	0.33	184.1	231.2	148.1	185.2	188.1	230.7
Q9NZ09	UBAP1	Ubiquitin-associated protein 1 OS=Homo sapiens OX=9606 GN=UBAP1 PE=1 SV=1	0	38.581	22	9	14	9	502	55	31.32	0	0.33	-0.31	0.04	0	0.33	627.2	787.7	505.3	646.1	628.8	786.1
B5MCU0	R3HDM2	R3H domain-containing protein 2 OS=Homo sapiens OX=9606 GN=R3HDM2 PE=1 SV=1	0	30.846	10	7	8	6	990	108.8	20.86	0	0.37	-0.21	-0.03	0.18	0.33	132.2	170.4	114.2	129.8	149.3	165.7
O14974	PPP1R12A	Protein phosphatase 1 regulatory subunit 12A OS=Homo sapiens OX=9606 GN=PPP1R12A PE=1 SV=1	0	178.656	38	38	65	38	1030	115.2	215.83	0	0.37	-0.2	0.09	0.12	0.33	4113.1	5312.6	3576	4383.2	4474.4	5177.5
Q99547	MPHOSPH6	M-phase phosphoprotein 6 OS=Homo sapiens OX=9606 GN=MPHOSPH6 PE=1 SV=2	0	30.308	34	8	8	8	160	19	25.87	0	0.37	-0.43	-0.05	0.09	0.33	427.3	551.5	316.8	411.9	453.9	535.9
Q9BWT6	MND1	Meiotic nuclear division protein 1 homolog OS=Homo sapiens OX=9606 GN=MND1 PE=1 SV=1	0	10.476	21	4	4	4	205	23.7	8.13	0	0.37	-0.22	0.15	0.07	0.33	127.3	164.9	109.6	141.1	133.8	160.4
Q9NPJ6	MED4	Mediator of RNA polymerase II transcription subunit 4 OS=Homo sapiens OX=9606 GN=MED4 PE=1 SV=1	0	57.676	39	8	16	8	270	29.7	49.39	0	0.38	-0.3	0.05	0.04	0.33	384.7	499.7	311.4	399	396.2	484.8
F8W930	IGF2BP2	Insulin-like growth factor 2 mRNA-binding protein 2 OS=Homo sapiens OX=9606 GN=IGF2BP2 PE=1 SV=1	0	117.445	43	23	45	19	605	66.7	131.48	0	0.38	-0.25	0	0	0.33	1360.1	1774.7	1143.6	1361.3	1357.4	1709.1
Q9NWU2	GID8	Glucose-induced degradation protein 8 homolog OS=Homo sapiens OX=9606 GN=GID8 PE=1 SV=1	0	71.314	68	13	36	13	228	26.7	59.86	0	0.41	-0.18	0.06	0.21	0.33	440.9	585.1	389.1	458.8	509.6	554.5
P25490	YY1	Transcriptional repressor protein YY1 OS=Homo sapiens OX=9606 GN=YY1 PE=1 SV=2	0	30.523	18	8	12	8	414	44.7	37.16	0	0.42	-0.37	-0.02	0.03	0.33	1061.9	1423.6	818.9	1044.6	1082.8	1332
D6RBZ0	HNRNPAB	Heterogeneous nuclear ribonucleoprotein A/B OS=Homo sapiens OX=9606 GN=HNRNPAB PE=1 SV=1	0	151.395	42	19	117	18	327	35.7	317.86	0	0.44	-0.35	0.05	0.1	0.33	5556.5	7525.5	4371.1	5743.6	5943.5	6973
Q9Y3U8	RPL36	60S ribosomal protein L36 OS=Homo sapiens OX=9606 GN=RPL36 PE=1 SV=3	0	59.097	43	9	35	8	105	12.2	95.63	0	0.45	-0.06	0.22	0.1	0.33	2498.4	3405.1	2404.4	2911.7	2671.2	3143.6
Q9UPQ9	TNRC6B	Trinucleotide repeat-containing gene 6B protein OS=Homo sapiens OX=9606 GN=TNRC6B PE=1 SV=4	0	87.512	21	23	26	23	1833	193.9	76.7	0	0.45	-0.26	0.08	0.07	0.33	814.6	1111.1	681.3	860.3	852.9	1021.5
Q96HC4	PDLIM5	PDZ and LIM domain protein 5 OS=Homo sapiens OX=9606 GN=PDLIM5 PE=1 SV=5	0	116.079	46	22	34	22	596	63.9	110.26	0	0.48	-0.35	-0.04	-0.11	0.33	1889.6	2629.7	1487.2	1833.8	1745.3	2374.6
O14519	CDK2AP1	Cyclin-dependent kinase 2-associated protein 1 OS=Homo sapiens OX=9606 GN=CDK2AP1 PE=1 SV=1	0	22.367	50	4	9	4	115	12.4	23.43	0	0.49	-0.18	0.18	0.21	0.33	335.4	470.5	295.8	379.6	387.6	420.8
E5RJR5	SKP1	S-phase kinase-associated protein 1 OS=Homo sapiens OX=9606 GN=SKP1 PE=1 SV=1	0	77.336	61	11	35	11	163	18.7	109.54	0	0.5	-0.06	0.25	0.13	0.33	2072.4	2932.8	1989.9	2460.5	2270.7	2605.2
Q14247	CTTN	Src substrate cortactin OS=Homo sapiens OX=9606 GN=CTTN PE=1 SV=2	0	156.551	42	28	54	28	550	61.5	171.14	0	0.54	-0.42	0.03	0.02	0.33	4005.8	5843.3	2993.4	4100.4	4048.3	5031.2
Q9H2J4	PDCL3	Phosducin-like protein 3 OS=Homo sapiens OX=9606 GN=PDCL3 PE=1 SV=1	0	46.682	38	10	15	10	239	27.6	41.08	0	0.56	0.05	0.14	0.19	0.33	655.3	964.6	679.7	720.1	750	825
P67809	YBX1	Nuclease-sensitive element-binding protein 1 OS=Homo sapiens OX=9606 GN=YBX1 PE=1 SV=3	0	160.976	58	17	124	14	324	35.9	391.14	3	0.74	-0.15	0.22	0.2	0.33	3506.2	5873.8	3162.2	4072.4	4028.2	4403.4
O95905	ECD	Protein ecdysoneless homolog OS=Homo sapiens OX=9606 GN=ECD PE=1 SV=1	0	11.661	11	5	5	5	644	72.7	8.53	0	-0.14	0.36	0.19	0.32	0.32	191	173.4	245.9	218.3	237.9	238.9
A6NED2	RCCD1	RCC1 domain-containing protein 1 OS=Homo sapiens OX=9606 GN=RCCD1 PE=1 SV=1	0	7.437	7	2	2	2	376	40.1	5.77	0	-0.08	-0.09	-0.01	0.02	0.32	61.8	58.6	58.2	61.4	62.8	77.3
P08581	MET	Hepatocyte growth factor receptor OS=Homo sapiens OX=9606 GN=MET PE=1 SV=4	0	13.803	3	4	4	3	1390	155.4	10.61	0	-0.04	0.06	0.18	-0.09	0.32	54.7	53.2	57	62	51.4	68
P48723	HSPA13	Heat shock 70 kDa protein 13 OS=Homo sapiens OX=9606 GN=HSPA13 PE=1 SV=1	0	43.669	20	9	13	9	471	51.9	42.32	0	-0.01	-0.08	-0.06	0.07	0.32	699.2	696	661.6	672.9	736.1	870.5
P55283	CDH4	Cadherin-4 OS=Homo sapiens OX=9606 GN=CDH4 PE=2 SV=2	0	16.687	9	6	6	6	916	100.2	15.19	0	0	0.07	0.14	0.26	0.32	245.9	246	258.2	270.3	295.2	307.4
Q9NQC8	IFT46	Intraflagellar transport protein 46 homolog OS=Homo sapiens OX=9606 GN=IFT46 PE=1 SV=1	0	11.378	16	3	3	3	304	34.3	10.79	0	0.01	0.04	-0.02	0.1	0.32	57.2	57.4	58.6	56.6	61.2	71.5
Q8NBA8	DTWD2	DTW domain-containing protein 2 OS=Homo sapiens OX=9606 GN=DTWD2 PE=1 SV=1	0	7.508	8	2	2	2	298	33.4	6.15	0	0.04	-0.04	0	-0.12	0.32	103.7	106.3	101.1	103.4	95.5	129.5
Q9NXV2	KCTD5	BTB/POZ domain-containing protein KCTD5 OS=Homo sapiens OX=9606 GN=KCTD5 PE=1 SV=1	0	16.715	26	5	6	5	234	26.1	11.44	0	0.07	-0.2	0.19	0.11	0.32	358.9	376	312.4	410.2	388.4	448.9
F6TLX2	GLOD4	Glyoxalase domain-containing protein 4 OS=Homo sapiens OX=9606 GN=GLOD4 PE=1 SV=1	0	116.066	38	19	41	4	502	54.7	123.22	13	0.07	-0.26	-0.1	-0.08	0.32	2719.7	2861.8	2276.4	2541.8	2580.5	3384.4
P48047	ATP5O	ATP synthase subunit O, mitochondrial OS=Homo sapiens OX=9606 GN=ATP5O PE=1 SV=1	0	95.428	73	14	43	14	213	23.3	142.45	0	0.08	-0.52	-0.14	-0.03	0.32	3140.9	3322	2192.3	2858.6	3074.1	3915.9
P60983	GMFB	Glia maturation factor beta OS=Homo sapiens OX=9606 GN=GMFB PE=1 SV=2	0	58.529	48	9	18	9	142	16.7	71.31	0	0.13	-0.51	-0.14	-0.17	0.32	1207.1	1325	847.7	1096.9	1070.9	1504.7
Q9BYD2	MRPL9	39S ribosomal protein L9, mitochondrial OS=Homo sapiens OX=9606 GN=MRPL9 PE=1 SV=2	0	72.373	48	14	28	14	267	30.2	87.95	0	0.15	-0.23	-0.07	0.08	0.32	2501.9	2780.7	2140.5	2383.2	2639.5	3114.2
Q7Z7K0	CMC1	COX assembly mitochondrial protein homolog OS=Homo sapiens OX=9606 GN=CMC1 PE=1 SV=1	0	6.049	24	3	4	3	106	12.5	7.56	0	0.16	-0.19	0.03	0.18	0.32	338.8	377.9	297.7	345.9	383.2	423.4
P55084	HADHB	Trifunctional enzyme subunit beta, mitochondrial OS=Homo sapiens OX=9606 GN=HADHB PE=1 SV=3	0	176.899	54	26	75	26	474	51.3	202.53	0	0.16	-0.23	-0.04	0.09	0.32	4379.8	4887.3	3738.5	4267.5	4652.1	5467.3
O75674	TOM1L1	TOM1-like protein 1 OS=Homo sapiens OX=9606 GN=TOM1L1 PE=1 SV=2	0	26.292	17	5	7	5	476	53	19.32	0	0.19	-0.42	-0.12	-0.1	0.32	216.6	247.4	162.3	199.2	201.4	271.3
Q9NRP2	CMC2	COX assembly mitochondrial protein 2 homolog OS=Homo sapiens OX=9606 GN=CMC2 PE=1 SV=1	0	7.041	34	3	5	3	79	9.5	9.68	0	0.2	-0.14	0.1	0.08	0.32	187.7	215.2	170	201.2	198.5	234.5
Q96EY1	DNAJA3	DnaJ homolog subfamily A member 3, mitochondrial OS=Homo sapiens OX=9606 GN=DNAJA3 PE=1 SV=2	0	85.695	36	16	37	16	480	52.5	103.79	0	0.21	-0.14	0.01	0.05	0.32	995.2	1150.5	900.5	1000.8	1032.3	1245.7
P62263	RPS14	40S ribosomal protein S14 OS=Homo sapiens OX=9606 GN=RPS14 PE=1 SV=3	0	95.814	42	10	66	10	151	16.3	257.76	0	0.21	-0.26	0.06	-0.02	0.32	2723.3	3158.6	2275.6	2831	2678.8	3408.5
Q14331	FRG1	Protein FRG1 OS=Homo sapiens OX=9606 GN=FRG1 PE=1 SV=1	0	28.278	34	9	10	9	258	29.2	29.06	0	0.22	-0.05	-0.12	0.19	0.32	712.7	827.3	688.6	655	810.7	890.3
O75157	TSC22D2	TSC22 domain family protein 2 OS=Homo sapiens OX=9606 GN=TSC22D2 PE=1 SV=3	0	22.179	13	6	10	4	780	79.2	17.69	2	0.23	-0.29	-0.01	-0.11	0.32	476.6	558.2	390.4	472.7	441.4	594.8
P62280	RPS11	40S ribosomal protein S11 OS=Homo sapiens OX=9606 GN=RPS11 PE=1 SV=3	0	85.713	57	16	57	16	158	18.4	182.7	0	0.25	-0.27	0.03	-0.02	0.32	6649.8	7906.5	5523	6802.2	6550.5	8273.1
O75886	STAM2	Signal transducing adapter molecule 2 OS=Homo sapiens OX=9606 GN=STAM2 PE=1 SV=1	0	50.642	21	10	16	8	525	58.1	46.32	2	0.28	-0.11	0.08	0.08	0.32	996.8	1213.7	924.7	1050.6	1053.8	1245.6
Q6FI81	CIAPIN1	Anamorsin OS=Homo sapiens OX=9606 GN=CIAPIN1 PE=1 SV=2	0	27.019	32	9	11	9	312	33.6	35.62	0	0.28	-0.35	-0.04	-0.08	0.32	694.8	845.5	545.5	677.4	657.1	869.5
Q16656	NRF1	Nuclear respiratory factor 1 OS=Homo sapiens OX=9606 GN=NRF1 PE=1 SV=1	0	9.806	6	4	4	4	503	53.5	12.19	0	0.28	-0.26	0.15	-0.08	0.32	295.2	357.5	246.9	326.5	279.9	368.4
A6NFX8	NUDT5	ADP-sugar pyrophosphatase OS=Homo sapiens OX=9606 GN=NUDT5 PE=1 SV=1	0	52.719	41	9	17	9	232	25.9	58.35	0	0.29	-0.36	-0.01	-0.12	0.32	1201.2	1466.2	933.7	1195.7	1105.2	1496.7
Q9BUR4	WRAP53	Telomerase Cajal body protein 1 OS=Homo sapiens OX=9606 GN=WRAP53 PE=1 SV=1	0	29.097	25	7	10	7	548	59.3	28.51	0	0.3	0.13	0.21	0.2	0.32	262	322.7	287.6	303.3	300.4	327.4
Q96EQ0	SGTB	Small glutamine-rich tetratricopeptide repeat-containing protein beta OS=Homo sapiens OX=9606 GN=SGTB PE=1 SV=1	0	5.743	7	2	2	2	304	33.4	5.18	0	0.3	0.13	0.17	0.11	0.32	50.5	62.2	55.4	56.7	54.4	63.2
O75792	RNASEH2A	Ribonuclease H2 subunit A OS=Homo sapiens OX=9606 GN=RNASEH2A PE=1 SV=2	0	69.499	60	17	23	17	299	33.4	74.01	0	0.3	-0.11	0.09	0.04	0.32	1283.1	1579.6	1187.4	1365.5	1320.7	1598.3
P62277	RPS13	40S ribosomal protein S13 OS=Homo sapiens OX=9606 GN=RPS13 PE=1 SV=2	0	63.869	57	14	64	14	151	17.2	211.81	0	0.3	-0.47	0.05	-0.07	0.32	5862.3	7219.3	4243.1	6081.5	5577.6	7294.9
P30533	LRPAP1	Alpha-2-macroglobulin receptor-associated protein OS=Homo sapiens OX=9606 GN=LRPAP1 PE=1 SV=1	0	88.395	47	25	36	25	357	41.4	113.15	0	0.32	-0.49	-0.02	0.04	0.32	3463.1	4313.3	2461.1	3427.1	3550.4	4331.9
P62917	RPL8	60S ribosomal protein L8 OS=Homo sapiens OX=9606 GN=RPL8 PE=1 SV=2	0	83.016	47	13	56	13	257	28	179.53	0	0.34	-0.28	0.01	-0.06	0.32	5400.1	6854.8	4435.4	5450.6	5190.6	6729.4
Q9UNP9	PPIE	Peptidyl-prolyl cis-trans isomerase E OS=Homo sapiens OX=9606 GN=PPIE PE=1 SV=1	0	63.545	58	14	27	13	301	33.4	63.03	1	0.36	-0.21	0.14	0.12	0.32	1501	1919.8	1301.8	1649.5	1633.9	1875.9
Q9H814	PHAX	Phosphorylated adapter RNA export protein OS=Homo sapiens OX=9606 GN=PHAX PE=1 SV=1	0	38.701	26	11	15	11	394	44.4	32.75	0	0.36	-0.5	0.04	-0.12	0.32	693.2	889.6	491.2	710.8	636.4	867.3
Q9Y3C0	WASHC3	WASH complex subunit 3 OS=Homo sapiens OX=9606 GN=WASHC3 PE=1 SV=1	0	12.657	15	3	4	3	194	21.2	12.29	0	0.37	-0.36	0.04	-0.07	0.32	166.1	214	129.2	170.6	158.5	207.8
Q9BTE1	DCTN5	Dynactin subunit 5 OS=Homo sapiens OX=9606 GN=DCTN5 PE=1 SV=1	0	14.748	18	3	6	3	182	20.1	12.39	0	0.39	-0.04	0.06	0.16	0.32	132.8	173.7	129.2	138.5	148.3	165.6
Q9BVW5	TIPIN	TIMELESS-interacting protein OS=Homo sapiens OX=9606 GN=TIPIN PE=1 SV=2	0	23.297	23	7	8	7	301	34.5	19.99	0	0.39	-0.21	0.15	0.12	0.32	359.3	471.2	311.6	399.9	390.5	447.3
P62937	PPIA	Peptidyl-prolyl cis-trans isomerase A OS=Homo sapiens OX=9606 GN=PPIA PE=1 SV=2	0	151.821	82	15	230	14	165	18	646.64	0	0.4	-0.22	0.12	-0.1	0.32	13323.6	17635.1	11412.7	14510.7	12418.3	16688.6
P35712	SOX6	Transcription factor SOX-6 OS=Homo sapiens OX=9606 GN=SOX6 PE=1 SV=3	0	65.645	21	14	18	12	828	91.9	53.41	2	0.44	-0.31	0.12	0.11	0.32	761.4	1034.4	614.7	827	820.2	953.6
E7ERS3	ZC3H18	Zinc finger CCCH domain-containing protein 18 OS=Homo sapiens OX=9606 GN=ZC3H18 PE=1 SV=1	0	68.001	19	17	27	17	977	108.9	66.83	0	0.46	-0.45	-0.04	0.04	0.32	1677.7	2305.7	1227.6	1633.8	1719.8	2097.5
Q9UPT8	ZC3H4	Zinc finger CCCH domain-containing protein 4 OS=Homo sapiens OX=9606 GN=ZC3H4 PE=1 SV=3	0	101.677	26	20	36	20	1303	140.2	93.57	0	0.47	-0.33	0.09	-0.01	0.32	1348	1873.2	1075.2	1438.3	1341.6	1688
P62195	PSMC5	26S proteasome regulatory subunit 8 OS=Homo sapiens OX=9606 GN=PSMC5 PE=1 SV=1	0	182.69	71	31	115	30	406	45.6	341.43	0	0.51	-0.24	0.07	0.01	0.32	3893.5	5538.8	3304.7	4076.8	3918.4	4866.1
Q969P0	IGSF8	Immunoglobulin superfamily member 8 OS=Homo sapiens OX=9606 GN=IGSF8 PE=1 SV=1	0	6.012	6	3	3	3	613	65	4.14	0	-0.32	-0.2	-0.26	0.22	0.31	162.7	130.7	142.1	135.9	189.6	201.9
Q86UT8	CCDC84	Coiled-coil domain-containing protein 84 OS=Homo sapiens OX=9606 GN=CCDC84 PE=1 SV=1	0	8.322	6	1	2	1	332	38	3.22	0	-0.07	-0.11	0.35	-0.03	0.31	27.3	26	25.3	34.7	26.8	33.9
Q6UWE0	LRSAM1	E3 ubiquitin-protein ligase LRSAM1 OS=Homo sapiens OX=9606 GN=LRSAM1 PE=1 SV=1	0	36.05	17	8	9	8	723	83.5	20.51	0	-0.06	-0.1	0.01	0.03	0.31	217.1	208.7	202.4	218.5	222.1	268.6
Q9NP73	ALG13	Putative bifunctional UDP-N-acetylglucosamine transferase and deubiquitinase ALG13 OS=Homo sapiens OX=9606 GN=ALG13 PE=1 SV=2	0	6.694	3	2	2	2	1137	126	6.87	0	-0.05	-0.2	-0.05	0.11	0.31	90.2	87.1	78.7	87.2	97.6	111.8
Q9H0W9	C11orf54	Ester hydrolase C11orf54 OS=Homo sapiens OX=9606 GN=C11orf54 PE=1 SV=1	0	24.67	29	6	8	6	315	35.1	18.67	0	-0.02	-0.03	-0.07	0.05	0.31	151.1	148.9	148.3	144.3	156	187.8
Q6UVJ0	SASS6	Spindle assembly abnormal protein 6 homolog OS=Homo sapiens OX=9606 GN=SASS6 PE=1 SV=1	0	17.102	10	6	6	6	657	74.4	15.33	0	0.01	-0.11	0.23	0.2	0.31	307	309.5	284.6	359.2	353.5	380.3
Q9NWF9	RNF216	E3 ubiquitin-protein ligase RNF216 OS=Homo sapiens OX=9606 GN=RNF216 PE=1 SV=3	0	5.181	1	1	1	1	866	99.3	3.09	0	0.01	-0.36	-0.06	-0.09	0.31	20.8	21	16.2	20	19.6	25.8
Q9NU23	LYRM2	LYR motif-containing protein 2 OS=Homo sapiens OX=9606 GN=LYRM2 PE=1 SV=1	0	7.672	30	3	4	3	88	10.4	10.81	0	0.03	-0.3	-0.04	0.21	0.31	505.6	516.5	411.7	492.8	583.7	626.3
A0A0G2JK23	BAG6	Large proline-rich protein BAG6 OS=Homo sapiens OX=9606 GN=BAG6 PE=1 SV=1	0	106.317	27	21	39	21	1132	119.3	120.07	0	0.04	0.07	0.06	0.13	0.31	1570.6	1619.6	1650.9	1633.5	1714.7	1951.5
Q5T653	MRPL2	39S ribosomal protein L2, mitochondrial OS=Homo sapiens OX=9606 GN=MRPL2 PE=1 SV=2	0	53.619	30	8	17	8	305	33.3	62.19	0	0.04	-0.21	-0.05	0.02	0.31	1175.8	1211.6	1013.2	1134.3	1193.4	1461.3
Q86XN8	MEX3D	RNA-binding protein MEX3D OS=Homo sapiens OX=9606 GN=MEX3D PE=1 SV=3	0	9.032	4	2	3	1	651	64.8	7.76	0	0.05	-0.15	-0.09	0.14	0.31	58.2	60.2	52.4	54.7	64.3	71.9
Q8IVB5	LIX1L	LIX1-like protein OS=Homo sapiens OX=9606 GN=LIX1L PE=2 SV=1	0	23.716	22	7	12	7	337	36.5	31.69	0	0.05	-0.21	0.02	0.07	0.31	370.9	383.1	321.6	377	390.6	459.6
P68400	CSNK2A1	Casein kinase II subunit alpha OS=Homo sapiens OX=9606 GN=CSNK2A1 PE=1 SV=1	0	129.184	55	19	58	18	391	45.1	159.87	1	0.09	-0.04	0	0.1	0.31	2266.5	2405	2209.7	2268.7	2421.5	2807.7
Q15814	TBCC	Tubulin-specific chaperone C OS=Homo sapiens OX=9606 GN=TBCC PE=1 SV=2	0	35.159	33	11	14	10	346	39.2	36.41	0	0.09	-0.05	0.08	0.02	0.31	521.2	552.8	503.2	552.2	526.7	647.1
Q8NI60	COQ8A	Atypical kinase COQ8A, mitochondrial OS=Homo sapiens OX=9606 GN=COQ8A PE=1 SV=1	0	17.127	11	5	7	5	647	71.9	14.04	0	0.12	-0.26	0.18	0.18	0.31	92.8	100.7	77.3	105	104.9	114.9
Q8N3F8	MICALL1	MICAL-like protein 1 OS=Homo sapiens OX=9606 GN=MICALL1 PE=1 SV=2	0	36.971	14	11	12	11	863	93.4	32.48	0	0.12	-0.19	0.01	0.01	0.31	599.1	649.4	525.4	602.4	603.1	740.7
Q99426	TBCB	Tubulin-folding cofactor B OS=Homo sapiens OX=9606 GN=TBCB PE=1 SV=2	0	46.49	45	10	19	10	244	27.3	53.55	0	0.12	-0.18	-0.04	-0.01	0.31	1265.6	1373.6	1116.3	1229.7	1254	1568.5
Q96NT0	CCDC115	Coiled-coil domain-containing protein 115 OS=Homo sapiens OX=9606 GN=CCDC115 PE=1 SV=1	0	11.27	14	2	2	2	180	19.7	6.67	0	0.12	-0.42	-0.01	-0.11	0.31	17.8	19.3	13.3	17.7	16.4	22
Q16540	MRPL23	39S ribosomal protein L23, mitochondrial OS=Homo sapiens OX=9606 GN=MRPL23 PE=1 SV=1	0	30.37	35	4	12	4	153	17.8	45.46	0	0.13	-0.45	-0.09	0.01	0.31	539.2	590	394.3	505.3	543.9	670.6
Q7Z6M1	RABEPK	Rab9 effector protein with kelch motifs OS=Homo sapiens OX=9606 GN=RABEPK PE=1 SV=1	0	52.344	39	11	16	11	372	40.5	47.91	0	0.13	-0.16	-0.08	-0.02	0.31	869.8	953.2	778.3	825	856.6	1076.3
P09211	GSTP1	Glutathione S-transferase P OS=Homo sapiens OX=9606 GN=GSTP1 PE=1 SV=2	0	146.262	64	13	108	13	210	23.3	355.38	0	0.13	-0.24	-0.04	-0.07	0.31	4640.5	5063.5	3925.8	4523.9	4419.8	5759.8
C9J5N1	PTGES3L-AARSD1	PTGES3L-AARSD1 readthrough OS=Homo sapiens OX=9606 GN=PTGES3L-AARSD1 PE=1 SV=1	0	69.061	34	13	22	13	495	55	70.34	0	0.16	-0.22	-0.06	0.02	0.31	977	1092.8	838.8	939.7	989.1	1214.1
C9J660	SUMF2	Inactive C-alpha-formylglycine-generating enzyme 2 OS=Homo sapiens OX=9606 GN=SUMF2 PE=1 SV=1	0	45.626	25	10	17	10	352	39.7	55.23	0	0.18	-0.47	-0.1	0.01	0.31	967.7	1093.8	697.9	902.3	977.1	1196.7
Q9NX38	FAM206A	Protein Simiate OS=Homo sapiens OX=9606 GN=FAM206A PE=1 SV=1	0	5.767	9	1	1	1	181	20.4	4.24	0	0.19	-0.04	-0.06	0.11	0.31	46.3	52.9	45.1	44.2	50	57.5
Q12959	DLG1	Disks large homolog 1 OS=Homo sapiens OX=9606 GN=DLG1 PE=1 SV=2	0	131.058	41	28	43	24	904	100.4	117.6	4	0.19	-0.37	-0.03	0.08	0.31	1683.3	1919	1301.8	1646.9	1785.3	2088.1
P52907	CAPZA1	F-actin-capping protein subunit alpha-1 OS=Homo sapiens OX=9606 GN=CAPZA1 PE=1 SV=3	0	129.361	69	14	58	12	286	32.9	191.97	2	0.19	-0.16	0	-0.03	0.31	1344.3	1531.8	1205.6	1346.3	1320.9	1669.7
Q6ZYL4	GTF2H5	General transcription factor IIH subunit 5 OS=Homo sapiens OX=9606 GN=GTF2H5 PE=1 SV=1	0	24.832	58	4	8	4	71	8	18.23	0	0.2	-0.07	0	0.13	0.31	218.4	251.2	208	218.8	238.9	271.4
O14964	HGS	Hepatocyte growth factor-regulated tyrosine kinase substrate OS=Homo sapiens OX=9606 GN=HGS PE=1 SV=1	0	71.351	27	18	30	17	777	86.1	87.78	1	0.22	-0.24	-0.03	0.02	0.31	2305.2	2685.3	1958.2	2252.3	2336.7	2864.4
O14641	DVL2	Segment polarity protein dishevelled homolog DVL-2 OS=Homo sapiens OX=9606 GN=DVL2 PE=1 SV=1	0	36.748	12	7	12	4	736	78.9	36.13	2	0.22	-0.19	0.02	-0.01	0.31	416.6	485.3	364	422.2	413.9	517.7
P25786	PSMA1	Proteasome subunit alpha type-1 OS=Homo sapiens OX=9606 GN=PSMA1 PE=1 SV=1	0	116.924	79	20	78	20	263	29.5	229.66	0	0.23	-0.39	-0.02	-0.1	0.31	5056	5920.3	3867.3	5003.4	4716.1	6271.5
Q8TBZ6	TRMT10A	tRNA methyltransferase 10 homolog A OS=Homo sapiens OX=9606 GN=TRMT10A PE=1 SV=1	0	12.537	11	4	4	4	339	39.7	10.17	0	0.24	0.25	0.27	0.27	0.31	165.7	195.7	197.5	199.9	200.2	205.1
Q15853	USF2	Upstream stimulatory factor 2 OS=Homo sapiens OX=9606 GN=USF2 PE=1 SV=1	0	18.952	19	5	8	4	346	36.9	24.37	1	0.25	-0.35	0.02	0.08	0.31	333.1	397	261.7	338.1	351.5	413.5
Q6QNY0	BLOC1S3	Biogenesis of lysosome-related organelles complex 1 subunit 3 OS=Homo sapiens OX=9606 GN=BLOC1S3 PE=1 SV=1	0	9.462	16	3	3	3	202	21.2	9.38	0	0.25	-0.33	-0.14	-0.03	0.31	144.4	171.6	115	131.3	141.5	179.1
Q9Y230	RUVBL2	RuvB-like 2 OS=Homo sapiens OX=9606 GN=RUVBL2 PE=1 SV=3	0	297.838	73	33	153	33	463	51.1	468.51	0	0.25	-0.35	0.01	-0.04	0.31	7726.9	9182.6	6067.5	7766.5	7497.2	9572.7
O60493	SNX3	Sorting nexin-3 OS=Homo sapiens OX=9606 GN=SNX3 PE=1 SV=3	0	41.355	69	10	21	8	162	18.8	64.92	0	0.26	-0.53	-0.04	-0.14	0.31	798.8	957.7	551.7	776.3	725.7	989.3
Q15642	TRIP10	Cdc42-interacting protein 4 OS=Homo sapiens OX=9606 GN=TRIP10 PE=1 SV=3	0	40.901	25	12	17	12	601	68.3	31.51	0	0.27	-0.1	0.09	0.04	0.31	494	594.6	459.4	526.6	508.8	612.5
Q5JSZ5	PRRC2B	Protein PRRC2B OS=Homo sapiens OX=9606 GN=PRRC2B PE=1 SV=2	0	111.569	18	27	36	25	2229	242.8	101.07	0	0.28	-0.18	0.07	0.2	0.31	1189.9	1445.8	1049.8	1253.3	1367	1473
Q9H0L4	CSTF2T	Cleavage stimulation factor subunit 2 tau variant OS=Homo sapiens OX=9606 GN=CSTF2T PE=1 SV=1	0	103.63	45	17	46	7	616	64.4	121.76	0	0.28	-0.23	-0.2	0.11	0.31	498.2	603.4	424.6	433.3	537.5	619.2
Q86X53	ERICH1	Glutamate-rich protein 1 OS=Homo sapiens OX=9606 GN=ERICH1 PE=1 SV=1	0	14.989	9	3	3	3	443	49	11.54	0	0.28	0.06	0.17	0.09	0.31	98.8	120.1	102.7	110.9	105.2	122.9
Q8N5F7	NKAP	NF-kappa-B-activating protein OS=Homo sapiens OX=9606 GN=NKAP PE=1 SV=1	0	29.566	16	5	7	5	415	47.1	23.74	0	0.3	-0.32	0.03	0.12	0.31	288.8	356.7	230.9	293.9	313.1	357
Q15742	NAB2	NGFI-A-binding protein 2 OS=Homo sapiens OX=9606 GN=NAB2 PE=1 SV=1	0	43.284	28	13	15	12	525	56.6	38.38	1	0.31	-0.28	0.08	0.05	0.31	1007.5	1251.9	831.1	1064.4	1043.5	1249.9
Q7Z3B4	NUP54	Nucleoporin p54 OS=Homo sapiens OX=9606 GN=NUP54 PE=1 SV=2	0	113.704	47	20	47	20	507	55.4	130.98	0	0.31	-0.45	-0.13	0.03	0.31	2303.7	2859.3	1682	2098.9	2344.3	2856.2
Q6UX04	CWC27	Spliceosome-associated protein CWC27 homolog OS=Homo sapiens OX=9606 GN=CWC27 PE=1 SV=1	0	69.619	45	16	28	16	472	53.8	80.37	0	0.31	-0.23	0	0.02	0.31	1425.2	1772.1	1216.8	1422	1442.9	1766.3
P51114	FXR1	Fragile X mental retardation syndrome-related protein 1 OS=Homo sapiens OX=9606 GN=FXR1 PE=1 SV=3	0	171.514	58	30	88	9	621	69.7	286.2	22	0.32	-0.01	0.1	0.12	0.31	4948.3	6158.4	4916	5308.3	5382.5	6144
Q9HAF1	MEAF6	Chromatin modification-related protein MEAF6 OS=Homo sapiens OX=9606 GN=MEAF6 PE=1 SV=1	0	15.402	33	5	9	5	191	21.6	22.75	0	0.33	-0.36	0.07	0.08	0.31	488.7	612.6	380.8	511.9	515	605.1
Q9UKL0	RCOR1	REST corepressor 1 OS=Homo sapiens OX=9606 GN=RCOR1 PE=1 SV=2	0	124.113	45	21	52	17	485	53.3	147.83	4	0.33	-0.34	-0.05	0.04	0.31	2615.5	3285.5	2071.6	2532.5	2685.1	3249.9
A6NKD9	CCDC85C	Coiled-coil domain-containing protein 85C OS=Homo sapiens OX=9606 GN=CCDC85C PE=1 SV=1	0	27.214	22	7	9	7	419	45.2	26.12	0	0.33	-0.24	-0.03	-0.01	0.31	268.9	336.8	227.9	263.8	266.7	332.3
O00273	DFFA	DNA fragmentation factor subunit alpha OS=Homo sapiens OX=9606 GN=DFFA PE=1 SV=1	0	71.992	53	14	26	14	331	36.5	68.04	0	0.33	-0.36	0	-0.12	0.31	933	1176.1	729.3	935.3	861	1154.3
Q13347	EIF3I	Eukaryotic translation initiation factor 3 subunit I OS=Homo sapiens OX=9606 GN=EIF3I PE=1 SV=1	0	129.759	81	21	66	21	325	36.5	190.55	0	0.34	-0.11	0.02	0.08	0.31	3201.9	4066.5	2962.7	3244	3391.2	3973.2
Q03252	LMNB2	Lamin-B2 OS=Homo sapiens OX=9606 GN=LMNB2 PE=1 SV=4	0	308.377	67	55	159	51	620	69.9	508.46	3	0.35	-0.44	-0.02	0.04	0.31	13571.2	17245.3	10017.4	13357.4	13981.3	16822.2
Q5JVS0	HABP4	Intracellular hyaluronan-binding protein 4 OS=Homo sapiens OX=9606 GN=HABP4 PE=1 SV=1	0	22.609	26	7	9	7	413	45.8	18.28	0	0.37	-0.43	-0.01	-0.05	0.31	273.8	352.9	203.3	271.8	265.1	339.4
P02462	COL4A1	Collagen alpha-1(IV) chain OS=Homo sapiens OX=9606 GN=COL4A1 PE=1 SV=4	0	6.066	3	2	3	2	1669	160.5	9.19	0	0.37	-0.11	0.04	-0.16	0.31	33.3	43	30.8	34.3	29.9	41.4
Q8TAD8	SNIP1	Smad nuclear-interacting protein 1 OS=Homo sapiens OX=9606 GN=SNIP1 PE=1 SV=1	0	43.255	34	11	14	11	396	45.8	45.62	0	0.39	-0.3	0.04	0.13	0.31	563.1	738.4	458.2	579.2	614.9	696.3
P11142	HSPA8	Heat shock cognate 71 kDa protein OS=Homo sapiens OX=9606 GN=HSPA8 PE=1 SV=1	0	542.836	79	57	605	25	646	70.9	1985.16	38	0.39	-0.21	0.11	0	0.31	38328	50196.2	33069	41469.2	38205.8	47625.8
P11021	HSPA5	Endoplasmic reticulum chaperone BiP OS=Homo sapiens OX=9606 GN=HSPA5 PE=1 SV=2	0	393.931	61	49	291	46	654	72.3	972.54	0	0.39	-0.46	0.09	-0.07	0.31	18204.7	23813.7	13191.6	19332.5	17303.8	22571
Q96HQ2	CDKN2AIPNL	CDKN2AIP N-terminal-like protein OS=Homo sapiens OX=9606 GN=CDKN2AIPNL PE=1 SV=1	0	20.313	61	6	13	6	116	13.2	35.97	0	0.4	-0.33	0.08	0.16	0.31	861	1137.3	685.6	908.1	960.9	1068.3
Q14677	CLINT1	Clathrin interactor 1 OS=Homo sapiens OX=9606 GN=CLINT1 PE=1 SV=1	0	96.641	31	19	36	19	625	68.2	103.85	0	0.42	-0.28	0.05	-0.02	0.31	2037.6	2727.4	1678	2114.5	2005.2	2519.1
Q5SW79	CEP170	Centrosomal protein of 170 kDa OS=Homo sapiens OX=9606 GN=CEP170 PE=1 SV=1	0	193.695	36	52	66	49	1584	175.2	194.4	3	0.44	-0.27	0	0	0.31	3794.6	5158.3	3144.3	3796.6	3789.2	4701.1
Q9BRR8	GPATCH1	G patch domain-containing protein 1 OS=Homo sapiens OX=9606 GN=GPATCH1 PE=1 SV=1	0	51.663	19	14	17	14	931	103.3	33.8	0	0.45	-0.13	0.07	0.1	0.31	373.1	509.2	340.3	391.1	400.3	463.1
Q15424	SAFB	Scaffold attachment factor B1 OS=Homo sapiens OX=9606 GN=SAFB PE=1 SV=4	0	175.27	33	31	73	19	915	102.6	248.65	0	0.54	-0.02	0.04	0.22	0.31	1970.5	2856.9	1939.3	2020.2	2297.7	2444.9
H3BMD8	ARPP19	cAMP-regulated phosphoprotein 19 OS=Homo sapiens OX=9606 GN=ARPP19 PE=1 SV=1	0	26.381	54	5	15	4	131	14.5	38.44	0	0.62	-0.42	-0.05	-0.18	0.31	452.7	697.2	337.9	438	399.2	561.8
Q15326	ZMYND11	Zinc finger MYND domain-containing protein 11 OS=Homo sapiens OX=9606 GN=ZMYND11 PE=1 SV=2	0	27.96	17	10	10	10	602	70.9	24.44	0	-0.03	0.09	-0.06	0.07	0.3	407.8	400.3	433.2	391.6	429.5	502.3
Q6ZVM7	TOM1L2	TOM1-like protein 2 OS=Homo sapiens OX=9606 GN=TOM1L2 PE=1 SV=1	0	5.276	5	3	3	3	507	55.5	6.36	0	-0.02	-0.36	-0.11	-0.02	0.3	61.8	60.9	48.2	57.2	60.8	76.3
Q9NRF2	SH2B1	SH2B adapter protein 1 OS=Homo sapiens OX=9606 GN=SH2B1 PE=1 SV=3	0	8.857	6	3	3	3	756	79.3	6.11	0	0	-0.02	0.05	0.03	0.3	126.1	126.3	124.6	130.4	128.5	154.9
Q9NZI7	UBP1	Upstream-binding protein 1 OS=Homo sapiens OX=9606 GN=UBP1 PE=1 SV=1	0	14.564	9	3	5	2	540	60.5	11.34	0	0.03	0.39	0.52	0.1	0.3	10.5	10.7	13.8	15	11.3	12.9
P60981	DSTN	Destrin OS=Homo sapiens OX=9606 GN=DSTN PE=1 SV=3	0	60.709	58	11	26	10	165	18.5	72.81	0	0.09	0.07	0.09	0.11	0.3	991.9	1055.9	1042.1	1058.7	1069.2	1218.5
Q8WTS6	SETD7	Histone-lysine N-methyltransferase SETD7 OS=Homo sapiens OX=9606 GN=SETD7 PE=1 SV=1	0	61.323	42	11	18	11	366	40.7	49.28	0	0.12	-0.18	0	0.03	0.3	886.5	963	784.8	884.6	905.1	1093
Q8TDH9	BLOC1S5	Biogenesis of lysosome-related organelles complex 1 subunit 5 OS=Homo sapiens OX=9606 GN=BLOC1S5 PE=1 SV=1	0	5.802	16	3	3	3	187	21.6	8.11	0	0.12	-0.43	0.01	-0.16	0.3	235.6	255.9	174.7	237	211.5	289.3
Q9C0D3	ZYG11B	Protein zyg-11 homolog B OS=Homo sapiens OX=9606 GN=ZYG11B PE=1 SV=2	0	10.863	7	4	4	4	744	83.9	7.09	0	0.13	-0.05	0.15	0.17	0.3	114.5	125.4	110.6	127	128.4	140.5
Q9NR45	NANS	Sialic acid synthase OS=Homo sapiens OX=9606 GN=NANS PE=1 SV=2	0	54.576	47	15	29	15	359	40.3	66.73	0	0.13	-0.37	-0.1	-0.1	0.3	1359.9	1493	1052.7	1269.2	1268.9	1673.4
P25787	PSMA2	Proteasome subunit alpha type-2 OS=Homo sapiens OX=9606 GN=PSMA2 PE=1 SV=2	0	118.18	67	13	67	13	234	25.9	216.81	0	0.14	-0.52	-0.06	-0.12	0.3	2593.1	2851.6	1809.6	2492.4	2394.1	3187.9
Q9Y5X3	SNX5	Sorting nexin-5 OS=Homo sapiens OX=9606 GN=SNX5 PE=1 SV=1	0	76.295	46	17	25	17	404	46.8	61.93	0	0.15	-0.01	-0.02	0.01	0.3	1198.6	1328.4	1187.7	1185.7	1202.8	1477.5
P49585	PCYT1A	Choline-phosphate cytidylyltransferase A OS=Homo sapiens OX=9606 GN=PCYT1A PE=1 SV=2	0	82.501	54	17	29	17	367	41.7	82.33	0	0.17	-0.19	0.02	-0.01	0.3	1180.7	1324.9	1035.5	1194.4	1176.4	1455.2
Q7Z4H3	HDDC2	HD domain-containing protein 2 OS=Homo sapiens OX=9606 GN=HDDC2 PE=1 SV=1	0	34.833	50	8	15	8	204	23.4	44.07	0	0.17	-0.09	0.01	-0.02	0.3	560.6	629.5	527.3	563.2	551.8	690.7
F5H872	MED21	Mediator of RNA polymerase II transcription subunit 21 OS=Homo sapiens OX=9606 GN=MED21 PE=1 SV=1	0	10.845	37	3	4	3	159	17.3	7.89	0	0.17	-0.64	0.14	-0.04	0.3	44.6	50.2	28.5	49	43.3	54.9
Q5T0F9	CC2D1B	Coiled-coil and C2 domain-containing protein 1B OS=Homo sapiens OX=9606 GN=CC2D1B PE=1 SV=1	0	27.46	15	10	10	9	858	94.2	22.29	0	0.18	-0.18	-0.01	-0.01	0.3	300.3	340.9	264.6	298.6	297.7	370
A0A2R8Y783	EPB41	Protein 4.1 (Fragment) OS=Homo sapiens OX=9606 GN=EPB41 PE=1 SV=1	0	31.212	23	6	9	1	310	33.5	31.43	0	0.21	0.3	0.41	0.26	0.3	53	61.4	65.2	70.3	63.3	65.3
Q9UQ80	PA2G4	Proliferation-associated protein 2G4 OS=Homo sapiens OX=9606 GN=PA2G4 PE=1 SV=3	0	199.827	61	25	145	25	394	43.8	384.39	0	0.21	0.06	0.12	0.1	0.3	6629.9	7666.4	6892	7191.9	7116.9	8175.3
Q9UBP0	SPAST	Spastin OS=Homo sapiens OX=9606 GN=SPAST PE=1 SV=1	0	55	38	18	20	18	616	67.2	51.6	0	0.26	-0.24	0.06	0.01	0.3	960.3	1147.4	813.8	997.9	966.9	1180.7
Q15700	DLG2	Disks large homolog 2 OS=Homo sapiens OX=9606 GN=DLG2 PE=1 SV=3	0	30.368	11	8	9	4	870	97.5	25.2	0	0.27	-0.38	-0.07	0.11	0.3	185.6	224.6	142.7	177.2	200.7	228.2
Q6IEG0	SNRNP48	U11/U12 small nuclear ribonucleoprotein 48 kDa protein OS=Homo sapiens OX=9606 GN=SNRNP48 PE=1 SV=2	0	8.653	14	4	4	4	339	39.9	8.81	0	0.29	-0.07	0.12	0.15	0.3	178.7	218.4	170.6	194.8	198.9	219.4
Q13625	TP53BP2	Apoptosis-stimulating of p53 protein 2 OS=Homo sapiens OX=9606 GN=TP53BP2 PE=1 SV=2	0	59.268	12	13	19	12	1128	125.5	58.16	1	0.29	-0.11	0.07	0.09	0.3	856.2	1046.4	794.4	897.7	908.8	1057.4
Q92804	TAF15	TATA-binding protein-associated factor 2N OS=Homo sapiens OX=9606 GN=TAF15 PE=1 SV=1	0	77.909	32	11	53	9	592	61.8	136.74	0	0.29	-0.58	-0.09	-0.08	0.3	919.2	1121	614.6	866	871.4	1128.9
P60604	UBE2G2	Ubiquitin-conjugating enzyme E2 G2 OS=Homo sapiens OX=9606 GN=UBE2G2 PE=1 SV=1	0	37.586	47	5	19	5	165	18.6	42.02	0	0.31	0.04	0.06	0.2	0.3	665.7	826.2	685.3	695.4	763.9	821.1
O00399	DCTN6	Dynactin subunit 6 OS=Homo sapiens OX=9606 GN=DCTN6 PE=1 SV=1	0	9.954	31	5	5	5	190	20.7	12.57	0	0.34	0.2	0.08	0.24	0.3	488	616.6	561.3	516.1	575.8	600.7
Q9HC52	CBX8	Chromobox protein homolog 8 OS=Homo sapiens OX=9606 GN=CBX8 PE=1 SV=3	0	62.631	46	14	29	14	389	43.4	86	0	0.34	-0.34	0.05	0.09	0.3	1331.9	1686.1	1050	1380.7	1414.4	1634.8
Q9NRR5	UBQLN4	Ubiquilin-4 OS=Homo sapiens OX=9606 GN=UBQLN4 PE=1 SV=2	0	64.67	26	12	29	9	601	63.8	78.53	2	0.36	-0.2	0.04	0.06	0.3	587.1	751.8	511	604	612.7	724.8
Q6WKZ4	RAB11FIP1	Rab11 family-interacting protein 1 OS=Homo sapiens OX=9606 GN=RAB11FIP1 PE=1 SV=3	0	97.777	22	24	34	24	1283	137.1	97.32	0	0.36	-0.41	0	0.05	0.3	1993.7	2563.7	1496.8	1994.2	2059.9	2462
O75494	SRSF10	Serine/arginine-rich splicing factor 10 OS=Homo sapiens OX=9606 GN=SRSF10 PE=1 SV=1	0	55.313	32	12	36	9	262	31.3	120.1	3	0.36	-0.38	0.01	0.02	0.3	1633.2	2095.4	1251.1	1643.6	1657	2005.3
O43251	RBFOX2	RNA binding protein fox-1 homolog 2 OS=Homo sapiens OX=9606 GN=RBFOX2 PE=1 SV=3	0	28.878	26	7	13	7	390	41.3	43.57	0	0.38	-0.43	-0.31	0.18	0.3	657	853.4	488	530.5	741.7	809.7
Q9NQG5	RPRD1B	Regulation of nuclear pre-mRNA domain-containing protein 1B OS=Homo sapiens OX=9606 GN=RPRD1B PE=1 SV=1	0	72.845	67	16	37	13	326	36.9	88	0	0.38	-0.26	0.05	0.08	0.3	1482.6	1934.1	1236.1	1538.5	1570.2	1826.6
Q16630	CPSF6	Cleavage and polyadenylation specificity factor subunit 6 OS=Homo sapiens OX=9606 GN=CPSF6 PE=1 SV=2	0	110.287	30	16	47	16	551	59.2	144.26	0	0.38	-0.3	-0.07	-0.01	0.3	2345.6	3042.1	1911.1	2229.6	2325.6	2892.4
P48634	PRRC2A	Protein PRRC2A OS=Homo sapiens OX=9606 GN=PRRC2A PE=1 SV=3	0	242.107	37	53	97	50	2157	228.7	279.14	0	0.4	-0.27	0.03	0.06	0.3	3458.4	4575.1	2864.2	3523.6	3597.3	4263.7
Q9NRA8	EIF4ENIF1	Eukaryotic translation initiation factor 4E transporter OS=Homo sapiens OX=9606 GN=EIF4ENIF1 PE=1 SV=2	0	48.03	21	17	19	16	985	108.1	52.5	1	0.44	-0.33	0.07	0.02	0.3	1139	1545.9	903.6	1194.9	1156.9	1406.8
Q3MHD2	LSM12	Protein LSM12 homolog OS=Homo sapiens OX=9606 GN=LSM12 PE=1 SV=2	0	41.068	40	8	16	8	195	21.7	47.25	0	0.45	-0.3	0	0.01	0.3	696.3	949.3	564.8	695.2	702.7	858.1
O95793	STAU1	Double-stranded RNA-binding protein Staufen homolog 1 OS=Homo sapiens OX=9606 GN=STAU1 PE=1 SV=2	0	137.989	46	25	50	14	577	63.1	138.97	8	0.46	-0.24	0.09	0.04	0.3	2771.3	3800.5	2352.7	2959.4	2850.3	3406.9
Q9BRK5	SDF4	45 kDa calcium-binding protein OS=Homo sapiens OX=9606 GN=SDF4 PE=1 SV=1	0	72.408	44	13	25	13	362	41.8	86.76	0	0.47	-0.28	0.04	0.15	0.3	1343	1856.6	1102.8	1378	1492.6	1653.8
Q969G3	SMARCE1	SWI/SNF-related matrix-associated actin-dependent regulator of chromatin subfamily E member 1 OS=Homo sapiens OX=9606 GN=SMARCE1 PE=1 SV=2	0	94.337	52	16	39	16	411	46.6	122.65	0	0.47	-0.44	-0.02	0.09	0.3	2064.3	2858.6	1525	2038.2	2194	2542.6
P62877	RBX1	E3 ubiquitin-protein ligase RBX1 OS=Homo sapiens OX=9606 GN=RBX1 PE=1 SV=1	0	15.057	13	3	6	3	108	12.3	22.6	0	0.51	-0.25	0.12	0.09	0.3	1062.1	1511.8	890.3	1150.7	1127.6	1310
O00287	RFXAP	Regulatory factor X-associated protein OS=Homo sapiens OX=9606 GN=RFXAP PE=1 SV=1	0	16.697	19	4	5	4	272	28.2	10.07	0	0.57	-0.29	0.15	0.03	0.3	63	93.6	51.7	70	64.4	77.5
Q9NRR3	CDC42SE2	CDC42 small effector protein 2 OS=Homo sapiens OX=9606 GN=CDC42SE2 PE=1 SV=1	0	5.446	23	1	1	1	84	9.2	3.39	0	-0.05	-0.05	-0.49	0.6	0.29	44.9	43.3	43.3	31.9	68.1	54.7
P56945	BCAR1	Breast cancer anti-estrogen resistance protein 1 OS=Homo sapiens OX=9606 GN=BCAR1 PE=1 SV=2	0	22.695	13	6	7	6	870	93.3	12.91	0	-0.05	-0.11	-0.07	-0.07	0.29	105.7	102.3	98.2	100.5	100.9	129.5
Q9ULJ3	ZBTB21	Zinc finger and BTB domain-containing protein 21 OS=Homo sapiens OX=9606 GN=ZBTB21 PE=1 SV=2	0	25.751	11	8	8	8	1066	118.8	19.91	0	-0.03	-0.06	0.03	0.08	0.29	250.2	244.5	239.7	256.3	265.1	306.4
P82909	MRPS36	28S ribosomal protein S36, mitochondrial OS=Homo sapiens OX=9606 GN=MRPS36 PE=1 SV=2	0	23.653	53	4	8	4	103	11.5	25.55	0	0.08	-0.28	-0.01	0.02	0.29	474.3	501.2	390.6	469.5	480.5	577.9
O95336	PGLS	6-phosphogluconolactonase OS=Homo sapiens OX=9606 GN=PGLS PE=1 SV=2	0	99.893	67	15	35	15	258	27.5	119.07	0	0.1	-0.27	-0.07	-0.08	0.29	1409.3	1515.1	1170	1340.1	1331.8	1718.3
Q15019	SEPT2	Septin-2 OS=Homo sapiens OX=9606 GN=SEPT2 PE=1 SV=1	0	120.079	55	14	36	14	361	41.5	120.47	0	0.14	-0.24	-0.09	-0.07	0.29	1195.3	1317.9	1012.9	1121.3	1140.6	1459.4
O43920	NDUFS5	NADH dehydrogenase [ubiquinone] iron-sulfur protein 5 OS=Homo sapiens OX=9606 GN=NDUFS5 PE=1 SV=3	0	31.925	56	6	13	6	106	12.5	32.3	0	0.16	-0.26	0.02	0.03	0.29	826.1	921.3	689.9	837	841.2	1007.4
P02461	COL3A1	Collagen alpha-1(III) chain OS=Homo sapiens OX=9606 GN=COL3A1 PE=1 SV=4	0	102.451	30	26	35	26	1466	138.5	104.49	0	0.17	-0.01	-0.05	0.14	0.29	1508.9	1693.5	1501.5	1454.3	1663.5	1850.5
O96000	NDUFB10	NADH dehydrogenase [ubiquinone] 1 beta subcomplex subunit 10 OS=Homo sapiens OX=9606 GN=NDUFB10 PE=1 SV=3	0	81.674	45	11	39	11	172	20.8	115.59	0	0.18	-0.29	0.03	0.01	0.29	2081	2355.2	1704.9	2118.5	2090.2	2539.6
Q9BX68	HINT2	Histidine triad nucleotide-binding protein 2, mitochondrial OS=Homo sapiens OX=9606 GN=HINT2 PE=1 SV=1	0	56.078	56	7	24	7	163	17.2	75.62	0	0.18	-0.35	-0.01	-0.04	0.29	1212.7	1371.9	953.1	1202.5	1182.8	1482.7
Q13158	FADD	FAS-associated death domain protein OS=Homo sapiens OX=9606 GN=FADD PE=1 SV=1	0	27.499	32	4	11	4	208	23.3	28.75	0	0.18	-0.39	0.01	-0.13	0.29	234.9	266.8	179.2	236.6	214.4	288.2
Q9NZL9	MAT2B	Methionine adenosyltransferase 2 subunit beta OS=Homo sapiens OX=9606 GN=MAT2B PE=1 SV=1	0	86.087	54	16	36	16	334	37.5	117.15	0	0.23	-0.07	0.09	0.05	0.29	1713.9	2009.3	1629.6	1823.8	1771.3	2094.6
Q9NX74	DUS2	tRNA-dihydrouridine(20) synthase [NAD(P)+]-like OS=Homo sapiens OX=9606 GN=DUS2 PE=1 SV=1	0	6.925	6	3	4	3	493	55	9.09	0	0.24	0.27	0.19	0.29	0.29	26.9	31.8	32.4	30.6	33	32.8
Q8N108	MIER1	Mesoderm induction early response protein 1 OS=Homo sapiens OX=9606 GN=MIER1 PE=1 SV=2	0	28.976	23	9	12	9	512	57.9	28.58	0	0.24	-0.02	0.01	0.21	0.29	415.4	490.6	409.5	418	479.1	507.6
Q9H246	C1orf21	Uncharacterized protein C1orf21 OS=Homo sapiens OX=9606 GN=C1orf21 PE=1 SV=1	0	6.724	31	3	3	3	121	13.9	6.62	0	0.24	0.01	0.17	0.16	0.29	71.6	84.9	71.9	80.3	79.8	87.5
P20933	AGA	N(4)-(beta-N-acetylglucosaminyl)-L-asparaginase OS=Homo sapiens OX=9606 GN=AGA PE=1 SV=2	0	33.901	29	7	12	7	346	37.2	26.12	0	0.24	-0.13	0.09	0.08	0.29	409.8	485.3	374.5	436.3	432.8	500.9
Q9NPI6	DCP1A	mRNA-decapping enzyme 1A OS=Homo sapiens OX=9606 GN=DCP1A PE=1 SV=2	0	11.637	6	3	3	3	582	63.3	8.07	0	0.24	-0.12	-0.16	0.07	0.29	130.6	153.8	120.1	116.8	137.6	159.2
Q96M27	PRRC1	Protein PRRC1 OS=Homo sapiens OX=9606 GN=PRRC1 PE=1 SV=1	0	59.635	35	13	29	13	445	46.7	56.35	0	0.24	-0.46	-0.17	0	0.29	2189.6	2591.1	1591	1945.7	2189.9	2680.5
O60888	CUTA	Protein CutA OS=Homo sapiens OX=9606 GN=CUTA PE=1 SV=2	0	34.821	49	6	18	6	179	19.1	46.78	0	0.25	-0.43	-0.03	-0.16	0.29	347.2	412.1	256.9	339.4	310.5	425
Q12972	PPP1R8	Nuclear inhibitor of protein phosphatase 1 OS=Homo sapiens OX=9606 GN=PPP1R8 PE=1 SV=2	0	75.964	44	13	24	13	351	38.5	83.98	0	0.26	-0.32	-0.04	0.07	0.29	1126.8	1350.8	903.2	1095.4	1180.8	1375.6
P57076	CFAP298	Cilia- and flagella-associated protein 298 OS=Homo sapiens OX=9606 GN=CFAP298 PE=1 SV=1	0	55.87	32	10	16	10	290	33.2	44.27	0	0.26	-0.36	0	0.02	0.29	424.7	510	331.8	425.7	430.1	519
Q8TF74	WIPF2	WAS/WASL-interacting protein family member 2 OS=Homo sapiens OX=9606 GN=WIPF2 PE=1 SV=1	0	41.521	41	13	15	13	440	46.3	43.24	0	0.26	-0.33	0	-0.01	0.29	774.9	928.1	616.4	775.7	771.7	945.1
Q9NX08	COMMD8	COMM domain-containing protein 8 OS=Homo sapiens OX=9606 GN=COMMD8 PE=1 SV=1	0	28.294	48	7	9	7	183	21.1	26.49	0	0.26	-0.08	0.05	-0.01	0.29	437.7	524.5	415.5	454.4	433.5	534.4
Q969G6	RFK	Riboflavin kinase OS=Homo sapiens OX=9606 GN=RFK PE=1 SV=2	0	12.939	26	4	5	4	155	17.6	12.95	0	0.27	-0.35	0.09	0.03	0.29	324.2	390.3	254.3	344.6	330.2	397
O75608	LYPLA1	Acyl-protein thioesterase 1 OS=Homo sapiens OX=9606 GN=LYPLA1 PE=1 SV=1	0	36.88	49	8	15	8	230	24.7	35.95	0	0.27	-0.22	-0.06	-0.02	0.29	1113.7	1340.1	954.3	1068.4	1100.5	1362.6
Q9UK45	LSM7	U6 snRNA-associated Sm-like protein LSm7 OS=Homo sapiens OX=9606 GN=LSM7 PE=1 SV=1	0	14.783	48	4	16	3	103	11.6	17.57	0	0.27	-0.52	-0.07	-0.05	0.29	605.3	728	421.8	576.3	585.8	742.1
Q9BTD8	RBM42	RNA-binding protein 42 OS=Homo sapiens OX=9606 GN=RBM42 PE=1 SV=1	0	60.855	21	7	20	7	480	50.4	55.47	0	0.27	-0.46	-0.16	-0.11	0.29	451.6	544.3	329.2	404.3	418.5	553.3
P51116	FXR2	Fragile X mental retardation syndrome-related protein 2 OS=Homo sapiens OX=9606 GN=FXR2 PE=1 SV=2	0	109.791	46	25	42	22	673	74.2	135.77	1	0.29	0.09	0.13	0.1	0.29	1394.3	1710.4	1481.6	1528.8	1492.6	1702.9
Q9Y4L1	HYOU1	Hypoxia up-regulated protein 1 OS=Homo sapiens OX=9606 GN=HYOU1 PE=1 SV=1	0	278.661	51	47	133	47	999	111.3	376.4	0	0.3	-0.23	0.06	0.06	0.29	5814.5	7169.8	4942.1	6067.3	6072.2	7095.4
F5H8D7	XRCC1	DNA repair protein XRCC1 OS=Homo sapiens OX=9606 GN=XRCC1 PE=1 SV=2	0	77.436	45	21	33	21	602	66	96.94	0	0.3	-0.15	0.08	0.06	0.29	1831.3	2248.8	1655.3	1936.8	1905.9	2235.4
P05787	KRT8	Keratin, type II cytoskeletal 8 OS=Homo sapiens OX=9606 GN=KRT8 PE=1 SV=7	0	63.115	33	18	29	11	483	53.7	82.35	1	0.32	-0.34	0.04	0.18	0.29	635.2	790.4	502.5	653.5	722.1	775.2
Q9Y608	LRRFIP2	Leucine-rich repeat flightless-interacting protein 2 OS=Homo sapiens OX=9606 GN=LRRFIP2 PE=1 SV=1	0	19.232	8	5	7	4	721	82.1	20.07	0	0.34	-0.07	0.09	0	0.29	65.6	83.2	62.3	69.8	65.4	80.3
Q96MX3	ZNF48	Zinc finger protein 48 OS=Homo sapiens OX=9606 GN=ZNF48 PE=1 SV=2	0	11.559	11	5	6	4	618	67.8	14.41	0	0.35	-0.38	-0.02	0.09	0.29	180.8	230.6	139.3	178	192.5	220.9
Q99611	SEPHS2	Selenide, water dikinase 2 OS=Homo sapiens OX=9606 GN=SEPHS2 PE=1 SV=3	0	10.303	8	2	3	2	448	47.3	5.41	0	0.37	0	-0.01	0.11	0.29	51.6	66.8	51.7	51.3	55.8	63.2
Q96G28	CFAP36	Cilia- and flagella-associated protein 36 OS=Homo sapiens OX=9606 GN=CFAP36 PE=1 SV=2	0	19.974	18	5	8	5	342	39.4	14.33	0	0.38	-0.27	0.02	0.09	0.29	215.2	280.6	178.2	218.2	229.5	263.4
P18615	NELFE	Negative elongation factor E OS=Homo sapiens OX=9606 GN=NELFE PE=1 SV=3	0	69.294	47	13	22	12	380	43.2	66.46	1	0.43	-0.32	0.12	0.09	0.29	729.3	984.1	584.8	789.9	776.7	892.6
P31942	HNRNPH3	Heterogeneous nuclear ribonucleoprotein H3 OS=Homo sapiens OX=9606 GN=HNRNPH3 PE=1 SV=2	0	142.575	68	17	88	15	346	36.9	254.1	0	0.44	-0.37	0.06	0	0.29	3496.9	4735	2702.7	3636.2	3496.7	4266.9
Q8WVC0	LEO1	RNA polymerase-associated protein LEO1 OS=Homo sapiens OX=9606 GN=LEO1 PE=1 SV=1	0	39.163	13	7	12	7	666	75.4	32.67	0	0.47	-0.31	0.02	0.14	0.29	313.4	434.1	253.4	317	344.2	382.7
Q96EK4	THAP11	THAP domain-containing protein 11 OS=Homo sapiens OX=9606 GN=THAP11 PE=1 SV=2	0	8.038	11	3	3	3	314	34.4	5.79	0	0.48	0.09	0.13	0.67	0.29	24.8	34.6	26.3	27.2	39.3	30.3
K7EL20	EIF3G	Eukaryotic translation initiation factor 3 subunit G (Fragment) OS=Homo sapiens OX=9606 GN=EIF3G PE=1 SV=8	0	92.938	40	13	32	2	262	29.3	108.31	0	0.48	0.04	0.09	0.3	0.29	57.7	80.7	59.3	61.3	71.1	70.5
Q13435	SF3B2	Splicing factor 3B subunit 2 OS=Homo sapiens OX=9606 GN=SF3B2 PE=1 SV=2	0	294.934	42	42	131	42	895	100.2	421.98	0	0.5	-0.25	0	0.08	0.29	7231.8	10199.6	6093.4	7252.6	7619.2	8853.2
Q08170	SRSF4	Serine/arginine-rich splicing factor 4 OS=Homo sapiens OX=9606 GN=SRSF4 PE=1 SV=2	0	65.601	24	14	31	10	494	56.6	100.32	3	0.52	-0.23	0.07	0.12	0.29	3301.1	4717.6	2812.9	3456.2	3588.2	4046.6
Q9BUW7	C9orf16	UPF0184 protein C9orf16 OS=Homo sapiens OX=9606 GN=C9orf16 PE=1 SV=1	0	6.832	30	2	2	2	83	9	5.95	0	0.61	-0.39	0.27	0.25	0.29	45.7	69.7	34.8	55.1	54.4	55.7
O14529	CUX2	Homeobox protein cut-like 2 OS=Homo sapiens OX=9606 GN=CUX2 PE=1 SV=4	0	7.329	2	2	2	1	1486	161.6	5.79	0	-0.19	-0.17	0.2	0.16	0.28	11.1	9.8	9.9	12.8	12.4	13.5
Q9BW83	IFT27	Intraflagellar transport protein 27 homolog OS=Homo sapiens OX=9606 GN=IFT27 PE=1 SV=1	0	14.063	29	4	4	4	186	20.5	9.36	0	-0.07	-0.19	-0.04	-0.06	0.28	93.2	88.5	81.7	90.3	89.3	113.2
Q9Y530	OARD1	O-acetyl-ADP-ribose deacetylase 1 OS=Homo sapiens OX=9606 GN=OARD1 PE=1 SV=2	0	14.808	39	6	6	6	152	17	15.85	0	-0.01	-0.07	-0.13	0.15	0.28	244.8	242.9	233	223.2	271.3	297.8
S4R2Z7	MRPL42	39S ribosomal protein L42, mitochondrial OS=Homo sapiens OX=9606 GN=MRPL42 PE=1 SV=1	0	21.587	27	3	6	3	155	17.9	24.65	0	0	-0.28	-0.11	0.16	0.28	179.7	180	147.8	167	201.2	217.8
R4GMX8	RANBP10	Ran-binding protein 10 OS=Homo sapiens OX=9606 GN=RANBP10 PE=1 SV=1	0	11.999	6	3	4	2	650	70.4	12.95	0	0	-0.04	-0.05	0.13	0.28	41.2	41.2	40.2	39.8	45.1	50
Q9Y697	NFS1	Cysteine desulfurase, mitochondrial OS=Homo sapiens OX=9606 GN=NFS1 PE=1 SV=3	0	71.685	46	16	25	16	457	50.2	67.08	0	0	-0.11	-0.12	0.1	0.28	1091.2	1089.2	1013.4	1005.2	1170.8	1323.5
P06132	UROD	Uroporphyrinogen decarboxylase OS=Homo sapiens OX=9606 GN=UROD PE=1 SV=2	0	49.724	49	12	17	12	367	40.8	47.58	0	0.02	-0.01	-0.02	0.08	0.28	553.1	562	550.5	546.8	583.3	671.8
Q96GD0	PDXP	Pyridoxal phosphate phosphatase OS=Homo sapiens OX=9606 GN=PDXP PE=1 SV=2	0	26.78	24	5	7	5	296	31.7	20.91	0	0.05	-0.28	0.03	0	0.28	205	212	169.3	209.2	204.7	248.3
Q9P0J7	KCMF1	E3 ubiquitin-protein ligase KCMF1 OS=Homo sapiens OX=9606 GN=KCMF1 PE=1 SV=2	0	45.242	34	8	17	8	381	41.9	41.7	0	0.06	-0.11	0.01	0.02	0.28	331	345.6	305.9	332.2	334.5	401.8
Q8NC96	NECAP1	Adaptin ear-binding coat-associated protein 1 OS=Homo sapiens OX=9606 GN=NECAP1 PE=1 SV=2	0	17.279	20	4	6	3	275	29.7	17.07	0	0.06	-0.24	-0.16	-0.11	0.28	128.2	133.7	108.9	114.7	119.2	155.3
Q9BYD3	MRPL4	39S ribosomal protein L4, mitochondrial OS=Homo sapiens OX=9606 GN=MRPL4 PE=1 SV=1	0	80.466	51	11	30	11	311	34.9	87.53	0	0.07	-0.15	0.02	0.08	0.28	659	691.8	592.9	668.4	696.4	800.3
Q8N8N7	PTGR2	Prostaglandin reductase 2 OS=Homo sapiens OX=9606 GN=PTGR2 PE=1 SV=1	0	30.695	30	9	10	9	351	38.5	26.75	0	0.07	-0.19	-0.07	0.03	0.28	554.6	580.8	484.5	528.8	567.8	672.7
Q52LJ0	FAM98B	Protein FAM98B OS=Homo sapiens OX=9606 GN=FAM98B PE=1 SV=1	0	122.899	63	20	55	16	330	37.2	137.83	4	0.08	-0.11	-0.1	0.03	0.28	2398.6	2543.5	2229.4	2239.8	2443.2	2917.2
Q9Y3B7	MRPL11	39S ribosomal protein L11, mitochondrial OS=Homo sapiens OX=9606 GN=MRPL11 PE=1 SV=1	0	98.906	63	13	26	13	192	20.7	101.13	0	0.08	-0.47	-0.08	-0.02	0.28	2454.5	2589.3	1767.4	2325.5	2422.8	2971
E9PQ01	PCF11	Pre-mRNA cleavage complex 2 protein Pcf11 (Fragment) OS=Homo sapiens OX=9606 GN=PCF11 PE=1 SV=8	0	72.328	23	22	26	1	998	112.1	66.97	0	0.09	-0.09	0.05	0.15	0.28	31.9	34.1	30	33	35.5	38.8
Q9Y2H1	STK38L	Serine/threonine-protein kinase 38-like OS=Homo sapiens OX=9606 GN=STK38L PE=1 SV=3	0	8.935	11	4	4	4	464	54	5.33	0	0.11	-0.19	-0.06	0.07	0.28	162.5	175.7	142.3	156	170.3	197.3
A0A2U3U043	KCTD1	BTB/POZ domain-containing protein KCTD1 OS=Homo sapiens OX=9606 GN=KCTD1 PE=4 SV=1	0	7.133	3	3	4	3	865	96.4	5.31	0	0.13	0.01	-0.03	0.04	0.28	134.5	147.6	135.6	131.9	138.3	162.8
P11177	PDHB	Pyruvate dehydrogenase E1 component subunit beta, mitochondrial OS=Homo sapiens OX=9606 GN=PDHB PE=1 SV=3	0	112.343	50	15	69	15	359	39.2	154.6	0	0.14	-0.14	-0.1	0.06	0.28	2492	2751.4	2255.1	2327.4	2595.8	3023.3
E9PSG9	POLR2M	DNA-directed RNA polymerase II subunit GRINL1A, isoforms 4/5 OS=Homo sapiens OX=9606 GN=POLR2M PE=1 SV=1	0	16.186	23	2	6	2	159	16.2	22.63	0	0.14	-0.19	0.02	-0.13	0.28	179.2	197.9	157.4	181.9	164.1	216.9
Q9BSH4	TACO1	Translational activator of cytochrome c oxidase 1 OS=Homo sapiens OX=9606 GN=TACO1 PE=1 SV=1	0	53.98	43	10	18	10	297	32.5	63.79	0	0.15	-0.12	0.02	0.2	0.28	908.2	1007.2	836.5	920.2	1040.1	1102.6
Q96IY1	NSL1	Kinetochore-associated protein NSL1 homolog OS=Homo sapiens OX=9606 GN=NSL1 PE=1 SV=3	0	20.851	28	6	8	6	281	32.1	19.06	0	0.16	0.14	0.07	0.23	0.28	233.6	260.5	257.8	244.7	273.6	283.7
P24752	ACAT1	Acetyl-CoA acetyltransferase, mitochondrial OS=Homo sapiens OX=9606 GN=ACAT1 PE=1 SV=1	0	218.31	64	29	103	29	427	45.2	317.43	0	0.16	-0.31	-0.04	-0.01	0.28	5281.1	5881.8	4258	5141.8	5247.4	6426.7
A0A0A0MQU4	SCLY	Selenocysteine lyase OS=Homo sapiens OX=9606 GN=SCLY PE=1 SV=1	0	87.019	52	17	24	17	453	48.8	65.9	0	0.17	-0.18	-0.05	-0.05	0.28	831.7	935	734.5	800.7	804.1	1009
Q13084	MRPL28	39S ribosomal protein L28, mitochondrial OS=Homo sapiens OX=9606 GN=MRPL28 PE=1 SV=4	0	84.064	61	15	42	15	256	30.1	114.41	0	0.19	-0.16	-0.01	0.1	0.28	1499.2	1710.1	1339.2	1485.1	1603.1	1819.4
S4R347	FNBP1L	Formin-binding protein 1-like OS=Homo sapiens OX=9606 GN=FNBP1L PE=1 SV=1	0	33.82	24	13	13	13	609	70.5	25.87	0	0.2	-0.14	-0.02	0.1	0.28	507.3	584.6	460.1	499.7	544.7	614.1
P08123	COL1A2	Collagen alpha-2(I) chain OS=Homo sapiens OX=9606 GN=COL1A2 PE=1 SV=7	0	9.046	4	3	3	3	1366	129.2	8.57	0	0.22	-0.16	0.04	0.17	0.28	114.9	133.7	102.6	117.9	129.7	139.8
E7EQR4	EZR	Ezrin OS=Homo sapiens OX=9606 GN=EZR PE=1 SV=3	0	260.905	69	48	156	34	586	69.3	469.53	1	0.23	-0.21	0.06	0.03	0.28	6532.5	7659.9	5640.2	6824.4	6665.8	7914.2
Q99747	NAPG	Gamma-soluble NSF attachment protein OS=Homo sapiens OX=9606 GN=NAPG PE=1 SV=1	0	66.178	50	18	31	18	312	34.7	82.87	0	0.25	-0.1	-0.03	0.07	0.28	1483.9	1764.8	1380.1	1453.9	1554.9	1798.8
P09936	UCHL1	Ubiquitin carboxyl-terminal hydrolase isozyme L1 OS=Homo sapiens OX=9606 GN=UCHL1 PE=1 SV=2	0	126.575	74	17	70	16	223	24.8	240.59	1	0.25	-0.19	0	-0.08	0.28	5464.3	6490.8	4789	5448.8	5168.8	6612.3
Q9Y6E0	STK24	Serine/threonine-protein kinase 24 OS=Homo sapiens OX=9606 GN=STK24 PE=1 SV=1	0	98.023	46	20	37	11	443	49.3	94.27	7	0.26	0.05	0.04	0.15	0.28	1552.1	1857.6	1607.3	1598.4	1718.1	1883.6
P30101	PDIA3	Protein disulfide-isomerase A3 OS=Homo sapiens OX=9606 GN=PDIA3 PE=1 SV=4	0	293.018	73	42	163	34	505	56.7	531.5	8	0.26	-0.26	0	0.06	0.28	13127.4	15727.5	10947.7	13120	13678.5	15938.2
Q9BXK1	KLF16	Krueppel-like factor 16 OS=Homo sapiens OX=9606 GN=KLF16 PE=1 SV=1	0	25.923	53	6	8	6	252	25.4	26.96	0	0.28	-0.26	0	0.09	0.28	122.4	149.1	102	122	129.9	149
Q66PJ3	ARL6IP4	ADP-ribosylation factor-like protein 6-interacting protein 4 OS=Homo sapiens OX=9606 GN=ARL6IP4 PE=1 SV=2	0	24.711	16	6	8	6	421	44.9	24.52	0	0.28	-0.42	-0.02	0.02	0.28	462.8	560.1	345.8	456.8	469.6	561.1
P63220	RPS21	40S ribosomal protein S21 OS=Homo sapiens OX=9606 GN=RPS21 PE=1 SV=1	0	41.911	72	7	26	7	83	9.1	102.07	0	0.29	-0.32	0.13	0.02	0.28	1551.8	1895.5	1244.1	1702.5	1571.6	1885.2
F5H5P2	F5H5P2_HUMAN	2-oxoisovalerate dehydrogenase subunit alpha OS=Homo sapiens OX=9606 PE=3 SV=1	0	67.374	35	11	20	11	479	54.2	59.54	0	0.29	-0.22	0.03	0.01	0.28	616.6	753.9	529.9	628	621.1	749.7
Q9NR28	DIABLO	Diablo homolog, mitochondrial OS=Homo sapiens OX=9606 GN=DIABLO PE=1 SV=1	0	52.408	56	11	29	10	239	27.1	100.57	1	0.32	-0.29	0.04	0.14	0.28	1632.3	2034.5	1334	1673.7	1800	1975.6
Q8TA86	RP9	Retinitis pigmentosa 9 protein OS=Homo sapiens OX=9606 GN=RP9 PE=1 SV=2	0	8.472	13	3	3	3	221	26.1	8.89	0	0.32	-0.24	0.06	0.02	0.28	212.1	264.6	180.1	221.6	214.9	258
Q7L2Z9	CENPQ	Centromere protein Q OS=Homo sapiens OX=9606 GN=CENPQ PE=1 SV=1	0	21.732	19	5	6	5	268	30.6	13.96	0	0.33	-0.19	0.16	0.21	0.28	176.6	221.8	155.3	197.6	203.7	215
P55795	HNRNPH2	Heterogeneous nuclear ribonucleoprotein H2 OS=Homo sapiens OX=9606 GN=HNRNPH2 PE=1 SV=1	0	161.534	55	20	127	12	449	49.2	356.81	0	0.35	-0.22	0.04	0.13	0.28	1253	1593.3	1078.7	1284.4	1375.5	1516.8
Q9Y6K9	IKBKG	NF-kappa-B essential modulator OS=Homo sapiens OX=9606 GN=IKBKG PE=1 SV=2	0	39.769	25	9	10	9	419	48.2	33.18	0	0.35	-0.2	0.1	-0.04	0.28	671.3	854.2	584.9	717.8	655	814.3
Q9Y6I3	EPN1	Epsin-1 OS=Homo sapiens OX=9606 GN=EPN1 PE=1 SV=2	0	58.551	32	9	17	9	576	60.3	56.44	0	0.37	-0.15	-0.02	0.14	0.28	345.3	446.9	312.3	341.1	380.6	419.8
Q8N0Y2	ZNF444	Zinc finger protein 444 OS=Homo sapiens OX=9606 GN=ZNF444 PE=1 SV=1	0	13.023	23	4	5	4	327	35.2	10.59	0	0.37	0.01	0.16	0.13	0.28	100.8	130.6	101.5	112.3	110.6	122
Q52LR7	EPC2	Enhancer of polycomb homolog 2 OS=Homo sapiens OX=9606 GN=EPC2 PE=1 SV=2	0	12.848	8	5	5	5	807	91	11.61	0	0.37	-0.19	-0.01	-0.01	0.28	87.7	113	77	87	87.4	106.6
O14933	UBE2L6	Ubiquitin/ISG15-conjugating enzyme E2 L6 OS=Homo sapiens OX=9606 GN=UBE2L6 PE=1 SV=4	0	6.78	22	2	2	2	153	17.8	6.55	0	0.37	-0.28	-0.05	-0.24	0.28	64.9	83.8	53.5	62.8	54.9	78.5
Q99674	CGREF1	Cell growth regulator with EF hand domain protein 1 OS=Homo sapiens OX=9606 GN=CGREF1 PE=2 SV=2	0	33.507	36	7	7	7	301	31.9	24.24	0	0.43	-0.34	0.18	0.25	0.28	252	338.8	198.6	285.2	300	306.8
Q13243	SRSF5	Serine/arginine-rich splicing factor 5 OS=Homo sapiens OX=9606 GN=SRSF5 PE=1 SV=1	0	78.848	38	15	39	14	272	31.2	121	1	0.45	-0.38	0.14	0.15	0.28	2977.9	4080.1	2288.8	3276.9	3303.2	3605.7
Q8WXF1	PSPC1	Paraspeckle component 1 OS=Homo sapiens OX=9606 GN=PSPC1 PE=1 SV=1	0	110.73	36	21	56	20	523	58.7	162.16	0	0.48	-0.35	0.09	0.07	0.28	3800.4	5317.6	2990.2	4056.5	4003.1	4612.1
Q8IVM0	CCDC50	Coiled-coil domain-containing protein 50 OS=Homo sapiens OX=9606 GN=CCDC50 PE=1 SV=1	0	31.26	36	10	11	10	306	35.8	30	0	0.52	-0.42	0.05	0	0.28	715.3	1028.5	536.1	742.3	715.8	868.9
Q6NZY7	CDC42EP5	Cdc42 effector protein 5 OS=Homo sapiens OX=9606 GN=CDC42EP5 PE=2 SV=1	0	7.903	14	2	3	2	148	15.2	8.18	0	0.55	-0.29	0.22	0.13	0.28	131.2	191.8	107.5	153	143.7	158.9
E9PB61	ALYREF	THO complex subunit 4 OS=Homo sapiens OX=9606 GN=ALYREF PE=1 SV=1	0	82.858	49	9	42	9	264	27.5	128.03	0	0.56	-0.33	-0.02	-0.02	0.28	1275.5	1881.9	1018.1	1255.6	1254.8	1546.4
Q14157	UBAP2L	Ubiquitin-associated protein 2-like OS=Homo sapiens OX=9606 GN=UBAP2L PE=1 SV=2	0	230.1	42	33	94	33	1087	114.5	274.47	0	0.57	-0.42	0.03	-0.05	0.28	4209.9	6264	3144.3	4302.4	4056.3	5097.3
D6RBQ9	HNRNPD	Heterogeneous nuclear ribonucleoprotein D0 (Fragment) OS=Homo sapiens OX=9606 GN=HNRNPD PE=1 SV=1	0	75.018	47	13	78	2	155	15.6	207.88	0	0.93	0.51	0.26	0.52	0.28	319.1	608.6	453.3	382.4	456.6	387.6
Q9H0H5	RACGAP1	Rac GTPase-activating protein 1 OS=Homo sapiens OX=9606 GN=RACGAP1 PE=1 SV=1	0	95.123	41	23	36	23	632	71	97.45	0	-0.23	-0.01	0	0.17	0.27	2021.7	1725.6	2005.8	2017.3	2274.7	2441
O95685	PPP1R3D	Protein phosphatase 1 regulatory subunit 3D OS=Homo sapiens OX=9606 GN=PPP1R3D PE=1 SV=1	0	14.705	22	5	5	5	299	32.5	11.6	0	-0.16	-0.22	0.07	-0.18	0.27	124.7	112	107.3	130.7	110.4	150.4
Q5LJA5	UCHL5	Ubiquitin carboxyl-terminal hydrolase OS=Homo sapiens OX=9606 GN=UCHL5 PE=1 SV=1	0	87.521	53	16	31	1	355	40.4	85.09	0	-0.04	0.05	0.1	0.37	0.27	10.6	10.3	11	11.4	13.7	12.8
Q6PJ69	TRIM65	Tripartite motif-containing protein 65 OS=Homo sapiens OX=9606 GN=TRIM65 PE=1 SV=3	0	7.881	9	4	4	4	517	57.3	9.75	0	0	0.04	0.04	0.04	0.27	138	138.4	142.2	142.4	141.7	166.6
Q6ZRI6	C15orf39	Uncharacterized protein C15orf39 OS=Homo sapiens OX=9606 GN=C15orf39 PE=1 SV=3	0	22.139	9	7	7	7	1047	110.6	19.11	0	0.01	-0.24	0.1	-0.03	0.27	225	226.6	190.2	241.4	220	271
P52815	MRPL12	39S ribosomal protein L12, mitochondrial OS=Homo sapiens OX=9606 GN=MRPL12 PE=1 SV=2	0	54.977	40	6	66	1	198	21.3	100.84	0	0.03	-0.34	-0.19	-0.05	0.27	41.9	42.8	33.1	36.8	40.5	50.7
Q96H35	RBM18	Probable RNA-binding protein 18 OS=Homo sapiens OX=9606 GN=RBM18 PE=2 SV=1	0	5.829	17	2	2	2	190	21.6	2.12	0	0.07	0.28	-0.16	0.36	0.27	10.8	11.4	13.1	9.7	13.9	13
Q9UIM3	FKBPL	FK506-binding protein-like OS=Homo sapiens OX=9606 GN=FKBPL PE=1 SV=1	0	15.458	17	4	4	4	349	38.2	7.99	0	0.07	-0.37	0.02	0.07	0.27	107.1	112.5	82.9	108.7	112.8	128.7
O95149	SNUPN	Snurportin-1 OS=Homo sapiens OX=9606 GN=SNUPN PE=1 SV=1	0	22.621	20	9	9	9	360	41.1	20.74	0	0.07	-0.17	-0.03	-0.03	0.27	869.7	912.4	774.7	852.4	850.4	1045.1
O75223	GGCT	Gamma-glutamylcyclotransferase OS=Homo sapiens OX=9606 GN=GGCT PE=1 SV=1	0	78.006	71	15	27	15	188	21	74.75	0	0.07	-0.17	-0.04	-0.04	0.27	1755.6	1841.8	1556.6	1704.9	1707.1	2119.7
Q7Z7C8	TAF8	Transcription initiation factor TFIID subunit 8 OS=Homo sapiens OX=9606 GN=TAF8 PE=1 SV=1	0	15.719	22	4	7	1	310	34.2	12.61	1	0.07	-0.23	0.18	-0.09	0.27	52.9	55.6	45.2	59.9	49.6	63.7
O95182	NDUFA7	NADH dehydrogenase [ubiquinone] 1 alpha subcomplex subunit 7 OS=Homo sapiens OX=9606 GN=NDUFA7 PE=1 SV=3	0	28.903	63	8	15	8	113	12.5	44.69	0	0.11	-0.17	0.02	0.02	0.27	1679.7	1809.3	1489.2	1708	1699.2	2026.4
Q8NB90	SPATA5	Spermatogenesis-associated protein 5 OS=Homo sapiens OX=9606 GN=SPATA5 PE=1 SV=3	0	101.779	32	23	37	22	893	97.8	99.94	0	0.12	0	-0.02	0.01	0.27	1301.8	1417.6	1302.5	1281.1	1313.2	1566
P46776	RPL27A	60S ribosomal protein L27a OS=Homo sapiens OX=9606 GN=RPL27A PE=1 SV=2	0	59.986	40	9	35	9	148	16.6	119.27	0	0.12	-0.2	-0.01	-0.01	0.27	2734.7	2967.4	2373.7	2723.8	2717.2	3295.3
Q96PZ0	PUS7	Pseudouridylate synthase 7 homolog OS=Homo sapiens OX=9606 GN=PUS7 PE=1 SV=2	0	135.244	48	29	47	29	661	75	127.23	0	0.13	-0.1	-0.01	0.08	0.27	2008.4	2200.1	1872.3	1994.1	2121	2429.2
Q15527	SURF2	Surfeit locus protein 2 OS=Homo sapiens OX=9606 GN=SURF2 PE=1 SV=3	0	14.804	28	5	5	5	256	29.6	14.22	0	0.14	-0.16	0.05	0.12	0.27	231	253.8	206.9	239.1	251.7	278.5
Q08752	PPID	Peptidyl-prolyl cis-trans isomerase D OS=Homo sapiens OX=9606 GN=PPID PE=1 SV=3	0	50.718	36	12	19	11	370	40.7	58.16	0	0.16	-0.15	-0.06	-0.01	0.27	1042.3	1168.2	936.8	1001.9	1034.9	1259.1
O94885	SASH1	SAM and SH3 domain-containing protein 1 OS=Homo sapiens OX=9606 GN=SASH1 PE=1 SV=3	0	21.068	8	7	9	7	1247	136.6	14.37	0	0.17	-0.2	0.1	0.03	0.27	221.7	249.4	192.4	237.9	226.6	268.1
Q9UHW5	GPN3	GPN-loop GTPase 3 OS=Homo sapiens OX=9606 GN=GPN3 PE=1 SV=2	0	14.848	25	4	6	4	284	32.7	11.3	0	0.18	-0.05	0.25	0.17	0.27	45.5	51.4	43.8	54.2	51.2	55
Q92597	NDRG1	Protein NDRG1 OS=Homo sapiens OX=9606 GN=NDRG1 PE=1 SV=1	0	12.414	13	3	3	3	394	42.8	8.78	0	0.2	-0.19	0.13	0.09	0.27	137.1	157.9	119.8	150.4	145.5	165.8
Q9NZI8	IGF2BP1	Insulin-like growth factor 2 mRNA-binding protein 1 OS=Homo sapiens OX=9606 GN=IGF2BP1 PE=1 SV=2	0	225.301	56	36	117	33	577	63.4	371.76	3	0.2	-0.1	0.06	0.02	0.27	9145.9	10532.3	8557.1	9544.2	9274.9	11010.6
Q96AB6	NTAN1	Protein N-terminal asparagine amidohydrolase OS=Homo sapiens OX=9606 GN=NTAN1 PE=1 SV=3	0	6.953	10	2	2	2	310	34.7	5.99	0	0.25	0.11	0.09	0.35	0.27	19.7	23.4	21.3	20.9	25.1	23.7
P78537	BLOC1S1	Biogenesis of lysosome-related organelles complex 1 subunit 1 OS=Homo sapiens OX=9606 GN=BLOC1S1 PE=1 SV=2	0	16.946	24	4	5	4	153	17.3	12.52	0	0.25	-0.29	0.13	-0.09	0.27	207.2	245.8	169.1	226.9	195.1	250.3
Q9Y4G6	TLN2	Talin-2 OS=Homo sapiens OX=9606 GN=TLN2 PE=1 SV=4	0	114.739	9	22	41	7	2542	271.4	121.69	1	0.29	-0.23	-0.03	0.06	0.27	1340	1642.4	1140.7	1308.5	1392.6	1612.4
Q9NWZ3	IRAK4	Interleukin-1 receptor-associated kinase 4 OS=Homo sapiens OX=9606 GN=IRAK4 PE=1 SV=1	0	15.774	10	5	5	5	460	51.5	13.08	0	0.3	0.03	0.06	0.16	0.27	167.5	206	171.6	174.6	187.6	202.7
O75525	KHDRBS3	KH domain-containing, RNA-binding, signal transduction-associated protein 3 OS=Homo sapiens OX=9606 GN=KHDRBS3 PE=1 SV=1	0	7.275	5	2	4	1	346	38.8	7.22	0	0.32	-0.38	0.01	0.04	0.27	99.8	125	76.7	100.5	102.3	120.1
Q9UDT6	CLIP2	CAP-Gly domain-containing linker protein 2 OS=Homo sapiens OX=9606 GN=CLIP2 PE=1 SV=1	0	45.935	18	14	16	12	1046	115.8	43.78	0	0.34	-0.18	0.19	0.03	0.27	531.9	673.1	468	605.7	544.5	641.2
P38159	RBMX	RNA-binding motif protein, X chromosome OS=Homo sapiens OX=9606 GN=RBMX PE=1 SV=3	0	176.016	61	37	201	10	391	42.3	485.46	31	0.36	-0.4	-0.07	0	0.27	12754.1	16346	9668.1	12125.8	12759.3	15372.6
Q9UHD1	CHORDC1	Cysteine and histidine-rich domain-containing protein 1 OS=Homo sapiens OX=9606 GN=CHORDC1 PE=1 SV=2	0	96.372	54	14	30	14	332	37.5	102.57	0	0.36	0.03	0.05	-0.02	0.27	2269.9	2920.6	2316.2	2351.2	2233	2731.6
Q9Y2Z0	SUGT1	Protein SGT1 homolog OS=Homo sapiens OX=9606 GN=SUGT1 PE=1 SV=3	0	135.17	70	25	55	25	365	41	158.63	0	0.37	-0.01	0.08	0.07	0.27	3198.2	4139.7	3174.8	3378.9	3356.9	3864.8
Q9GZN8	C20orf27	UPF0687 protein C20orf27 OS=Homo sapiens OX=9606 GN=C20orf27 PE=1 SV=3	0	23.331	33	4	9	4	174	19.3	30.79	0	0.37	-0.23	-0.05	-0.05	0.27	290.8	374.7	248.3	280.5	280.5	351
Q9ULR0	ISY1	Pre-mRNA-splicing factor ISY1 homolog OS=Homo sapiens OX=9606 GN=ISY1 PE=1 SV=3	0	69.692	43	18	25	18	285	33	84.57	0	0.39	-0.39	0.06	0.04	0.27	2099	2752.4	1605.3	2186.3	2161.7	2527
P27797	CALR	Calreticulin OS=Homo sapiens OX=9606 GN=CALR PE=1 SV=1	0	204.979	69	26	161	26	417	48.1	444.83	0	0.4	-0.21	-0.01	0.16	0.27	10376.6	13687.7	8996.6	10273.4	11600.7	12471.4
Q00613	HSF1	Heat shock factor protein 1 OS=Homo sapiens OX=9606 GN=HSF1 PE=1 SV=1	0	25.75	10	6	9	6	529	57.2	21.94	0	0.43	0.04	0.13	-0.03	0.27	551.5	741.5	568.1	601.7	539	662.8
O43719	HTATSF1	HIV Tat-specific factor 1 OS=Homo sapiens OX=9606 GN=HTATSF1 PE=1 SV=1	0	105.614	33	31	43	31	755	85.8	117.33	0	0.44	-0.02	0.14	0.19	0.27	2735	3699.1	2704.5	3008.2	3123.8	3306.2
Q9BPZ3	PAIP2	Polyadenylate-binding protein-interacting protein 2 OS=Homo sapiens OX=9606 GN=PAIP2 PE=1 SV=1	0	13.041	46	4	5	4	127	15	8.99	0	0.44	-0.38	-0.03	-0.13	0.27	385.8	522.8	296	378.5	353.6	465.9
Q92733	PRCC	Proline-rich protein PRCC OS=Homo sapiens OX=9606 GN=PRCC PE=1 SV=1	0	70.588	47	13	33	13	491	52.4	64.75	0	0.51	-0.43	-0.04	0.02	0.27	778	1106.8	578.9	759.3	786.2	939.7
Q9UGC7	MTRF1L	Peptide chain release factor 1-like, mitochondrial OS=Homo sapiens OX=9606 GN=MTRF1L PE=1 SV=1	0	8.896	9	3	3	3	380	43.6	7.96	0	0.56	-0.21	0.04	-0.07	0.27	110.3	162.3	95.5	113.3	105	133.4
Q96S94	CCNL2	Cyclin-L2 OS=Homo sapiens OX=9606 GN=CCNL2 PE=1 SV=1	0	9.214	8	3	3	3	520	58.1	8.02	0	-0.35	0.34	0.17	0.09	0.26	18.7	14.7	23.6	21	19.8	22.4
Q8NBZ7	UXS1	UDP-glucuronic acid decarboxylase 1 OS=Homo sapiens OX=9606 GN=UXS1 PE=1 SV=1	0	20.214	17	6	6	6	420	47.5	10.3	0	-0.13	-0.24	-0.11	0.03	0.26	220.1	200.8	186.4	203.8	224.7	263.3
P18858	LIG1	DNA ligase 1 OS=Homo sapiens OX=9606 GN=LIG1 PE=1 SV=1	0	176.205	49	39	65	39	919	101.7	194.04	0	-0.12	0.07	0.03	0.12	0.26	3249.1	2999.8	3412.9	3317.1	3524.1	3880.5
Q96AB3	ISOC2	Isochorismatase domain-containing protein 2 OS=Homo sapiens OX=9606 GN=ISOC2 PE=1 SV=1	0	27.138	41	4	10	4	205	22.3	27.82	0	-0.11	-0.22	0.1	0.16	0.26	162.4	150.2	139.3	174.5	180.9	194.4
Q96GI7	FAM89A	Protein FAM89A OS=Homo sapiens OX=9606 GN=FAM89A PE=1 SV=1	0	8.859	27	3	3	3	184	19.6	3.14	0	-0.11	-0.74	-0.03	-0.23	0.26	50.8	47.1	30.4	49.9	43.5	60.9
I3L3Q4	GLOD4	Glyoxalase domain-containing protein 4 (Fragment) OS=Homo sapiens OX=9606 GN=GLOD4 PE=1 SV=1	0	85.756	68	16	29	1	227	25.5	87.18	0	-0.05	-0.33	-0.2	-0.2	0.26	152.4	147.5	121.1	132.6	132.6	182.1
O43924	PDE6D	Retinal rod rhodopsin-sensitive cGMP 3',5'-cyclic phosphodiesterase subunit delta OS=Homo sapiens OX=9606 GN=PDE6D PE=1 SV=1	0	12.551	21	2	2	2	150	17.4	8.39	0	-0.02	-0.35	-0.15	-0.25	0.26	90.5	89.2	71	81.8	76.2	108.6
P17174	GOT1	Aspartate aminotransferase, cytoplasmic OS=Homo sapiens OX=9606 GN=GOT1 PE=1 SV=3	0	76.342	50	18	26	18	413	46.2	79.11	0	0	-0.19	-0.04	-0.07	0.26	1498.7	1501.7	1315.2	1457.5	1428.3	1789.2
O00754	MAN2B1	Lysosomal alpha-mannosidase OS=Homo sapiens OX=9606 GN=MAN2B1 PE=1 SV=3	0	92.067	25	19	27	19	1011	113.7	75.96	0	0.01	0.01	0.1	0.17	0.26	873.9	880.6	882.4	937.4	982.2	1044.2
P55210	CASP7	Caspase-7 OS=Homo sapiens OX=9606 GN=CASP7 PE=1 SV=1	0	40.198	36	8	14	8	303	34.3	43.99	0	0.01	-0.02	0.01	-0.01	0.26	826.2	831	812.8	831.7	821.7	989.2
Q12980	NPRL3	GATOR complex protein NPRL3 OS=Homo sapiens OX=9606 GN=NPRL3 PE=1 SV=1	0	9.191	5	2	3	2	569	63.6	6.93	0	0.07	0.13	0.1	0.25	0.26	16.9	17.7	18.5	18	20.1	20.2
Q9Y2Q9	MRPS28	28S ribosomal protein S28, mitochondrial OS=Homo sapiens OX=9606 GN=MRPS28 PE=1 SV=1	0	41.161	43	8	27	8	187	20.8	79.1	0	0.1	-0.18	-0.03	0.11	0.26	1782.5	1910.8	1569.8	1750.1	1922.1	2139.4
Q92784	DPF3	Zinc finger protein DPF3 OS=Homo sapiens OX=9606 GN=DPF3 PE=1 SV=3	0	18.706	24	6	7	5	378	43.1	16.07	0	0.11	-0.2	0.07	0.05	0.26	117.5	127	102.1	123.6	122	140.9
Q15649	ZNHIT3	Zinc finger HIT domain-containing protein 3 OS=Homo sapiens OX=9606 GN=ZNHIT3 PE=1 SV=2	0	11.395	29	4	4	4	155	17.6	11.71	0	0.12	0	-0.12	0.17	0.26	210.6	229.1	210	194	237.1	251.7
P62166	NCS1	Neuronal calcium sensor 1 OS=Homo sapiens OX=9606 GN=NCS1 PE=1 SV=2	0	44.221	62	10	19	10	190	21.9	48.73	0	0.12	-0.14	0.11	-0.01	0.26	511.3	554	464.4	551.8	507.5	610.4
P04075	ALDOA	Fructose-bisphosphate aldolase A OS=Homo sapiens OX=9606 GN=ALDOA PE=1 SV=2	0	298.608	85	36	292	30	364	39.4	1006.44	6	0.12	-0.28	-0.04	-0.1	0.26	15281.8	16614.6	12569.1	14855.8	14278.3	18304.6
P30048	PRDX3	Thioredoxin-dependent peroxide reductase, mitochondrial OS=Homo sapiens OX=9606 GN=PRDX3 PE=1 SV=3	0	84.639	44	10	37	10	256	27.7	127.55	0	0.13	-0.1	0.05	0.12	0.26	2311.3	2535.7	2151.3	2397.9	2505.4	2767.9
Q9Y5U2	TSSC4	Protein TSSC4 OS=Homo sapiens OX=9606 GN=TSSC4 PE=1 SV=3	0	11.527	8	2	3	2	329	34.3	11.39	0	0.13	-0.24	-0.06	0.06	0.26	145	158.6	123.1	138.9	151.2	173.4
E9PSI1	E9PSI1_HUMAN	Transmembrane 9 superfamily member OS=Homo sapiens OX=9606 PE=3 SV=1	0	58.085	20	13	18	7	815	92.3	60.56	4	0.13	-0.08	-0.11	-0.03	0.26	604.4	661.8	573.7	560.2	593.2	724.1
Q9HCE5	METTL14	N6-adenosine-methyltransferase non-catalytic subunit OS=Homo sapiens OX=9606 GN=METTL14 PE=1 SV=2	0	36.283	23	8	16	8	456	52.1	37.21	0	0.16	0.13	0.11	0.09	0.26	423	473.8	463.6	456	449.4	505.6
Q9Y5J6	TIMM10B	Mitochondrial import inner membrane translocase subunit Tim10 B OS=Homo sapiens OX=9606 GN=TIMM10B PE=1 SV=1	0	24.55	66	6	8	6	103	11.6	27.48	0	0.16	-0.22	0	0.05	0.26	191.8	214.5	164.3	192.2	198.3	230.2
Q9BY32	ITPA	Inosine triphosphate pyrophosphatase OS=Homo sapiens OX=9606 GN=ITPA PE=1 SV=2	0	59.687	63	7	22	7	194	21.4	76.68	0	0.16	-0.1	-0.02	-0.02	0.26	674.8	754.7	630.4	665.4	665.3	805.9
J3QLS3	MRPS7	28S ribosomal protein S7, mitochondrial OS=Homo sapiens OX=9606 GN=MRPS7 PE=1 SV=1	0	59.447	32	10	24	10	271	31.7	78.39	0	0.17	-0.13	-0.02	0.04	0.26	1194.1	1343.6	1088.1	1178.9	1228.5	1426.8
Q96NM4	TOX2	TOX high mobility group box family member 2 OS=Homo sapiens OX=9606 GN=TOX2 PE=2 SV=2	0	14.867	9	4	6	2	488	51.6	17.14	0	0.17	-0.58	0.06	-0.05	0.26	90.9	102.5	61	94.6	87.8	108.6
P29083	GTF2E1	General transcription factor IIE subunit 1 OS=Homo sapiens OX=9606 GN=GTF2E1 PE=1 SV=2	0	46.45	29	10	16	10	439	49.4	38.92	0	0.19	-0.11	0.04	0.08	0.26	660.1	755.5	610.5	677.3	699.6	790.5
Q06830	PRDX1	Peroxiredoxin-1 OS=Homo sapiens OX=9606 GN=PRDX1 PE=1 SV=1	0	156.978	68	18	135	14	199	22.1	412.18	4	0.2	-0.24	0.02	-0.11	0.26	10395.6	11969.2	8826.5	10528.7	9618.8	12441.9
Q86YM7	HOMER1	Homer protein homolog 1 OS=Homo sapiens OX=9606 GN=HOMER1 PE=1 SV=2	0	37.387	34	12	13	12	354	40.3	34.59	0	0.22	-0.37	0.09	0.07	0.26	454.3	527.7	352.4	483.1	476.6	544.8
B4E0Y9	STK26	Serine/threonine-protein kinase 26 OS=Homo sapiens OX=9606 GN=STK26 PE=1 SV=1	0	93.566	42	17	32	7	438	49.2	82.77	2	0.24	0.05	0.13	0.02	0.26	865.6	1019.8	897.9	947	877.3	1034.5
B4DUC8	MTAP	S-methyl-5'-thioadenosine phosphorylase OS=Homo sapiens OX=9606 GN=MTAP PE=1 SV=1	0	97.325	56	13	38	13	300	33.2	96.24	0	0.24	-0.16	0.03	-0.08	0.26	1539.3	1816.9	1380.9	1568.5	1454.6	1840.2
Q16594	TAF9	Transcription initiation factor TFIID subunit 9 OS=Homo sapiens OX=9606 GN=TAF9 PE=1 SV=1	0	38.087	38	9	13	4	264	29	33.19	5	0.26	-0.21	-0.01	0.11	0.26	368.6	440	318.3	366.5	397	441.1
P52657	GTF2A2	Transcription initiation factor IIA subunit 2 OS=Homo sapiens OX=9606 GN=GTF2A2 PE=1 SV=1	0	13.76	39	5	5	5	109	12.4	11.06	0	0.26	-0.14	0.01	0.1	0.26	407.7	488	369.3	409.9	435.6	488.5
Q9UHA4	LAMTOR3	Ragulator complex protein LAMTOR3 OS=Homo sapiens OX=9606 GN=LAMTOR3 PE=1 SV=1	0	12.697	31	2	6	2	124	13.6	24.03	0	0.27	-0.1	0.09	0.15	0.26	236.1	284.5	220.7	251.6	261.3	282
Q8TD16	BICD2	Protein bicaudal D homolog 2 OS=Homo sapiens OX=9606 GN=BICD2 PE=1 SV=1	0	112.103	40	28	35	26	824	93.5	100.56	2	0.27	-0.22	0.07	0.05	0.26	1156.8	1394.5	995.6	1215.5	1201.1	1383.6
P50479	PDLIM4	PDZ and LIM domain protein 4 OS=Homo sapiens OX=9606 GN=PDLIM4 PE=1 SV=2	0	26.54	30	8	9	8	330	35.4	23.15	0	0.28	-0.31	0.08	0.05	0.26	622	753.7	500.7	657.4	641.9	745.6
J3KTD8	CBFB	Core-binding factor subunit beta (Fragment) OS=Homo sapiens OX=9606 GN=CBFB PE=1 SV=1	0	13.078	33	3	3	3	60	7	13.53	0	0.28	-0.16	-0.02	-0.01	0.26	210.7	256.1	189.2	208.4	209.4	251.4
Q8NCN4	RNF169	E3 ubiquitin-protein ligase RNF169 OS=Homo sapiens OX=9606 GN=RNF169 PE=1 SV=2	0	35.931	17	10	10	10	708	77.1	28.26	0	0.29	0.14	0.19	0.37	0.26	318.4	388.4	349.8	364.4	410.6	380.9
Q9Y383	LUC7L2	Putative RNA-binding protein Luc7-like 2 OS=Homo sapiens OX=9606 GN=LUC7L2 PE=1 SV=2	0	111.495	41	19	55	13	392	46.5	171.25	7	0.3	-0.36	0.06	-0.03	0.26	3797	4673.5	2964.1	3945.1	3725.3	4539.8
O94763	URI1	Unconventional prefoldin RPB5 interactor 1 OS=Homo sapiens OX=9606 GN=URI1 PE=1 SV=3	0	39.131	25	9	13	9	535	59.8	34.82	0	0.3	-0.36	0.04	-0.12	0.26	656.6	809.7	511	673	605.5	787.5
O95429	BAG4	BAG family molecular chaperone regulator 4 OS=Homo sapiens OX=9606 GN=BAG4 PE=1 SV=1	0	69.869	48	14	30	13	457	49.6	63.73	0	0.32	-0.37	-0.06	-0.04	0.26	563.8	703.8	434.9	542.1	546.9	675.1
J3QRS9	ZNF207	BUB3-interacting and GLEBS motif-containing protein ZNF207 OS=Homo sapiens OX=9606 GN=ZNF207 PE=1 SV=1	0	52.724	18	10	20	10	493	52.5	54.19	0	0.36	-0.09	0.09	0.15	0.26	1210.3	1548.8	1133.4	1290.2	1344.5	1445.7
Q5T6W2	HNRNPK	Heterogeneous nuclear ribonucleoprotein K (Fragment) OS=Homo sapiens OX=9606 GN=HNRNPK PE=1 SV=1	0	204.151	67	28	270	2	379	41.8	681.18	0	0.36	-0.14	-0.09	-0.02	0.26	379.3	485.7	344.9	356.3	373.1	453.9
Q9Y3E7	CHMP3	Charged multivesicular body protein 3 OS=Homo sapiens OX=9606 GN=CHMP3 PE=1 SV=3	0	10.825	19	5	6	5	222	25.1	8.82	0	0.37	-0.1	-0.06	0.15	0.26	331	428	308.6	318.4	367.4	395.4
Q96NB3	ZNF830	Zinc finger protein 830 OS=Homo sapiens OX=9606 GN=ZNF830 PE=1 SV=2	0	23.487	29	8	11	8	372	42	25.49	0	0.42	-0.32	0.11	0.19	0.26	622.8	833.6	500.1	674.3	712.1	743.7
Q13247	SRSF6	Serine/arginine-rich splicing factor 6 OS=Homo sapiens OX=9606 GN=SRSF6 PE=1 SV=2	0	77.436	29	14	44	10	344	39.6	150.13	0	0.42	-0.41	0	0.09	0.26	3731.8	4998.2	2817.9	3744.4	3972	4481.3
P49407	ARRB1	Beta-arrestin-1 OS=Homo sapiens OX=9606 GN=ARRB1 PE=1 SV=2	0	29.35	24	8	9	6	418	47	21.19	0	0.42	0.16	0.01	0.03	0.26	208.7	278.4	233.1	210.8	213.2	249.6
P05114	HMGN1	Non-histone chromosomal protein HMG-14 OS=Homo sapiens OX=9606 GN=HMGN1 PE=1 SV=3	0	69.513	61	13	33	13	100	10.7	108.98	0	0.43	-0.22	-0.1	0.21	0.26	3251.3	4383.7	2786.5	3038.4	3771.8	3906.1
Q96IK1	BOD1	Biorientation of chromosomes in cell division protein 1 OS=Homo sapiens OX=9606 GN=BOD1 PE=1 SV=2	0	26.21	37	6	12	4	185	19.2	23.17	0	0.44	-0.21	0.19	0.11	0.26	248.6	338.1	215.6	284.3	267.6	296.9
Q9ULX6	AKAP8L	A-kinase anchor protein 8-like OS=Homo sapiens OX=9606 GN=AKAP8L PE=1 SV=3	0	65.416	25	12	28	6	646	71.6	89.89	5	0.46	0.1	0.02	0.25	0.26	1168.3	1605.3	1248.4	1186.6	1386.3	1394.8
A0A0C4DFW2	ING1	Inhibitor of growth protein OS=Homo sapiens OX=9606 GN=ING1 PE=1 SV=1	0	20.087	14	4	5	4	422	46.8	10.41	0	0.53	-0.04	0.08	0.34	0.26	142.9	206.9	139.4	151.2	180.8	171.4
Q15032	R3HDM1	R3H domain-containing protein 1 OS=Homo sapiens OX=9606 GN=R3HDM1 PE=1 SV=3	0	24.629	10	9	9	8	1099	120.6	18.13	1	0.54	-0.24	0.15	0.03	0.26	217.9	315.8	185.1	241.7	222.1	261.6
Q9BZD4	NUF2	Kinetochore protein Nuf2 OS=Homo sapiens OX=9606 GN=NUF2 PE=1 SV=2	0	43.119	25	13	15	12	464	54.3	39.21	0	-0.53	-0.03	-0.15	0.03	0.25	1242.5	862.8	1217.9	1120.8	1272.2	1480.2
Q5VWC4	PSMD4	26S proteasome non-ATPase regulatory subunit 4 OS=Homo sapiens OX=9606 GN=PSMD4 PE=1 SV=1	0	103.108	45	15	34	1	380	41.1	112.82	0	-0.32	-0.43	-0.13	0.01	0.25	26.5	21.3	19.7	24.3	26.6	31.6
Q9NYW8	RBAK	RB-associated KRAB zinc finger protein OS=Homo sapiens OX=9606 GN=RBAK PE=1 SV=1	0	5.693	4	2	2	2	714	82.9	3.72	0	-0.25	-0.1	-0.14	-0.12	0.25	44.8	37.8	41.8	40.5	41.2	53.3
P12109	COL6A1	Collagen alpha-1(VI) chain OS=Homo sapiens OX=9606 GN=COL6A1 PE=1 SV=3	0	22.35	9	7	8	7	1028	108.5	14.55	0	-0.2	0.08	-0.02	0.09	0.25	204.2	177.2	215.9	201.2	218.1	242.3
Q14249	ENDOG	Endonuclease G, mitochondrial OS=Homo sapiens OX=9606 GN=ENDOG PE=1 SV=4	0	30.144	34	8	12	8	297	32.6	29.67	0	-0.11	-0.2	-0.09	0.01	0.25	349.4	323.6	303.5	327.5	351	416.2
Q9NWW5	CLN6	Ceroid-lipofuscinosis neuronal protein 6 OS=Homo sapiens OX=9606 GN=CLN6 PE=1 SV=1	0	8.963	7	1	2	1	311	35.9	9.95	0	-0.1	0.18	0.18	0.25	0.25	37.6	35.1	42.6	42.6	44.8	44.6
A0A1B0GTL5	RAB11FIP5	Rab11 family-interacting protein 5 OS=Homo sapiens OX=9606 GN=RAB11FIP5 PE=1 SV=1	0	17.936	8	6	7	6	1324	138.3	11.88	0	-0.03	-0.52	0.08	-0.18	0.25	204.2	199.9	142.8	216.5	180.2	242.6
Q15542	TAF5	Transcription initiation factor TFIID subunit 5 OS=Homo sapiens OX=9606 GN=TAF5 PE=1 SV=3	0	38.861	16	11	13	11	800	86.8	32.86	0	-0.02	-0.1	0.08	0	0.25	262.4	258.5	245	276.7	261.6	313.1
P54687	BCAT1	Branched-chain-amino-acid aminotransferase, cytosolic OS=Homo sapiens OX=9606 GN=BCAT1 PE=1 SV=3	0	40.669	29	9	18	9	386	42.9	48.89	0	-0.01	0.09	-0.06	0.08	0.25	594.3	589	632.4	571.5	626.2	708.8
H0YLW9	TLE3	Transducin-like enhancer protein 3 OS=Homo sapiens OX=9606 GN=TLE3 PE=1 SV=1	0	30.404	22	9	11	1	448	48	24.7	0	0	-0.41	-0.36	-0.1	0.25	38.2	38.3	28.8	29.7	35.7	45.4
Q0JRZ9	FCHO2	F-BAR domain only protein 2 OS=Homo sapiens OX=9606 GN=FCHO2 PE=1 SV=2	0	6.464	3	2	2	2	810	88.9	5.49	0	0.01	-0.07	0.11	0.25	0.25	66.4	67.1	63.1	71.6	78.9	78.8
A0A087WZN1	IDH3B	Isocitrate dehydrogenase [NAD] subunit, mitochondrial OS=Homo sapiens OX=9606 GN=IDH3B PE=1 SV=1	0	67.05	43	14	37	14	387	42.4	77.32	0	0.02	-0.01	-0.05	0.18	0.25	1615.6	1642	1609.6	1556.6	1832.2	1917.4
A0A2R8Y7Y4	ANKRD44	Serine/threonine-protein phosphatase 6 regulatory ankyrin repeat subunit B OS=Homo sapiens OX=9606 GN=ANKRD44 PE=1 SV=1	0	22.04	9	6	6	6	1056	114.2	16.5	0	0.03	0.14	0.06	0.1	0.25	242.8	247.7	268.1	253.6	260.4	288.1
Q04917	YWHAH	14-3-3 protein eta OS=Homo sapiens OX=9606 GN=YWHAH PE=1 SV=4	0	140.996	68	19	106	15	246	28.2	278.2	0	0.05	-0.1	0.02	0.01	0.25	3160.1	3274	2954.8	3198.2	3179.4	3751.6
Q9H9A7	RMI1	RecQ-mediated genome instability protein 1 OS=Homo sapiens OX=9606 GN=RMI1 PE=1 SV=3	0	19.007	17	6	6	6	625	70.1	11.99	0	0.06	0.03	-0.11	0	0.25	162.5	169.7	166.3	150.9	162.1	193.1
Q96FH0	BORCS8	BLOC-1-related complex subunit 8 OS=Homo sapiens OX=9606 GN=BORCS8 PE=1 SV=1	0	5.253	14	2	3	2	119	13.4	6.65	0	0.08	-0.16	0.05	-0.01	0.25	157.2	166.5	140.3	163	155.7	186.9
Q7L8W6	DPH6	Diphthine--ammonia ligase OS=Homo sapiens OX=9606 GN=DPH6 PE=1 SV=3	0	27.35	38	8	11	8	267	30.3	29.16	0	0.09	0.01	0	0.14	0.25	396.7	423.7	398.6	395.9	438.1	472.5
Q9H000	MKRN2	Probable E3 ubiquitin-protein ligase makorin-2 OS=Homo sapiens OX=9606 GN=MKRN2 PE=1 SV=2	0	14.79	17	5	5	5	416	46.9	11.72	0	0.09	-0.08	0.01	0.06	0.25	439.3	467.4	415.3	440.9	456.9	523.1
Q86V88	MDP1	Magnesium-dependent phosphatase 1 OS=Homo sapiens OX=9606 GN=MDP1 PE=1 SV=1	0	16.887	36	5	6	5	176	20.1	17.09	0	0.09	-0.16	0.07	-0.14	0.25	276.9	293.9	248.7	289.8	250.8	330.2
O76094	SRP72	Signal recognition particle subunit SRP72 OS=Homo sapiens OX=9606 GN=SRP72 PE=1 SV=3	0	223.784	55	38	72	38	671	74.6	233.46	0	0.11	0.06	0.09	0.12	0.25	4082.6	4391.2	4245.6	4342.4	4445.1	4849.5
Q9NRL3	STRN4	Striatin-4 OS=Homo sapiens OX=9606 GN=STRN4 PE=1 SV=2	0	58.76	24	11	13	11	753	80.5	48.04	0	0.11	-0.06	0	0.03	0.25	548.5	592.8	525	550.3	560.6	653.5
A0A2R8YD14	RPS24	40S ribosomal protein S24 OS=Homo sapiens OX=9606 GN=RPS24 PE=1 SV=1	0	56.038	32	7	60	7	165	19.2	153.92	0	0.11	-0.21	0.04	-0.09	0.25	4188.5	4517	3614.8	4312.7	3939.5	4993.4
Q9Y3S2	ZNF330	Zinc finger protein 330 OS=Homo sapiens OX=9606 GN=ZNF330 PE=1 SV=1	0	27.305	23	7	9	7	320	36.2	21.11	0	0.11	-0.25	-0.09	-0.09	0.25	740	800.2	624	694.9	693.8	879.2
P40425	PBX2	Pre-B-cell leukemia transcription factor 2 OS=Homo sapiens OX=9606 GN=PBX2 PE=1 SV=2	0	51.05	36	9	20	7	430	45.9	55.41	2	0.13	-0.2	-0.05	0.12	0.25	641.1	700	556.8	620	697.8	763.6
P25788	PSMA3	Proteasome subunit alpha type-3 OS=Homo sapiens OX=9606 GN=PSMA3 PE=1 SV=2	0	90.152	52	17	58	17	255	28.4	190.93	0	0.15	-0.21	-0.02	0	0.25	5559.5	6188.1	4803	5501.8	5551.8	6600.4
J3KQ32	OLA1	Obg-like ATPase 1 OS=Homo sapiens OX=9606 GN=OLA1 PE=1 SV=1	0	130.695	61	22	61	22	416	46.9	179.42	0	0.15	-0.14	0.01	-0.03	0.25	4066.4	4512	3688.4	4099.9	3995.5	4823.6
Q86X83	COMMD2	COMM domain-containing protein 2 OS=Homo sapiens OX=9606 GN=COMMD2 PE=1 SV=2	0	8.223	16	4	4	4	199	22.7	12.31	0	0.16	-0.27	-0.11	-0.07	0.25	520.1	580	430.8	481.2	494.5	617.2
Q9NP61	ARFGAP3	ADP-ribosylation factor GTPase-activating protein 3 OS=Homo sapiens OX=9606 GN=ARFGAP3 PE=1 SV=1	0	16.853	11	5	6	5	516	56.9	17.95	0	0.16	-0.47	-0.12	-0.13	0.25	327.6	364.8	237.1	302.1	299.4	389.5
Q9H0C8	ILKAP	Integrin-linked kinase-associated serine/threonine phosphatase 2C OS=Homo sapiens OX=9606 GN=ILKAP PE=1 SV=1	0	58.036	40	14	30	14	392	42.9	81	0	0.17	0.04	0.11	0	0.25	1346.1	1510	1388.5	1448	1347.6	1599.7
P62266	RPS23	40S ribosomal protein S23 OS=Homo sapiens OX=9606 GN=RPS23 PE=1 SV=3	0	50.129	53	7	39	7	143	15.8	116.02	0	0.17	-0.28	-0.01	-0.01	0.25	2844.3	3200.3	2344	2824.2	2820.3	3371.9
P54819	AK2	Adenylate kinase 2, mitochondrial OS=Homo sapiens OX=9606 GN=AK2 PE=1 SV=2	0	133.006	72	17	83	17	239	26.5	219.44	0	0.17	-0.4	-0.07	-0.01	0.25	3753.4	4229.1	2849.7	3583.4	3715.7	4471
A6NIH7	UNC119B	Protein unc-119 homolog B OS=Homo sapiens OX=9606 GN=UNC119B PE=1 SV=1	0	40.145	58	9	11	9	251	28.1	32.13	0	0.17	-0.27	-0.05	-0.06	0.25	668	753.5	553.7	647.2	641.8	796.2
O75380	NDUFS6	NADH dehydrogenase [ubiquinone] iron-sulfur protein 6, mitochondrial OS=Homo sapiens OX=9606 GN=NDUFS6 PE=1 SV=1	0	38.71	52	6	14	6	124	13.7	38.26	0	0.18	-0.5	-0.08	0.02	0.25	896.3	1016.9	633.6	845.7	909.4	1063.5
Q13409	DYNC1I2	Cytoplasmic dynein 1 intermediate chain 2 OS=Homo sapiens OX=9606 GN=DYNC1I2 PE=1 SV=3	0	96.11	37	15	38	9	638	71.4	121.62	5	0.19	0.07	0.08	0.14	0.25	1235.2	1406.1	1297.9	1301.4	1365.6	1465.8
P61353	RPL27	60S ribosomal protein L27 OS=Homo sapiens OX=9606 GN=RPL27 PE=1 SV=2	0	58.78	54	9	47	9	136	15.8	163.7	0	0.19	-0.51	-0.08	-0.14	0.25	3508.7	3991.2	2462.3	3328.8	3185.9	4174
P07305	H1F0	Histone H1.0 OS=Homo sapiens OX=9606 GN=H1F0 PE=1 SV=3	0	39.007	32	7	23	7	194	20.9	67	0	0.2	-0.34	0.02	-0.03	0.25	2264.5	2599.6	1786.1	2299.6	2217.7	2701.1
Q9BPU6	DPYSL5	Dihydropyrimidinase-related protein 5 OS=Homo sapiens OX=9606 GN=DPYSL5 PE=1 SV=1	0	168.139	62	28	65	28	564	61.4	213.42	0	0.2	-0.11	-0.03	-0.05	0.25	3715.7	4258	3454.8	3651.4	3600.4	4410.8
O00165	HAX1	HCLS1-associated protein X-1 OS=Homo sapiens OX=9606 GN=HAX1 PE=1 SV=2	0	36.624	39	8	10	8	279	31.6	33.15	0	0.21	-0.48	-0.13	-0.04	0.25	569.7	659.2	408.7	521	555.9	678.3
Q8IXT5	RBM12B	RNA-binding protein 12B OS=Homo sapiens OX=9606 GN=RBM12B PE=1 SV=2	0	89.257	31	24	41	24	1001	118	116.88	0	0.22	-0.11	0.06	0.11	0.25	1997.4	2332.2	1854.3	2081.5	2150.9	2376.1
Q15428	SF3A2	Splicing factor 3A subunit 2 OS=Homo sapiens OX=9606 GN=SF3A2 PE=1 SV=2	0	69.907	28	9	31	9	464	49.2	81.94	0	0.24	-0.37	-0.15	0.05	0.25	1862.5	2205.5	1445.8	1678.9	1925.5	2216.5
P47928	ID4	DNA-binding protein inhibitor ID-4 OS=Homo sapiens OX=9606 GN=ID4 PE=1 SV=1	0	5.68	23	2	2	2	161	16.6	6.31	0	0.26	-0.11	0.11	-0.03	0.25	60.1	72	55.7	65	58.9	71.7
O75934	BCAS2	Pre-mRNA-splicing factor SPF27 OS=Homo sapiens OX=9606 GN=BCAS2 PE=1 SV=1	0	93.226	74	14	42	14	225	26.1	112.05	0	0.26	-0.4	-0.07	0.02	0.25	1539.3	1840.3	1165.6	1462.6	1560.1	1830.5
P63272	SUPT4H1	Transcription elongation factor SPT4 OS=Homo sapiens OX=9606 GN=SUPT4H1 PE=1 SV=1	0	11.695	31	3	5	3	117	13.2	11.99	0	0.28	-0.12	0.15	0.13	0.25	434.7	529	399.6	481.4	477.2	517.5
P55010	EIF5	Eukaryotic translation initiation factor 5 OS=Homo sapiens OX=9606 GN=EIF5 PE=1 SV=2	0	116.717	50	24	65	24	431	49.2	176.98	0	0.28	-0.28	0.01	-0.06	0.25	3471.1	4205.7	2868.1	3496.8	3329.4	4127.3
Q14118	DAG1	Dystroglycan OS=Homo sapiens OX=9606 GN=DAG1 PE=1 SV=2	0	50.568	16	12	14	12	895	97.4	41.84	0	0.29	-0.14	0.18	0.16	0.25	742.5	909.9	674.1	841.3	829.8	880.4
Q9P209	CEP72	Centrosomal protein of 72 kDa OS=Homo sapiens OX=9606 GN=CEP72 PE=1 SV=2	0	8.364	10	3	3	3	647	71.7	3.22	0	0.29	0.48	0.21	0.04	0.25	10.5	12.8	14.7	12.1	10.8	12.5
I1E4Y6	GIGYF2	GRB10-interacting GYF protein 2 OS=Homo sapiens OX=9606 GN=GIGYF2 PE=1 SV=1	0	142.398	29	34	48	33	1321	152.4	137.31	0	0.3	-0.28	0	0.02	0.25	2483	3055.4	2038.5	2489.7	2514.4	2953.7
P46778	RPL21	60S ribosomal protein L21 OS=Homo sapiens OX=9606 GN=RPL21 PE=1 SV=2	0	51.251	52	12	56	12	160	18.6	155.08	0	0.31	-0.42	0.1	-0.1	0.25	4139.6	5140.8	3084.4	4443.4	3869.9	4936.2
Q9UGP4	LIMD1	LIM domain-containing protein 1 OS=Homo sapiens OX=9606 GN=LIMD1 PE=1 SV=1	0	10.12	12	4	4	4	676	72.1	8.85	0	0.32	-0.35	0.13	-0.01	0.25	91.4	113.9	71.8	100.2	90.9	109
O14776	TCERG1	Transcription elongation regulator 1 OS=Homo sapiens OX=9606 GN=TCERG1 PE=1 SV=2	0	183.13	31	42	72	42	1098	123.8	243.46	0	0.33	-0.13	0.04	0.08	0.25	5962.7	7483.1	5457.9	6120.5	6316	7071.2
Q15942	ZYX	Zyxin OS=Homo sapiens OX=9606 GN=ZYX PE=1 SV=1	0	54.761	32	12	21	12	572	61.2	58.54	0	0.33	-0.29	-0.09	0.02	0.25	1017.3	1282.8	834.9	955.1	1028.9	1208.3
Q99622	C12orf57	Protein C10 OS=Homo sapiens OX=9606 GN=C12orf57 PE=1 SV=1	0	38.499	58	5	13	5	126	13.2	34.03	0	0.34	-0.49	-0.03	-0.04	0.25	310.5	392.6	221.6	303.8	303	369.5
O43524	FOXO3	Forkhead box protein O3 OS=Homo sapiens OX=9606 GN=FOXO3 PE=1 SV=1	0	19.294	11	6	6	5	673	71.2	16.2	1	0.35	-0.38	0.02	-0.01	0.25	336.7	430.4	258.3	341.2	333.3	400.4
Q13185	CBX3	Chromobox protein homolog 3 OS=Homo sapiens OX=9606 GN=CBX3 PE=1 SV=4	0	110.099	61	12	108	11	183	20.8	277.94	3	0.36	-0.36	-0.01	0	0.25	3561	4576.2	2769.3	3526.1	3566.4	4227.2
Q8WXD5	GEMIN6	Gem-associated protein 6 OS=Homo sapiens OX=9606 GN=GEMIN6 PE=1 SV=1	0	11.991	28	4	6	4	167	18.8	16.34	0	0.37	-0.22	-0.01	-0.02	0.25	314.8	406.9	270.5	313	309.4	373.3
Q6DD87	ZNF787	Zinc finger protein 787 OS=Homo sapiens OX=9606 GN=ZNF787 PE=1 SV=4	0	20.804	21	6	8	6	382	40.4	19.48	0	0.39	-0.3	-0.08	-0.1	0.25	346.9	455.9	281.8	327.9	323.8	412.5
Q16643	DBN1	Drebrin OS=Homo sapiens OX=9606 GN=DBN1 PE=1 SV=4	0	252.216	53	27	179	27	649	71.4	542.66	0	0.4	0.02	0.24	0.17	0.25	4614.8	6102.5	4666.9	5465.7	5183.2	5489.8
Q9UK76	JPT1	Jupiter microtubule associated homolog 1 OS=Homo sapiens OX=9606 GN=JPT1 PE=1 SV=3	0	37.596	66	7	15	7	154	16	57.03	0	0.41	-0.53	-0.12	-0.29	0.25	600.2	796.8	414.9	550.4	489.6	715.7
Q8TF01	PNISR	Arginine/serine-rich protein PNISR OS=Homo sapiens OX=9606 GN=PNISR PE=1 SV=2	0	34.474	6	7	9	7	805	92.5	27.63	0	0.43	-0.35	0.03	0.08	0.25	792.5	1069.7	623.9	807.5	838.5	942.7
Q96B01	RAD51AP1	RAD51-associated protein 1 OS=Homo sapiens OX=9606 GN=RAD51AP1 PE=1 SV=1	0	7.899	8	3	3	3	352	38.4	7.19	0	0.45	-0.34	-0.01	0.04	0.25	126.3	172.6	99.5	125.4	129.8	150
Q99614	TTC1	Tetratricopeptide repeat protein 1 OS=Homo sapiens OX=9606 GN=TTC1 PE=1 SV=1	0	60.985	60	13	20	13	292	33.5	70.47	0	0.51	0.07	0.05	0.1	0.25	1326.5	1888.4	1393.3	1373.4	1418.5	1581.1
Q15369	ELOC	Elongin-C OS=Homo sapiens OX=9606 GN=ELOC PE=1 SV=1	0	36.725	66	6	23	6	112	12.5	74.12	0	0.54	0.13	0.05	0.07	0.25	949	1384	1037.1	984.8	996.7	1130.3
Q9BW61	DDA1	DET1- and DDB1-associated protein 1 OS=Homo sapiens OX=9606 GN=DDA1 PE=1 SV=1	0	19.829	43	5	7	5	102	11.8	22.26	0	0.59	-0.2	0.14	0.09	0.25	447.1	674.7	390.4	492.1	476.6	533.1
Q96B23	C18orf25	Uncharacterized protein C18orf25 OS=Homo sapiens OX=9606 GN=C18orf25 PE=1 SV=3	0	25.817	21	5	7	5	404	43.4	18.07	0	0.62	-0.16	0.22	0.1	0.25	194.8	299.2	174.7	227.2	208.8	232.1
P09651	HNRNPA1	Heterogeneous nuclear ribonucleoprotein A1 OS=Homo sapiens OX=9606 GN=HNRNPA1 PE=1 SV=5	0	300.042	64	26	389	15	372	38.7	1279.17	11	0.66	-0.14	0.08	0.1	0.25	15895.7	25074.4	14384.7	16811.8	17047.7	18886.4
P82970	HMGN5	High mobility group nucleosome-binding domain-containing protein 5 OS=Homo sapiens OX=9606 GN=HMGN5 PE=1 SV=1	0	71.138	35	11	31	11	282	31.5	91.2	0	0.69	-0.13	0.13	0.26	0.25	1593.8	2580.1	1461.3	1747	1909.1	1895
P52739	ZNF131	Zinc finger protein 131 OS=Homo sapiens OX=9606 GN=ZNF131 PE=1 SV=2	0	21.188	11	4	5	4	623	71.4	13.3	0	-0.14	0.1	0.04	0.26	0.24	58.3	53.1	62.7	59.9	69.9	68.8
Q8N9B5	JMY	Junction-mediating and -regulatory protein OS=Homo sapiens OX=9606 GN=JMY PE=1 SV=2	0	15.626	7	5	5	5	988	111.4	13.96	0	-0.14	0.09	0.06	-0.05	0.24	123.8	112.1	132.1	129.4	119.6	146.3
Q6P1L8	MRPL14	39S ribosomal protein L14, mitochondrial OS=Homo sapiens OX=9606 GN=MRPL14 PE=1 SV=1	0	32.636	51	6	15	6	145	15.9	46.11	0	-0.11	-0.44	-0.08	-0.14	0.24	470.5	435.8	346	445.5	427.8	556.6
O95239	KIF4A	Chromosome-associated kinesin KIF4A OS=Homo sapiens OX=9606 GN=KIF4A PE=1 SV=3	0	247.188	50	49	71	48	1232	139.8	199.95	0	-0.08	0.17	0.05	0.1	0.24	3077	2901	3468.4	3188.4	3299.5	3631.3
A0A0U1RQV1	ERVK3-1	Endogenous retrovirus group K3 member 1 (Fragment) OS=Homo sapiens OX=9606 GN=ERVK3-1 PE=1 SV=1	0	23.113	64	6	8	6	116	12.5	18.57	0	-0.07	-0.36	-0.09	-0.25	0.24	315	301.2	245.2	296.7	264.8	371.4
Q9GZT9	EGLN1	Egl nine homolog 1 OS=Homo sapiens OX=9606 GN=EGLN1 PE=1 SV=1	0	29.715	23	6	8	6	426	46	22.68	0	-0.04	0.04	-0.05	0.06	0.24	219.2	213.6	225.2	211.7	227.8	258.1
Q9NWU1	OXSM	3-oxoacyl-[acyl-carrier-protein] synthase, mitochondrial OS=Homo sapiens OX=9606 GN=OXSM PE=1 SV=1	0	13.78	12	4	4	4	459	48.8	11.66	0	-0.02	-0.31	-0.05	-0.03	0.24	181.8	179.4	147	176	178.3	214.1
P02042	HBD	Hemoglobin subunit delta OS=Homo sapiens OX=9606 GN=HBD PE=1 SV=2	0	7.347	13	2	5	2	147	16	10.28	0	0	-0.51	-0.29	0.19	0.24	87.1	87	61.3	71.3	99.3	102.6
Q96BW5	PTER	Phosphotriesterase-related protein OS=Homo sapiens OX=9606 GN=PTER PE=1 SV=1	0	21.459	15	5	6	5	349	39	16.69	0	0	-0.08	0.03	0.09	0.24	202.3	202.3	191.8	206.4	216	238.4
Q86WA6	BPHL	Valacyclovir hydrolase OS=Homo sapiens OX=9606 GN=BPHL PE=1 SV=1	0	24.457	29	8	11	8	291	32.5	27.4	0	0.01	-0.28	-0.07	0.06	0.24	583.1	587.4	481	556.6	608.1	689.1
Q7L7X3	TAOK1	Serine/threonine-protein kinase TAO1 OS=Homo sapiens OX=9606 GN=TAOK1 PE=1 SV=1	0	64.592	20	18	24	14	1001	116	58.18	3	0.03	0.04	0.04	0.18	0.24	901.8	919.7	929.4	924.1	1019.7	1065.2
Q9H832	UBE2Z	Ubiquitin-conjugating enzyme E2 Z OS=Homo sapiens OX=9606 GN=UBE2Z PE=1 SV=2	0	29.212	18	8	12	8	354	38.2	30.81	0	0.03	0.08	-0.04	0.02	0.24	717.7	734.2	759.2	699.2	730.2	845.9
Q9H334	FOXP1	Forkhead box protein P1 OS=Homo sapiens OX=9606 GN=FOXP1 PE=1 SV=1	0	23.141	17	7	8	7	677	75.3	16.18	0	0.03	-0.12	0.01	0.02	0.24	441.1	450.3	404.8	443.5	447.8	522.4
Q66LE6	PPP2R2D	Serine/threonine-protein phosphatase 2A 55 kDa regulatory subunit B delta isoform OS=Homo sapiens OX=9606 GN=PPP2R2D PE=1 SV=1	0	55.823	22	9	28	2	453	52	73.8	0	0.03	-0.16	-0.11	0.01	0.24	146.6	149.3	131.2	135.6	147.5	172.7
Q9NXR5	ANKRD10	Ankyrin repeat domain-containing protein 10 OS=Homo sapiens OX=9606 GN=ANKRD10 PE=1 SV=2	0	9.98	7	2	2	2	420	44.7	7.1	0	0.03	-0.15	-0.22	-0.28	0.24	44.4	45.2	40	38	36.6	52.3
Q7LBR1	CHMP1B	Charged multivesicular body protein 1b OS=Homo sapiens OX=9606 GN=CHMP1B PE=1 SV=1	0	8.718	16	4	8	4	199	22.1	15.83	0	0.06	-0.29	-0.03	-0.05	0.24	515.6	536.3	420.7	506	497.7	610.9
P62241	RPS8	40S ribosomal protein S8 OS=Homo sapiens OX=9606 GN=RPS8 PE=1 SV=2	0	134.647	62	18	93	18	208	24.2	302.24	0	0.07	-0.22	0	-0.06	0.24	6825.6	7178.8	5873.6	6806.2	6551.1	8055.3
P82933	MRPS9	28S ribosomal protein S9, mitochondrial OS=Homo sapiens OX=9606 GN=MRPS9 PE=1 SV=2	0	113.387	59	24	45	24	396	45.8	129.37	0	0.1	-0.15	-0.02	0.03	0.24	2293.2	2460.8	2069	2253.8	2349.2	2715
Q9NQ48	LZTFL1	Leucine zipper transcription factor-like protein 1 OS=Homo sapiens OX=9606 GN=LZTFL1 PE=1 SV=1	0	38.032	35	9	10	9	299	34.6	26.61	0	0.11	-0.29	0.03	-0.07	0.24	357.6	386.8	292.9	365.7	341.1	423.5
Q7Z3Z0	KRT25	Keratin, type I cytoskeletal 25 OS=Homo sapiens OX=9606 GN=KRT25 PE=1 SV=1	0	16.426	10	4	7	3	450	49.3	20.5	0	0.11	-0.51	-0.02	-0.19	0.24	159	171.2	111.3	156.8	139.1	187.9
Q06323	PSME1	Proteasome activator complex subunit 1 OS=Homo sapiens OX=9606 GN=PSME1 PE=1 SV=1	0	60.319	56	13	21	13	249	28.7	59.59	0	0.13	-0.05	-0.04	0.05	0.24	1341.4	1464.3	1296.3	1303.8	1388.2	1584.9
Q9HC36	MRM3	rRNA methyltransferase 3, mitochondrial OS=Homo sapiens OX=9606 GN=MRM3 PE=1 SV=2	0	51.273	41	13	21	13	420	47	52.4	0	0.13	-0.34	-0.04	0.01	0.24	1097.2	1197.1	867	1068.6	1104.4	1299.7
Q8WXF0	SRSF12	Serine/arginine-rich splicing factor 12 OS=Homo sapiens OX=9606 GN=SRSF12 PE=2 SV=1	0	26.505	26	7	12	4	261	30.5	36.18	0	0.13	-0.32	-0.12	0.01	0.24	128.6	140.7	102.7	118.2	129.1	152.1
Q9UHK0	NUFIP1	Nuclear fragile X mental retardation-interacting protein 1 OS=Homo sapiens OX=9606 GN=NUFIP1 PE=1 SV=2	0	25.017	14	8	9	8	495	56.3	24.25	0	0.14	-0.19	0.06	0.02	0.24	612.5	676.5	538.7	640.6	622.9	725.4
Q9H0U6	MRPL18	39S ribosomal protein L18, mitochondrial OS=Homo sapiens OX=9606 GN=MRPL18 PE=1 SV=1	0	20.881	33	5	8	5	180	20.6	26.34	0	0.15	-0.29	0	0.07	0.24	823.2	914.5	675.1	821.2	861.9	973.9
P00390	GSR	Glutathione reductase, mitochondrial OS=Homo sapiens OX=9606 GN=GSR PE=1 SV=2	0	182.082	57	21	83	21	522	56.2	248.02	0	0.15	0.05	-0.02	0	0.24	3519.3	3891.5	3641.9	3480.1	3524.3	4164.7
Q5VTR2	RNF20	E3 ubiquitin-protein ligase BRE1A OS=Homo sapiens OX=9606 GN=RNF20 PE=1 SV=2	0	122.584	33	28	40	26	975	113.6	119.95	1	0.16	-0.08	0.05	0.1	0.24	1851.1	2067.9	1750.2	1911.3	1984.7	2190.7
Q8N2Z9	CENPS	Centromere protein S OS=Homo sapiens OX=9606 GN=CENPS PE=1 SV=1	0	7.961	27	3	3	3	138	15.9	9.04	0	0.16	-0.32	-0.06	0.05	0.24	186	207.8	149.1	178.9	192.3	220.3
A0A087X2I1	PSMC6	26S proteasome regulatory subunit 10B OS=Homo sapiens OX=9606 GN=PSMC6 PE=1 SV=1	0	168.503	60	21	80	21	403	45.8	243.45	0	0.17	-0.16	-0.01	0.01	0.24	3432.6	3854.8	3077.8	3403.3	3462.7	4059.5
P53597	SUCLG1	Succinate--CoA ligase [ADP/GDP-forming] subunit alpha, mitochondrial OS=Homo sapiens OX=9606 GN=SUCLG1 PE=1 SV=4	0	50.156	34	11	17	11	346	36.2	51.55	0	0.19	-0.21	-0.12	-0.02	0.24	1685.1	1916.8	1457.5	1551	1664.4	1987.3
A0A0A0MRR3	TAF8	Transcription initiation factor TFIID subunit 8 OS=Homo sapiens OX=9606 GN=TAF8 PE=1 SV=1	0	13.832	36	4	7	1	174	18.7	15.16	0	0.2	-0.27	-0.16	0.1	0.24	44.6	51.4	36.9	39.9	47.7	52.7
Q9NYB0	TERF2IP	Telomeric repeat-binding factor 2-interacting protein 1 OS=Homo sapiens OX=9606 GN=TERF2IP PE=1 SV=1	0	33.93	26	7	12	7	399	44.2	31.12	0	0.23	-0.35	0.07	0	0.24	422.1	493.6	330.2	441.6	420.9	498.3
P35659	DEK	Protein DEK OS=Homo sapiens OX=9606 GN=DEK PE=1 SV=1	0	102.498	33	16	46	16	375	42.6	138.7	0	0.26	-0.25	-0.03	0.01	0.24	4036.8	4837	3390.5	3955	4055	4764.6
P22914	CRYGS	Gamma-crystallin S OS=Homo sapiens OX=9606 GN=CRYGS PE=1 SV=4	0	11.342	16	4	4	4	178	21	11.2	0	0.27	0.05	0.12	-0.07	0.24	231.6	278.3	239.3	252.1	220.6	273.4
Q9Y3F4	STRAP	Serine-threonine kinase receptor-associated protein OS=Homo sapiens OX=9606 GN=STRAP PE=1 SV=1	0	171.022	63	22	69	22	350	38.4	234.03	0	0.28	0.02	0.14	0.1	0.24	4497.1	5467.5	4571.4	4971.1	4826.4	5323
Q15075	EEA1	Early endosome antigen 1 OS=Homo sapiens OX=9606 GN=EEA1 PE=1 SV=2	0	352.367	53	76	115	75	1411	162.4	350.35	1	0.28	-0.19	0.06	0.09	0.24	7642.7	9258.5	6687.6	7950.4	8109.1	9031.1
Q4V328	GRIPAP1	GRIP1-associated protein 1 OS=Homo sapiens OX=9606 GN=GRIPAP1 PE=1 SV=1	0	97.018	38	24	32	24	841	95.9	78.5	0	0.28	-0.26	0.06	0.03	0.24	1320.1	1607.2	1105.3	1377.4	1350.9	1562.2
P46779	RPL28	60S ribosomal protein L28 OS=Homo sapiens OX=9606 GN=RPL28 PE=1 SV=3	0	58.158	46	11	45	11	137	15.7	150.32	0	0.28	-0.16	0.07	-0.01	0.24	5323.6	6463.5	4751.4	5603.2	5294.4	6282.9
Q8N5A5	ZGPAT	Zinc finger CCCH-type with G patch domain-containing protein OS=Homo sapiens OX=9606 GN=ZGPAT PE=1 SV=3	0	33.405	23	10	11	2	531	57.3	29.7	6	0.29	0.02	0.3	0.17	0.24	444.1	543.8	451	545.9	498.4	525.5
P49207	RPL34	60S ribosomal protein L34 OS=Homo sapiens OX=9606 GN=RPL34 PE=1 SV=3	0	39.24	41	8	31	8	117	13.3	88.53	0	0.3	-0.38	0.1	-0.14	0.24	3850.1	4751.2	2966.6	4138.7	3490.8	4533.7
Q96RU3	FNBP1	Formin-binding protein 1 OS=Homo sapiens OX=9606 GN=FNBP1 PE=1 SV=2	0	79.19	29	19	25	19	617	71.3	68.35	0	0.31	-0.16	0.1	0	0.24	1330.9	1646.2	1189	1427.4	1331.1	1570.4
P62424	RPL7A	60S ribosomal protein L7a OS=Homo sapiens OX=9606 GN=RPL7A PE=1 SV=2	0	116.643	53	19	72	19	266	30	247.5	0	0.31	-0.23	0.03	-0.02	0.24	5992	7402.7	5099.1	6118	5897.8	7095
Q9BY77	POLDIP3	Polymerase delta-interacting protein 3 OS=Homo sapiens OX=9606 GN=POLDIP3 PE=1 SV=2	0	118.626	53	22	37	15	421	46.1	125.84	7	0.32	-0.29	0.02	0.08	0.24	2463	3065.1	2015.4	2492.2	2610.4	2904.9
P18846	ATF1	Cyclic AMP-dependent transcription factor ATF-1 OS=Homo sapiens OX=9606 GN=ATF1 PE=1 SV=2	0	18.748	19	4	8	3	271	29.2	24.44	0	0.33	-0.37	-0.11	0.06	0.24	257.1	324	199.6	238.9	268.4	303.3
V9GZ56	LSM4	U6 snRNA-associated Sm-like protein LSm4 (Fragment) OS=Homo sapiens OX=9606 GN=LSM4 PE=1 SV=1	0	22.455	24	5	19	5	238	25.7	40.79	0	0.33	-0.27	0.02	0.04	0.24	860.6	1081	713.5	872.2	887.1	1013
S4R3N1	HSPE1-MOB4	HSPE1-MOB4 readthrough OS=Homo sapiens OX=9606 GN=HSPE1-MOB4 PE=3 SV=1	0	76.938	54	14	70	10	261	29.7	198.75	5	0.33	-0.44	0.11	-0.11	0.24	5132.6	6464.4	3793.2	5548.3	4749.6	6065.6
P48431	SOX2	Transcription factor SOX-2 OS=Homo sapiens OX=9606 GN=SOX2 PE=1 SV=1	0	20.849	30	6	9	6	317	34.3	29.79	0	0.36	-0.48	-0.07	0.08	0.24	273.8	352.4	196.1	261.4	290.2	324.4
Q5BKZ1	ZNF326	DBIRD complex subunit ZNF326 OS=Homo sapiens OX=9606 GN=ZNF326 PE=1 SV=2	0	90.541	38	18	50	18	582	65.6	115.04	0	0.37	-0.29	0.01	0.03	0.24	2462	3184.1	2016.2	2474.2	2514.1	2904.1
P31946	YWHAB	14-3-3 protein beta/alpha OS=Homo sapiens OX=9606 GN=YWHAB PE=1 SV=3	0	134.583	61	16	118	8	246	28.1	316.47	0	0.38	0.16	0.07	0.15	0.24	1273.7	1662.1	1420.9	1333.9	1418.1	1506.7
Q96B97	SH3KBP1	SH3 domain-containing kinase-binding protein 1 OS=Homo sapiens OX=9606 GN=SH3KBP1 PE=1 SV=2	0	34.538	17	8	9	8	665	73.1	24.36	0	0.38	-0.24	0.06	0.14	0.24	278.9	363.1	236.7	290.3	307	329.9
F8W031	F8W031_HUMAN	Uncharacterized protein (Fragment) OS=Homo sapiens OX=9606 PE=1 SV=1	0	66.103	30	7	24	6	263	29.2	72.14	0	0.42	-0.01	0.15	0.16	0.24	654.8	875.5	648.4	725.1	734.1	774.1
X6R5Z6	COA6	Cytochrome c oxidase assembly factor 6 homolog OS=Homo sapiens OX=9606 GN=COA6 PE=1 SV=1	0	29.734	24	6	9	6	155	18	29.87	0	0.42	-0.36	0.1	0.12	0.24	571.6	766.3	445.5	611.7	621.8	674.5
P98175	RBM10	RNA-binding protein 10 OS=Homo sapiens OX=9606 GN=RBM10 PE=1 SV=3	0	149.465	40	31	52	27	930	103.5	156.86	4	0.42	-0.34	0.03	0.06	0.24	3104.6	4166.4	2457.9	3162	3243.8	3660.7
Q7Z417	NUFIP2	Nuclear fragile X mental retardation-interacting protein 2 OS=Homo sapiens OX=9606 GN=NUFIP2 PE=1 SV=1	0	137.958	48	25	44	24	695	76.1	122.25	1	0.43	-0.34	-0.04	0.02	0.24	2477.4	3337.9	1953.6	2413	2506.5	2918.8
O43805	SSNA1	Sjoegren syndrome nuclear autoantigen 1 OS=Homo sapiens OX=9606 GN=SSNA1 PE=1 SV=2	0	28.213	41	5	10	5	119	13.6	31.14	0	0.43	-0.43	-0.01	-0.22	0.24	697.8	937.8	517.1	692.7	599.2	825.9
O94992	HEXIM1	Protein HEXIM1 OS=Homo sapiens OX=9606 GN=HEXIM1 PE=1 SV=1	0	59.384	42	14	23	14	359	40.6	73.6	0	0.45	-0.24	0.16	0.07	0.24	1243.3	1697.1	1055.2	1390.4	1307.9	1467.3
Q16629	SRSF7	Serine/arginine-rich splicing factor 7 OS=Homo sapiens OX=9606 GN=SRSF7 PE=1 SV=1	0	49.17	34	10	36	9	238	27.4	111.59	0	0.47	-0.41	0.06	0.07	0.24	2600.7	3597.3	1959.8	2708.6	2721	3065.6
Q9Y2S6	TMA7	Translation machinery-associated protein 7 OS=Homo sapiens OX=9606 GN=TMA7 PE=1 SV=1	0	15.377	38	4	6	4	64	7.1	16.42	0	0.53	-0.43	0.15	-0.09	0.24	1034.1	1491.2	767.8	1150	972.8	1224.3
Q9NYF8	BCLAF1	Bcl-2-associated transcription factor 1 OS=Homo sapiens OX=9606 GN=BCLAF1 PE=1 SV=2	0	146.816	36	37	76	2	920	106.1	216.79	31	0.59	-0.4	0.06	0.07	0.24	5030.7	7570.8	3821.9	5243.5	5279.4	5954.2
Q96NY9	MUS81	Crossover junction endonuclease MUS81 OS=Homo sapiens OX=9606 GN=MUS81 PE=1 SV=3	0	10.078	8	3	3	3	551	61.1	5.33	0	-0.47	-0.2	-0.19	-0.2	0.23	54.9	39.7	47.8	48	47.8	64.3
Q96SL1	DIRC2	Disrupted in renal carcinoma protein 2 OS=Homo sapiens OX=9606 GN=DIRC2 PE=1 SV=1	0	11.683	8	3	4	3	478	52.1	11.77	0	-0.23	0.33	0.22	0.44	0.23	102.1	87.1	128.6	118.8	139	119.9
O60907	TBL1X	F-box-like/WD repeat-containing protein TBL1X OS=Homo sapiens OX=9606 GN=TBL1X PE=1 SV=3	0	48.921	16	8	11	2	577	62.5	43.9	0	-0.19	-0.01	-0.08	-0.12	0.23	51.9	45.7	51.7	49.3	47.7	60.9
O75382	TRIM3	Tripartite motif-containing protein 3 OS=Homo sapiens OX=9606 GN=TRIM3 PE=1 SV=2	0	11.549	6	4	4	4	744	80.8	6.99	0	-0.11	-0.04	0.11	-0.18	0.23	41.2	38.2	40.2	44.5	36.3	48.5
P52737	ZNF136	Zinc finger protein 136 OS=Homo sapiens OX=9606 GN=ZNF136 PE=1 SV=1	0	6.785	8	2	2	1	540	62.7	6.64	0	-0.08	-0.03	0.08	0.15	0.23	38.3	36.3	37.6	40.5	42.4	45.1
P56524	HDAC4	Histone deacetylase 4 OS=Homo sapiens OX=9606 GN=HDAC4 PE=1 SV=3	0	6.437	2	2	2	2	1084	119	6.18	0	-0.04	-0.05	0.01	0.07	0.23	104.1	101.1	100.8	104.6	109.4	122.5
Q9UL42	PNMA2	Paraneoplastic antigen Ma2 OS=Homo sapiens OX=9606 GN=PNMA2 PE=1 SV=2	0	24.736	30	9	11	9	364	41.5	19.74	0	-0.01	-0.23	-0.12	-0.06	0.23	540.4	536.7	459.4	496.1	518.8	632.9
O00512	BCL9	B-cell CLL/lymphoma 9 protein OS=Homo sapiens OX=9606 GN=BCL9 PE=1 SV=4	0	10.503	4	3	3	3	1426	149.2	10.01	0	-0.01	-0.46	-0.15	-0.21	0.23	55.5	55.2	40.3	50	47.9	65
Q96C86	DCPS	m7GpppX diphosphatase OS=Homo sapiens OX=9606 GN=DCPS PE=1 SV=2	0	56.961	51	14	21	14	337	38.6	60.27	0	0	-0.08	0.01	-0.05	0.23	811.3	810.5	766	817.7	785.4	953.4
F5H211	ATXN3	Ataxin-3 OS=Homo sapiens OX=9606 GN=ATXN3 PE=1 SV=2	0	29.258	23	7	8	7	370	42.4	21.23	0	0.02	-0.07	-0.09	0.07	0.23	154.3	155.9	146.9	145.2	161.7	181.2
Q86TN4	TRPT1	tRNA 2'-phosphotransferase 1 OS=Homo sapiens OX=9606 GN=TRPT1 PE=1 SV=2	0	24.969	45	8	8	8	253	27.7	18.98	0	0.02	-0.23	-0.1	-0.03	0.23	271.6	274.5	231.4	253.5	265.4	318.6
Q03188	CENPC	Centromere protein C OS=Homo sapiens OX=9606 GN=CENPC PE=1 SV=2	0	65.921	26	19	24	19	943	106.8	57.89	0	0.04	0.04	0.04	0.12	0.23	756.7	779	780.6	777	819.7	888.2
P46934	NEDD4	E3 ubiquitin-protein ligase NEDD4 OS=Homo sapiens OX=9606 GN=NEDD4 PE=1 SV=4	0	16.717	4	4	5	3	1319	149	14.18	0	0.05	0.31	0.61	0.44	0.23	10.1	10.4	12.5	15.5	13.7	11.9
Q8N0X4	CLYBL	Citramalyl-CoA lyase, mitochondrial OS=Homo sapiens OX=9606 GN=CLYBL PE=1 SV=2	0	52.546	41	13	16	13	340	37.3	44.07	0	0.06	-0.18	-0.04	0.18	0.23	613.2	639.9	541.5	594.8	695.5	721.5
P21281	ATP6V1B2	V-type proton ATPase subunit B, brain isoform OS=Homo sapiens OX=9606 GN=ATP6V1B2 PE=1 SV=3	0	168.388	74	26	69	26	511	56.5	201.51	0	0.07	-0.1	0.04	-0.01	0.23	2393.1	2511.7	2235.7	2458.2	2371.9	2815.8
O43715	TRIAP1	TP53-regulated inhibitor of apoptosis 1 OS=Homo sapiens OX=9606 GN=TRIAP1 PE=1 SV=1	0	23.612	63	7	11	7	76	8.8	31.78	0	0.07	-0.52	-0.19	-0.09	0.23	737.3	773.3	512.5	647.8	691	862.9
Q08257	CRYZ	Quinone oxidoreductase OS=Homo sapiens OX=9606 GN=CRYZ PE=1 SV=1	0	65.524	46	13	25	13	329	35.2	81.84	0	0.08	-0.27	-0.08	-0.02	0.23	1814	1913.7	1509.5	1721.1	1793.4	2121.6
Q5U5X0	LYRM7	Complex III assembly factor LYRM7 OS=Homo sapiens OX=9606 GN=LYRM7 PE=1 SV=1	0	12.403	35	3	3	3	104	11.9	9.86	0	0.1	-0.4	-0.07	0	0.23	232.7	249.3	176.3	222.4	232.3	272
Q96EL3	MRPL53	39S ribosomal protein L53, mitochondrial OS=Homo sapiens OX=9606 GN=MRPL53 PE=1 SV=1	0	31.534	58	6	8	6	112	12.1	29.99	0	0.1	-0.52	-0.05	-0.14	0.23	550.8	590.2	385.1	533.2	500	646.3
Q9P015	MRPL15	39S ribosomal protein L15, mitochondrial OS=Homo sapiens OX=9606 GN=MRPL15 PE=1 SV=1	0	80.221	68	18	33	18	296	33.4	93.39	0	0.11	-0.07	0.04	0.12	0.23	1927.9	2073.9	1832.3	1979.9	2093	2259.1
Q9NXX6	NSMCE4A	Non-structural maintenance of chromosomes element 4 homolog A OS=Homo sapiens OX=9606 GN=NSMCE4A PE=1 SV=2	0	8.306	6	2	2	2	385	44.3	7.8	0	0.11	-0.13	-0.03	0.03	0.23	190.1	205.4	173.3	185.8	194.4	223
A5D8V6	VPS37C	Vacuolar protein sorting-associated protein 37C OS=Homo sapiens OX=9606 GN=VPS37C PE=1 SV=2	0	6.919	14	3	3	3	355	38.6	3.55	0	0.11	-0.1	0.1	0.02	0.23	46.3	49.9	43.2	49.5	47	54.1
Q9UHD8	SEPT9	Septin-9 OS=Homo sapiens OX=9606 GN=SEPT9 PE=1 SV=2	0	124.691	48	26	52	26	586	65.4	168.12	0	0.11	-0.27	-0.08	-0.06	0.23	4162.4	4487.8	3454.2	3950.2	3994.2	4867.7
O43488	AKR7A2	Aflatoxin B1 aldehyde reductase member 2 OS=Homo sapiens OX=9606 GN=AKR7A2 PE=1 SV=3	0	71.318	42	12	27	12	359	39.6	84.41	0	0.12	-0.25	-0.03	-0.1	0.23	2220	2406.7	1869	2179.1	2072.2	2612.4
Q7Z7H8	MRPL10	39S ribosomal protein L10, mitochondrial OS=Homo sapiens OX=9606 GN=MRPL10 PE=1 SV=3	0	30.406	28	5	15	5	261	29.3	43.8	0	0.13	-0.05	0.06	0.11	0.23	423.8	462.8	408.6	440.5	455.8	496.8
Q8TAP8	PPP1R35	Protein phosphatase 1 regulatory subunit 35 OS=Homo sapiens OX=9606 GN=PPP1R35 PE=1 SV=1	0	9.339	20	3	3	3	253	27.9	8.21	0	0.15	0.06	-0.14	-0.01	0.23	25.2	27.9	26.2	22.9	25	29.5
Q9NTX5	ECHDC1	Ethylmalonyl-CoA decarboxylase OS=Homo sapiens OX=9606 GN=ECHDC1 PE=1 SV=2	0	59.056	45	10	17	10	307	33.7	47.1	0	0.16	-0.16	-0.04	0.07	0.23	436.6	489.2	389.8	423.5	457.3	510.8
Q9BT78	COPS4	COP9 signalosome complex subunit 4 OS=Homo sapiens OX=9606 GN=COPS4 PE=1 SV=1	0	158.248	72	25	56	24	406	46.2	167.82	1	0.16	-0.08	0.05	0.02	0.23	3058.7	3424.9	2885.4	3171.9	3107.1	3584.3
Q9BQA1	WDR77	Methylosome protein 50 OS=Homo sapiens OX=9606 GN=WDR77 PE=1 SV=1	0	78.418	55	12	31	12	342	36.7	80.96	0	0.16	0	0.06	0	0.23	672.2	749.8	672.1	700.1	670.6	787.5
A0A096LP25	AAK1	AP2-associated protein kinase 1 (Fragment) OS=Homo sapiens OX=9606 GN=AAK1 PE=1 SV=1	0	28.812	24	8	9	8	511	54.4	23.61	0	0.16	-0.2	-0.03	-0.06	0.23	322.5	359.5	280.9	316	309.5	378.6
Q9H147	DNTTIP1	Deoxynucleotidyltransferase terminal-interacting protein 1 OS=Homo sapiens OX=9606 GN=DNTTIP1 PE=1 SV=2	0	34.263	33	9	11	9	329	37	24.81	0	0.17	-0.2	-0.06	0.14	0.23	439	494.7	383.5	420.7	482.2	513.4
Q86U44	METTL3	N6-adenosine-methyltransferase catalytic subunit OS=Homo sapiens OX=9606 GN=METTL3 PE=1 SV=2	0	50.381	26	13	17	13	580	64.4	51.69	0	0.17	0.03	0.08	0.08	0.23	693.1	782.1	706	731.1	731.6	813.2
P07858	CTSB	Cathepsin B OS=Homo sapiens OX=9606 GN=CTSB PE=1 SV=3	0	48.313	34	10	19	10	339	37.8	55.02	0	0.18	0.03	0.07	0.19	0.23	877.4	992.2	895.5	922.8	1001.5	1029.7
Q9GZT3	SLIRP	SRA stem-loop-interacting RNA-binding protein, mitochondrial OS=Homo sapiens OX=9606 GN=SLIRP PE=1 SV=1	0	55.607	79	10	25	10	109	12.3	94.06	0	0.21	-0.24	0.03	0.06	0.23	1698.7	1962.2	1442.6	1730.2	1765.4	1997.3
Q9NRY5	FAM114A2	Protein FAM114A2 OS=Homo sapiens OX=9606 GN=FAM114A2 PE=1 SV=4	0	48.595	31	14	15	14	505	55.4	37.42	0	0.23	-0.02	0.04	0.06	0.23	664.6	780	657.1	681.2	690.6	778.4
A0A1B0GVD3	LIN28B	Protein lin-28 homolog B OS=Homo sapiens OX=9606 GN=LIN28B PE=1 SV=1	0	50.635	46	11	19	11	258	27.9	57.86	0	0.23	-0.13	0.07	0.01	0.23	721.6	849.2	658.5	757.7	728	843.8
Q9H0F6	SHARPIN	Sharpin OS=Homo sapiens OX=9606 GN=SHARPIN PE=1 SV=1	0	28.567	25	7	11	7	387	39.9	32.08	0	0.24	-0.24	-0.03	-0.14	0.23	619.5	732.3	525.7	605.9	563	728.3
P52298	NCBP2	Nuclear cap-binding protein subunit 2 OS=Homo sapiens OX=9606 GN=NCBP2 PE=1 SV=1	0	40.788	51	9	23	9	156	18	68.11	0	0.27	-0.25	0.05	0.06	0.23	1978.9	2378.8	1664.7	2050.5	2057.2	2325.2
P78371	CCT2	T-complex protein 1 subunit beta OS=Homo sapiens OX=9606 GN=CCT2 PE=1 SV=4	0	450.892	77	41	355	41	535	57.5	1100.74	0	0.27	-0.26	0	-0.09	0.23	13603.5	16424.1	11353.6	13604.4	12774	15917.1
P31483	TIA1	Nucleolysin TIA-1 isoform p40 OS=Homo sapiens OX=9606 GN=TIA1 PE=1 SV=3	0	95.698	46	14	41	10	386	42.9	126.17	5	0.28	-0.27	-0.04	0.05	0.23	2297.6	2786.1	1911.2	2232.5	2376.4	2699.1
A8K878	MANF	Mesencephalic astrocyte-derived neurotrophic factor OS=Homo sapiens OX=9606 GN=MANF PE=1 SV=1	0	69.307	46	12	24	12	185	21.1	83.13	0	0.28	-0.1	0.02	0.05	0.23	1889.2	2286.7	1758.2	1919.1	1956.1	2209.3
Q8WWM7	ATXN2L	Ataxin-2-like protein OS=Homo sapiens OX=9606 GN=ATXN2L PE=1 SV=2	0	159.595	39	37	75	36	1075	113.3	216.81	1	0.29	-0.39	-0.13	-0.06	0.23	5152.8	6310.7	3941.3	4706.9	4941.8	6055.2
Q96GX2	ATXN7L3B	Ataxin-7-like protein 3B OS=Homo sapiens OX=9606 GN=ATXN7L3B PE=1 SV=2	0	16.668	35	3	6	3	97	10.8	19.8	0	0.32	0.17	0.16	0.17	0.23	332.5	413.9	374.6	372.7	374.8	389.5
Q96I24	FUBP3	Far upstream element-binding protein 3 OS=Homo sapiens OX=9606 GN=FUBP3 PE=1 SV=2	0	154.602	59	29	91	26	572	61.6	269.61	0	0.34	-0.22	-0.05	0.05	0.23	4424.5	5596.6	3796.6	4260.3	4595.3	5203.4
A0A0A0MSM0	HSPH1	Heat shock protein 105 kDa OS=Homo sapiens OX=9606 GN=HSPH1 PE=1 SV=1	0	331.94	58	46	141	1	782	88.8	455.19	0	0.36	-0.06	0.12	0.22	0.23	27.5	35.3	26.3	30	31.9	32.2
Q9UMS0	NFU1	NFU1 iron-sulfur cluster scaffold homolog, mitochondrial OS=Homo sapiens OX=9606 GN=NFU1 PE=1 SV=2	0	25.451	21	4	10	4	254	28.4	29.13	0	0.36	-0.03	-0.01	0.19	0.23	453.8	584.1	444.3	450.6	518.7	532
Q92945	KHSRP	Far upstream element-binding protein 2 OS=Homo sapiens OX=9606 GN=KHSRP PE=1 SV=4	0	298.305	66	40	189	36	711	73.1	563.18	4	0.36	-0.05	0.03	0.11	0.23	10718.1	13787.9	10319.7	10979.6	11548	12608.7
H0Y5F5	PABPC4	Polyadenylate-binding protein (Fragment) OS=Homo sapiens OX=9606 GN=PABPC4 PE=1 SV=1	0	173.938	45	27	79	1	550	60.2	238.63	0	0.37	-0.22	0.02	-0.03	0.23	198.7	256.1	170.8	202.2	194.9	233.4
Q9NUP9	LIN7C	Protein lin-7 homolog C OS=Homo sapiens OX=9606 GN=LIN7C PE=1 SV=1	0	58.084	59	11	23	7	197	21.8	67.54	4	0.38	-0.22	0.17	0.08	0.23	1324.3	1719.5	1134.8	1486.1	1396.8	1557.9
Q15007	WTAP	Pre-mRNA-splicing regulator WTAP OS=Homo sapiens OX=9606 GN=WTAP PE=1 SV=2	0	97.122	50	19	34	19	396	44.2	103.25	0	0.38	-0.46	0.01	-0.03	0.23	1717.9	2237.6	1247.8	1724.7	1684.5	2016.3
P61981	YWHAG	14-3-3 protein gamma OS=Homo sapiens OX=9606 GN=YWHAG PE=1 SV=2	0	118.122	59	16	98	10	247	28.3	267.06	6	0.41	-0.24	0.12	-0.12	0.23	4016.6	5327.9	3389.3	4377.8	3703.2	4725.3
J3KTL2	SRSF1	Serine/arginine-rich-splicing factor 1 OS=Homo sapiens OX=9606 GN=SRSF1 PE=1 SV=1	0	142.182	51	22	148	22	253	28.3	456.85	0	0.42	-0.33	0.04	0.06	0.23	7482.7	9980.7	5967.6	7681.5	7781.9	8748.6
I3L3Y9	GPS2	G protein pathway suppressor 2 (Fragment) OS=Homo sapiens OX=9606 GN=GPS2 PE=1 SV=1	0	8.395	7	3	3	3	327	36.4	9.18	0	0.46	-0.34	0.11	0.14	0.23	290.1	399.1	229.2	312.6	318.7	340.7
Q7Z5L9	IRF2BP2	Interferon regulatory factor 2-binding protein 2 OS=Homo sapiens OX=9606 GN=IRF2BP2 PE=1 SV=2	0	37.974	17	8	11	6	587	61	38.12	0	0.46	-0.2	0.21	0.12	0.23	307.8	424.7	267	356.5	334	361.9
Q8WXA9	SREK1	Splicing regulatory glutamine/lysine-rich protein 1 OS=Homo sapiens OX=9606 GN=SREK1 PE=1 SV=1	0	58.847	22	7	15	7	508	59.3	49.95	0	0.46	-0.28	0.13	0.01	0.23	443.6	612.1	365.7	483.9	448.1	521.4
Q9Y2X9	ZNF281	Zinc finger protein 281 OS=Homo sapiens OX=9606 GN=ZNF281 PE=1 SV=1	0	56.823	26	15	21	14	895	96.9	52.23	1	0.51	-0.04	0.01	0.19	0.23	628.9	897.9	612.5	632	716	739.6
Q9H2G4	TSPYL2	Testis-specific Y-encoded-like protein 2 OS=Homo sapiens OX=9606 GN=TSPYL2 PE=1 SV=1	0	10.514	7	3	3	3	693	79.4	7.51	0	0.52	-0.21	0.05	0	0.23	26.9	38.6	23.3	27.8	26.8	31.5
B8ZZN6	SUMO1	Small ubiquitin-related modifier 1 OS=Homo sapiens OX=9606 GN=SUMO1 PE=1 SV=1	0	12.373	23	4	8	4	146	16.6	22.15	0	0.55	-0.12	-0.03	0.13	0.23	1022	1491.4	942.1	999.1	1120.4	1196.6
Q9HCN4	GPN1	GPN-loop GTPase 1 OS=Homo sapiens OX=9606 GN=GPN1 PE=1 SV=1	0	14.261	9	3	4	3	374	41.7	8.1	0	-0.46	0.03	0.07	-0.07	0.22	29.9	21.8	30.6	31.4	28.5	34.9
Q9UBS0	RPS6KB2	Ribosomal protein S6 kinase beta-2 OS=Homo sapiens OX=9606 GN=RPS6KB2 PE=1 SV=2	0	12.942	15	4	4	3	482	53.4	5.58	0	-0.33	0.04	-0.04	0.35	0.22	10.8	8.6	11.1	10.5	13.8	12.6
P20908	COL5A1	Collagen alpha-1(V) chain OS=Homo sapiens OX=9606 GN=COL5A1 PE=1 SV=3	0	72.554	17	19	24	19	1838	183.4	53.71	0	-0.22	-0.21	-0.15	0.17	0.22	887.2	761	767.9	798.6	999.1	1032.1
Q9NSY1	BMP2K	BMP-2-inducible protein kinase OS=Homo sapiens OX=9606 GN=BMP2K PE=1 SV=2	0	15.871	6	6	7	5	1161	129.1	11.06	0	-0.17	-0.03	-0.16	0.17	0.22	77	68.4	75.6	68.7	86.8	89.6
Q969T7	NT5C3B	7-methylguanosine phosphate-specific 5'-nucleotidase OS=Homo sapiens OX=9606 GN=NT5C3B PE=1 SV=4	0	11.455	16	3	4	3	300	34.4	7.69	0	-0.11	-0.13	0.09	0.03	0.22	54.6	50.6	50	58	55.7	63.6
P02452	COL1A1	Collagen alpha-1(I) chain OS=Homo sapiens OX=9606 GN=COL1A1 PE=1 SV=5	0	51.109	16	13	14	13	1464	138.9	38.05	0	-0.05	-0.16	0.13	0.23	0.22	310	299.3	277.3	339.4	362.9	361.8
Q2QGD7	ZXDC	Zinc finger protein ZXDC OS=Homo sapiens OX=9606 GN=ZXDC PE=1 SV=2	0	19.218	8	6	6	6	858	89.9	17.08	0	-0.04	-0.22	0.06	0.11	0.22	293.2	284.3	251.6	306.6	315.6	340.9
Q495G5	MMAA	MMAA protein OS=Homo sapiens OX=9606 GN=MMAA PE=1 SV=1	0	69.12	37	15	20	15	424	47.1	52.77	0	-0.04	-0.22	-0.05	0.05	0.22	1020.2	994.6	877	985.3	1056.6	1192
Q9NRS6	SNX15	Sorting nexin-15 OS=Homo sapiens OX=9606 GN=SNX15 PE=1 SV=1	0	18.391	21	6	6	6	342	38.3	18.19	0	-0.03	-0.4	-0.06	-0.15	0.22	354.4	348.3	268.7	340.6	318.9	413.5
Q8TCS8	PNPT1	Polyribonucleotide nucleotidyltransferase 1, mitochondrial OS=Homo sapiens OX=9606 GN=PNPT1 PE=1 SV=2	0	176.208	52	39	75	39	783	85.9	215.56	0	-0.01	-0.07	-0.04	0.06	0.22	4617	4598.1	4411.8	4490	4798.6	5371.7
O75052	NOS1AP	Carboxyl-terminal PDZ ligand of neuronal nitric oxide synthase protein OS=Homo sapiens OX=9606 GN=NOS1AP PE=1 SV=3	0	13.362	11	5	8	4	506	56.1	21.07	0	-0.01	-0.28	-0.05	-0.02	0.22	138.3	137.3	113.9	133.9	136.8	161
P82912	MRPS11	28S ribosomal protein S11, mitochondrial OS=Homo sapiens OX=9606 GN=MRPS11 PE=1 SV=2	0	29.829	43	6	10	6	194	20.6	32.2	0	-0.01	-0.23	0.05	-0.11	0.22	376.9	374	321.1	390.4	348.3	437.9
Q5T2D3	OTUD3	OTU domain-containing protein 3 OS=Homo sapiens OX=9606 GN=OTUD3 PE=1 SV=1	0	10.609	13	4	4	4	398	45.1	7.6	0	0.01	-0.57	-0.11	-0.17	0.22	127.4	128.6	85.6	117.7	112.9	148.1
Q96BT7	ALKBH8	Alkylated DNA repair protein alkB homolog 8 OS=Homo sapiens OX=9606 GN=ALKBH8 PE=1 SV=2	0	9.051	4	2	2	2	664	75.2	5.56	0	0.02	0.25	0.32	0.21	0.22	39.9	40.4	47.5	49.8	46.1	46.4
P56962	STX17	Syntaxin-17 OS=Homo sapiens OX=9606 GN=STX17 PE=1 SV=2	0	21.829	28	6	6	6	302	33.4	18.56	0	0.02	-0.38	-0.03	-0.02	0.22	345.6	351.3	264.7	337.6	341.1	402.1
P63151	PPP2R2A	Serine/threonine-protein phosphatase 2A 55 kDa regulatory subunit B alpha isoform OS=Homo sapiens OX=9606 GN=PPP2R2A PE=1 SV=1	0	154.742	58	27	74	20	447	51.7	224.59	7	0.03	-0.02	0	0.01	0.22	4560.7	4672.3	4508.5	4550.3	4576.6	5308.2
Q9UK41	VPS28	Vacuolar protein sorting-associated protein 28 homolog OS=Homo sapiens OX=9606 GN=VPS28 PE=1 SV=1	0	47.688	42	8	19	8	221	25.4	51.56	0	0.04	0.06	-0.11	0.14	0.22	597.9	613.1	622.2	553.9	658.1	697.8
Q9NVS2	MRPS18A	39S ribosomal protein S18a, mitochondrial OS=Homo sapiens OX=9606 GN=MRPS18A PE=1 SV=1	0	35.488	51	10	19	10	196	22.2	52.33	0	0.05	-0.14	0.01	0.09	0.22	1457.5	1512.4	1323.5	1463.8	1550.1	1696.5
Q7Z2W9	MRPL21	39S ribosomal protein L21, mitochondrial OS=Homo sapiens OX=9606 GN=MRPL21 PE=1 SV=2	0	37.424	49	7	16	7	205	22.8	40.06	0	0.05	0.07	0.07	0.07	0.22	317.8	328.9	333.3	332.5	332.6	370.2
Q96QZ7	MAGI1	Membrane-associated guanylate kinase, WW and PDZ domain-containing protein 1 OS=Homo sapiens OX=9606 GN=MAGI1 PE=1 SV=3	0	6.066	2	3	3	2	1491	164.5	6.88	0	0.06	-0.13	-0.02	-0.06	0.22	20.5	21.4	18.7	20.2	19.7	23.9
Q9NX07	TRNAU1AP	tRNA selenocysteine 1-associated protein 1 OS=Homo sapiens OX=9606 GN=TRNAU1AP PE=1 SV=1	0	15.522	19	4	5	4	287	32.5	14.29	0	0.09	-0.25	0.01	0.04	0.22	183.2	195.1	154	183.9	188.1	213
Q9NPI1	BRD7	Bromodomain-containing protein 7 OS=Homo sapiens OX=9606 GN=BRD7 PE=1 SV=1	0	47.949	26	11	15	11	651	74.1	35.99	0	0.11	-0.17	-0.02	0.09	0.22	318.1	343.3	283.4	313	338.2	371
P85037	FOXK1	Forkhead box protein K1 OS=Homo sapiens OX=9606 GN=FOXK1 PE=1 SV=1	0	70.94	35	22	33	19	733	75.4	89.5	3	0.12	-0.01	0.1	0.11	0.22	2102.9	2281.7	2094.5	2255.5	2271.4	2454.5
O43464	HTRA2	Serine protease HTRA2, mitochondrial OS=Homo sapiens OX=9606 GN=HTRA2 PE=1 SV=2	0	39.022	21	7	12	7	458	48.8	32.83	0	0.12	-0.35	-0.03	-0.04	0.22	327.5	355.8	257.8	321.6	317.6	380.9
I3L0A0	TMEM189-UBE2V1	HCG2044781 OS=Homo sapiens OX=9606 GN=TMEM189-UBE2V1 PE=4 SV=1	0	69.028	41	16	37	5	370	42.2	104.84	12	0.14	-0.13	-0.04	-0.01	0.22	2460.2	2713.4	2251.2	2385.2	2449	2867.2
O75446	SAP30	Histone deacetylase complex subunit SAP30 OS=Homo sapiens OX=9606 GN=SAP30 PE=1 SV=1	0	30.612	31	8	11	8	220	23.3	34.83	0	0.16	-0.5	0	-0.09	0.22	731.2	815.9	518.7	729.5	687.3	850.1
O43447	PPIH	Peptidyl-prolyl cis-trans isomerase H OS=Homo sapiens OX=9606 GN=PPIH PE=1 SV=1	0	39.57	42	9	28	8	177	19.2	57.12	0	0.17	-0.08	0.04	0.06	0.22	1122.8	1261.6	1062.9	1154.9	1170.9	1311.4
Q6P1N0	CC2D1A	Coiled-coil and C2 domain-containing protein 1A OS=Homo sapiens OX=9606 GN=CC2D1A PE=1 SV=1	0	61.438	30	22	24	21	951	104	55.88	1	0.21	0.01	0.03	0.03	0.22	896.6	1036.7	899.8	915.3	914.8	1041.7
Q9Y3C1	NOP16	Nucleolar protein 16 OS=Homo sapiens OX=9606 GN=NOP16 PE=1 SV=2	0	59.535	52	12	37	12	178	21.2	87.68	0	0.21	-0.4	-0.06	-0.02	0.22	2723.2	3145.9	2066.4	2617.7	2681.7	3162.2
Q8ND24	RNF214	RING finger protein 214 OS=Homo sapiens OX=9606 GN=RNF214 PE=1 SV=2	0	69.423	27	17	24	17	703	77.6	67.11	0	0.21	-0.24	-0.05	-0.05	0.22	1491.6	1728.4	1260.5	1440.7	1443.6	1738.2
Q8ND56	LSM14A	Protein LSM14 homolog A OS=Homo sapiens OX=9606 GN=LSM14A PE=1 SV=3	0	42.003	25	13	24	13	463	50.5	73.69	0	0.23	-0.22	0.07	-0.01	0.22	1343.9	1580.2	1152.4	1412.7	1333.8	1564.1
Q6MZP7	LIN54	Protein lin-54 homolog OS=Homo sapiens OX=9606 GN=LIN54 PE=1 SV=3	0	19.621	8	5	6	5	749	79.4	16.44	0	0.24	-0.07	0.04	0.2	0.22	176.7	209.3	168	182.2	203.4	206.4
Q8N684	CPSF7	Cleavage and polyadenylation specificity factor subunit 7 OS=Homo sapiens OX=9606 GN=CPSF7 PE=1 SV=1	0	87.576	37	15	30	15	471	52	98.4	0	0.24	-0.23	0.06	0.06	0.22	1303.5	1541.5	1115	1355	1357.2	1515.5
Q8IY31	IFT20	Intraflagellar transport protein 20 homolog OS=Homo sapiens OX=9606 GN=IFT20 PE=1 SV=1	0	11.229	23	2	3	2	132	15.3	9.82	0	0.24	-0.11	0.26	0	0.22	56.3	66.7	52.2	67.3	56.1	65.8
P38646	HSPA9	Stress-70 protein, mitochondrial OS=Homo sapiens OX=9606 GN=HSPA9 PE=1 SV=2	0	452.668	70	57	288	56	679	73.6	911.21	1	0.25	-0.2	0.07	0.03	0.22	15980.7	18958	13959.6	16756.8	16266.5	18554
Q9Y6D9	MAD1L1	Mitotic spindle assembly checkpoint protein MAD1 OS=Homo sapiens OX=9606 GN=MAD1L1 PE=1 SV=2	0	107.131	39	30	38	30	718	83	110.28	0	0.26	-0.26	-0.02	0.13	0.22	2317.6	2768.6	1937.7	2286.3	2530.3	2700.6
Q9P287	BCCIP	BRCA2 and CDKN1A-interacting protein OS=Homo sapiens OX=9606 GN=BCCIP PE=1 SV=1	0	42.241	42	10	16	10	314	36	38.04	0	0.27	-0.22	-0.08	-0.1	0.22	505.1	608.2	432.9	478.7	470.7	588.8
O95076	ALX3	Homeobox protein aristaless-like 3 OS=Homo sapiens OX=9606 GN=ALX3 PE=1 SV=2	0	11.473	11	4	7	1	343	36.9	20.3	0	0.28	-0.14	0.17	-0.12	0.22	20.4	24.8	18.5	23	18.8	23.7
Q9NUQ3	TXLNG	Gamma-taxilin OS=Homo sapiens OX=9606 GN=TXLNG PE=1 SV=2	0	58.79	32	17	18	16	528	60.5	51.07	0	0.3	-0.07	-0.01	0.09	0.22	1155.7	1423.4	1098.2	1149.5	1231.6	1348.1
O43823	AKAP8	A-kinase anchor protein 8 OS=Homo sapiens OX=9606 GN=AKAP8 PE=1 SV=1	0	87.145	31	15	29	15	692	76.1	88.11	0	0.34	-0.05	0.07	0.16	0.22	1581	1996.6	1527.3	1659.8	1761.1	1842.8
P84103	SRSF3	Serine/arginine-rich splicing factor 3 OS=Homo sapiens OX=9606 GN=SRSF3 PE=1 SV=1	0	67.752	49	13	67	12	164	19.3	223.99	1	0.37	-0.4	0.01	0.03	0.22	5815.1	7517.3	4395.5	5837.3	5954.5	6787.7
P00167	CYB5A	Cytochrome b5 OS=Homo sapiens OX=9606 GN=CYB5A PE=1 SV=2	0	31.329	49	5	10	5	134	15.3	41.33	0	0.39	0.01	-0.02	0.2	0.22	605.7	794.1	608.1	598.5	693.6	703.4
G8JLB6	HNRNPH1	Heterogeneous nuclear ribonucleoprotein H OS=Homo sapiens OX=9606 GN=HNRNPH1 PE=1 SV=1	0	251.834	60	24	339	15	472	51.2	992.82	10	0.39	-0.19	0.01	0.09	0.22	12583.8	16460.8	11052.4	12659.4	13383.3	14653.8
Q8IVD9	NUDCD3	NudC domain-containing protein 3 OS=Homo sapiens OX=9606 GN=NUDCD3 PE=1 SV=3	0	45.704	37	12	21	12	361	40.8	37.73	0	0.39	-0.27	-0.08	-0.09	0.22	847.6	1110.6	702.7	800.8	799	988.1
Q8WUU5	GATAD1	GATA zinc finger domain-containing protein 1 OS=Homo sapiens OX=9606 GN=GATAD1 PE=1 SV=1	0	9.43	10	2	3	2	269	28.7	5.17	0	0.42	-0.01	0.17	0.1	0.22	26.6	35.5	26.3	29.9	28.4	30.9
P52434	POLR2H	DNA-directed RNA polymerases I, II, and III subunit RPABC3 OS=Homo sapiens OX=9606 GN=POLR2H PE=1 SV=4	0	48.699	66	8	18	8	150	17.1	51.35	0	0.43	0.05	0.05	0.11	0.22	830.8	1116.3	861	858.5	898	964.6
P09012	SNRPA	U1 small nuclear ribonucleoprotein A OS=Homo sapiens OX=9606 GN=SNRPA PE=1 SV=3	0	78.456	43	13	48	11	282	31.3	155.15	2	0.43	-0.31	-0.07	0.01	0.22	3515.9	4747.7	2842.4	3351	3540.3	4096.7
P19338	NCL	Nucleolin OS=Homo sapiens OX=9606 GN=NCL PE=1 SV=3	0	367.747	49	59	390	25	710	76.6	1143.87	35	0.46	-0.57	-0.06	-0.05	0.22	36062.6	49473.4	24279.9	34528	34911.4	42105.7
Q9UPW0	FOXJ3	Forkhead box protein J3 OS=Homo sapiens OX=9606 GN=FOXJ3 PE=1 SV=2	0	11.565	10	5	6	5	622	68.9	9.3	0	0.49	-0.33	0.09	-0.06	0.22	300.5	420.6	238.7	319.4	287.9	350.2
Q14103	HNRNPD	Heterogeneous nuclear ribonucleoprotein D0 OS=Homo sapiens OX=9606 GN=HNRNPD PE=1 SV=1	0	231.58	49	27	189	2	355	38.4	566.14	28	0.5	-0.27	0.11	0.1	0.22	12353.2	17526.7	10279	13337.5	13270.6	14352.1
P55081	MFAP1	Microfibrillar-associated protein 1 OS=Homo sapiens OX=9606 GN=MFAP1 PE=1 SV=2	0	81.413	37	18	34	18	439	51.9	97.12	0	0.61	-0.33	0.09	0.17	0.22	2351.5	3586	1864.3	2503.8	2644.7	2740
P46937	YAP1	Transcriptional coactivator YAP1 OS=Homo sapiens OX=9606 GN=YAP1 PE=1 SV=2	0	69.022	39	12	22	11	504	54.4	48.7	1	0.63	-0.16	0.1	0.1	0.22	345.2	535.2	309.8	369.5	371.1	402.9
D6W601	ADAT3	HCG22695, isoform CRA_a OS=Homo sapiens OX=9606 GN=ADAT3 PE=1 SV=1	0	6.248	11	2	2	2	367	39.8	3.93	0	-0.34	-0.05	-0.07	-0.24	0.21	29.8	23.5	28.7	28.3	25.2	34.4
Q5STZ8	ABCF1	ATP-binding cassette sub-family F member 1 (Fragment) OS=Homo sapiens OX=9606 GN=ABCF1 PE=1 SV=9	0	93.897	47	19	38	4	339	38.3	95.57	0	-0.26	-0.28	0.04	-0.25	0.21	109.8	91.9	90.4	112.9	92.6	126.8
Q9UM22	EPDR1	Mammalian ependymin-related protein 1 OS=Homo sapiens OX=9606 GN=EPDR1 PE=1 SV=2	0	21.357	19	4	9	4	224	25.4	17.13	0	-0.23	0.08	-0.12	0.24	0.21	236.3	201.2	250.2	216.9	278.6	273.8
O75884	RBBP9	Putative hydrolase RBBP9 OS=Homo sapiens OX=9606 GN=RBBP9 PE=1 SV=2	0	19.071	44	5	5	5	186	21	11.94	0	-0.19	-0.09	-0.09	0	0.21	175.1	153.5	164.5	165	174.8	203
Q9NVN8	GNL3L	Guanine nucleotide-binding protein-like 3-like protein OS=Homo sapiens OX=9606 GN=GNL3L PE=1 SV=1	0	59.942	27	15	21	14	582	65.5	56.34	0	-0.12	0.14	0.06	0.21	0.21	924.3	848.8	1016.9	965.4	1070.2	1069.5
H0YNJ6	GMPR2	GMP reductase OS=Homo sapiens OX=9606 GN=GMPR2 PE=1 SV=1	0	31.9	28	10	13	10	427	46.9	39.44	0	-0.08	-0.05	-0.06	0.05	0.21	877	828.2	846.5	838.8	906.3	1017.4
P45954	ACADSB	Short/branched chain specific acyl-CoA dehydrogenase, mitochondrial OS=Homo sapiens OX=9606 GN=ACADSB PE=1 SV=1	0	30.336	22	7	9	7	432	47.5	24.68	0	-0.06	-0.27	-0.1	0.08	0.21	506.4	485.6	420.3	471.3	534.9	587.6
Q9UIJ7	AK3	GTP:AMP phosphotransferase AK3, mitochondrial OS=Homo sapiens OX=9606 GN=AK3 PE=1 SV=4	0	93.095	73	16	42	16	227	25.6	124.45	0	-0.06	-0.54	-0.16	0.01	0.21	3026.8	2912.9	2085.4	2714.6	3042.2	3495.9
Q9H3H1	TRIT1	tRNA dimethylallyltransferase OS=Homo sapiens OX=9606 GN=TRIT1 PE=1 SV=1	0	20.752	16	6	6	6	467	52.7	14.1	0	-0.06	-0.19	-0.23	0.01	0.21	223.3	214	195.5	190.7	225.6	258.4
Q5VVQ6	YOD1	Ubiquitin thioesterase OTU1 OS=Homo sapiens OX=9606 GN=YOD1 PE=1 SV=1	0	23.401	24	6	6	6	348	38.3	17.32	0	-0.04	-0.29	-0.01	-0.15	0.21	242.9	236.1	198.6	241.7	218.8	281.5
P20073	ANXA7	Annexin A7 OS=Homo sapiens OX=9606 GN=ANXA7 PE=1 SV=3	0	53.077	28	12	19	12	488	52.7	55.26	0	0	-0.09	-0.12	-0.06	0.21	1025.8	1023.1	966.5	941.3	985.4	1189.3
P25705	ATP5F1A	ATP synthase subunit alpha, mitochondrial OS=Homo sapiens OX=9606 GN=ATP5F1A PE=1 SV=1	0	324.205	73	46	280	46	553	59.7	890.64	0	0	-0.45	-0.1	-0.08	0.21	19499.5	19505.6	14252.5	18206.6	18472.5	22618.4
P36404	ARL2	ADP-ribosylation factor-like protein 2 OS=Homo sapiens OX=9606 GN=ARL2 PE=1 SV=4	0	53.915	55	8	22	8	184	20.9	55.17	0	0.03	-0.17	-0.08	0.03	0.21	597.8	609.2	530	566.9	608.9	689.1
P23381	WARS	Tryptophan--tRNA ligase, cytoplasmic OS=Homo sapiens OX=9606 GN=WARS PE=1 SV=2	0	95.781	44	17	35	17	471	53.1	100.86	0	0.04	0.08	0	0.09	0.21	1280.8	1314.7	1350.2	1283.2	1365.6	1481.9
Q86UD0	SAPCD2	Suppressor APC domain-containing protein 2 OS=Homo sapiens OX=9606 GN=SAPCD2 PE=1 SV=2	0	29.079	32	11	11	11	394	42.6	25.41	0	0.04	-0.17	-0.09	0.01	0.21	244.4	250.7	217.3	229.7	246	282
H0UI06	COX7A2	Cytochrome c oxidase subunit 7A2, mitochondrial OS=Homo sapiens OX=9606 GN=COX7A2 PE=1 SV=1	0	22.333	22	3	10	3	115	12.8	34.53	0	0.06	-0.12	-0.05	0.08	0.21	750.7	782.3	690.4	722.8	793.1	869.8
H0Y4E8	SIK3	Serine/threonine-protein kinase SIK3 (Fragment) OS=Homo sapiens OX=9606 GN=SIK3 PE=1 SV=1	0	16.8	5	7	8	7	1363	150	12.88	0	0.06	-0.12	0.01	0.05	0.21	393.2	410.2	363.1	397.1	406	456.4
Q9Y680	FKBP7	Peptidyl-prolyl cis-trans isomerase FKBP7 OS=Homo sapiens OX=9606 GN=FKBP7 PE=1 SV=2	0	23.508	26	6	9	6	222	25.8	16.17	0	0.09	-0.17	-0.07	0.08	0.21	227	242.3	202.1	215.9	240.3	263
Q9Y6G9	DYNC1LI1	Cytoplasmic dynein 1 light intermediate chain 1 OS=Homo sapiens OX=9606 GN=DYNC1LI1 PE=1 SV=3	0	109.488	50	22	36	22	523	56.5	108.05	0	0.09	0	0.01	0.05	0.21	1758.6	1871.7	1762.8	1776.2	1820.4	2036.4
O60613	SELENOF	Selenoprotein F OS=Homo sapiens OX=9606 GN=SELENOF PE=1 SV=4	0	29.471	38	7	11	7	165	18.1	34.7	0	0.1	-0.17	0.03	0.15	0.21	511.8	548.6	453.4	521.2	569.1	593.1
B4DLN1	B4DLN1_HUMAN	cDNA FLJ60124, highly similar to Mitochondrial dicarboxylate carrier OS=Homo sapiens OX=9606 PE=2 SV=1	0	100.956	45	16	80	11	442	48.1	140.02	6	0.11	-0.24	-0.05	0.01	0.21	2586.3	2800.5	2197.2	2506.6	2610.9	2985.4
O95989	NUDT3	Diphosphoinositol polyphosphate phosphohydrolase 1 OS=Homo sapiens OX=9606 GN=NUDT3 PE=1 SV=1	0	48.699	56	10	17	9	172	19.5	46.88	1	0.12	-0.1	0.01	0.01	0.21	1150.3	1250	1073.9	1162.1	1159.8	1333.1
Q9NZW5	MPP6	MAGUK p55 subfamily member 6 OS=Homo sapiens OX=9606 GN=MPP6 PE=1 SV=2	0	144.516	53	30	59	28	540	61.1	165.95	1	0.14	-0.12	0.08	0.14	0.21	3473.4	3834	3186.9	3667.4	3833.8	4004.5
P61086	UBE2K	Ubiquitin-conjugating enzyme E2 K OS=Homo sapiens OX=9606 GN=UBE2K PE=1 SV=3	0	86.954	76	14	53	14	200	22.4	135.38	0	0.15	-0.1	-0.03	0	0.21	2317	2565	2155.9	2273.7	2320.9	2672.9
Q9NZM3	ITSN2	Intersectin-2 OS=Homo sapiens OX=9606 GN=ITSN2 PE=1 SV=3	0	31.992	7	9	9	9	1697	193.3	27.94	0	0.16	-0.2	0.05	0.06	0.21	472.6	529.7	410.8	488.5	491.1	547.6
E7EQY1	FAM136A	Protein FAM136A OS=Homo sapiens OX=9606 GN=FAM136A PE=1 SV=1	0	36.626	17	6	17	6	245	26.8	50.62	0	0.16	-0.56	-0.09	-0.1	0.21	1098.4	1227.8	745.9	1033.6	1022.6	1273.8
Q6NZI2	CAVIN1	Caveolae-associated protein 1 OS=Homo sapiens OX=9606 GN=CAVIN1 PE=1 SV=1	0	14.5	12	4	4	4	390	43.5	10.13	0	0.18	-0.36	0.06	0.24	0.21	144.8	164.2	113.1	151.4	171.3	167.8
P49427	CDC34	Ubiquitin-conjugating enzyme E2 R1 OS=Homo sapiens OX=9606 GN=CDC34 PE=1 SV=2	0	18.623	27	6	7	5	236	26.7	23.36	1	0.18	-0.21	0.09	-0.14	0.21	405.9	460.9	350.6	431.8	367.8	468.3
A0A0A6YYJ5	MACF1	Microtubule-actin cross-linking factor 1, isoforms 1/2/3/5 (Fragment) OS=Homo sapiens OX=9606 GN=MACF1 PE=1 SV=2	0	11.993	2	4	4	1	1668	177.2	11.87	0	0.19	-0.04	0.16	0.13	0.21	63.4	72.1	61.5	70.7	69.2	73.4
Q9BTT4	MED10	Mediator of RNA polymerase II transcription subunit 10 OS=Homo sapiens OX=9606 GN=MED10 PE=1 SV=1	0	32.804	60	6	8	6	135	15.7	20.1	0	0.2	-0.24	0.05	0.08	0.21	168.5	193.6	143.1	174.1	177.6	194.3
Q08378	GOLGA3	Golgin subfamily A member 3 OS=Homo sapiens OX=9606 GN=GOLGA3 PE=1 SV=2	0	197.689	34	43	51	43	1498	167.3	163.24	0	0.2	-0.22	0.01	0.08	0.21	2194.9	2517.6	1880.4	2204.8	2312.4	2530.7
P20042	EIF2S2	Eukaryotic translation initiation factor 2 subunit 2 OS=Homo sapiens OX=9606 GN=EIF2S2 PE=1 SV=2	0	117.596	50	19	50	19	333	38.4	143.78	0	0.2	-0.18	-0.02	0	0.21	3619.8	4146	3189.7	3578.8	3608.4	4188.5
Q9GZS3	WDR61	WD repeat-containing protein 61 OS=Homo sapiens OX=9606 GN=WDR61 PE=1 SV=1	0	95.637	58	14	27	14	305	33.6	81.65	0	0.26	-0.23	0.05	-0.02	0.21	995.4	1193.4	849	1029.4	984.5	1152.5
Q9NUL3	STAU2	Double-stranded RNA-binding protein Staufen homolog 2 OS=Homo sapiens OX=9606 GN=STAU2 PE=1 SV=2	0	260.4	64	36	91	4	570	62.6	286.63	35	0.26	-0.3	-0.05	-0.06	0.21	6137.7	7363.6	4972.5	5938.3	5895.9	7076.6
P18077	RPL35A	60S ribosomal protein L35a OS=Homo sapiens OX=9606 GN=RPL35A PE=1 SV=2	0	47.944	47	10	38	10	110	12.5	120.35	0	0.26	-0.38	-0.06	-0.06	0.21	5260.1	6303.6	4040.7	5061.2	5045.6	6081.6
Q8IXK0	PHC2	Polyhomeotic-like protein 2 OS=Homo sapiens OX=9606 GN=PHC2 PE=1 SV=1	0	40.879	11	11	17	10	858	90.7	42.12	1	0.29	0.06	0.06	0.24	0.21	1049.1	1285.1	1095.8	1090.8	1237.5	1211.7
Q9NV56	MRGBP	MRG/MORF4L-binding protein OS=Homo sapiens OX=9606 GN=MRGBP PE=1 SV=1	0	19.178	18	3	7	3	204	22.4	19.82	0	0.29	-0.14	0	0.13	0.21	225.3	276.1	204.7	224.6	246	259.9
Q68D10	SPTY2D1	Protein SPT2 homolog OS=Homo sapiens OX=9606 GN=SPTY2D1 PE=1 SV=3	0	14.078	16	4	4	4	685	75.6	9.83	0	0.3	0.02	0.27	0.12	0.21	72.6	89.4	73.9	87.7	79	84
P50225	SULT1A1	Sulfotransferase 1A1 OS=Homo sapiens OX=9606 GN=SULT1A1 PE=1 SV=3	0	17.567	20	4	5	2	295	34.1	13.93	2	0.31	0.02	-0.11	0.15	0.21	194.6	240.4	196.7	180.5	215.5	225.9
Q5VT06	CEP350	Centrosome-associated protein 350 OS=Homo sapiens OX=9606 GN=CEP350 PE=1 SV=1	0	22.506	3	9	9	8	3117	350.7	21.16	0	0.32	-0.08	0.17	0.02	0.21	219.7	273.8	208.1	246.8	222.4	253.7
J3QQJ0	SAP30BP	SAP30-binding protein (Fragment) OS=Homo sapiens OX=9606 GN=SAP30BP PE=1 SV=1	0	39.332	18	6	13	6	325	35.9	43.6	0	0.33	-0.24	-0.02	0.04	0.21	903.5	1138.5	763.5	892.8	928.1	1046.1
Q9NSI2	FAM207A	Protein FAM207A OS=Homo sapiens OX=9606 GN=FAM207A PE=1 SV=2	0	61.749	59	13	21	13	230	25.4	67.02	0	0.35	-0.33	0.01	0.12	0.21	1022	1307.1	810.4	1031.6	1110.9	1185.4
Q8IXM2	BAP18	Chromatin complexes subunit BAP18 OS=Homo sapiens OX=9606 GN=BAP18 PE=1 SV=1	0	59.308	69	7	15	7	172	17.9	48.99	0	0.35	-0.52	-0.13	-0.18	0.21	445.9	567.7	311.8	406.2	394.6	514.3
Q8N129	CNPY4	Protein canopy homolog 4 OS=Homo sapiens OX=9606 GN=CNPY4 PE=2 SV=1	0	29.337	24	7	8	7	248	28.3	21.86	0	0.36	0.05	0.07	0.04	0.21	173.8	223.7	180.5	182.2	178.8	200.4
P62995	TRA2B	Transformer-2 protein homolog beta OS=Homo sapiens OX=9606 GN=TRA2B PE=1 SV=1	0	91.314	43	15	69	13	288	33.6	196.7	3	0.39	-0.52	0.04	-0.01	0.21	4452.6	5830.1	3111.8	4568.2	4409.3	5161.2
P29558	RBMS1	RNA-binding motif, single-stranded-interacting protein 1 OS=Homo sapiens OX=9606 GN=RBMS1 PE=1 SV=3	0	20.39	18	6	8	4	406	44.5	18.79	2	0.39	-0.32	-0.08	-0.06	0.21	386.2	506.3	308.7	364.1	370.8	447.2
P09629	HOXB7	Homeobox protein Hox-B7 OS=Homo sapiens OX=9606 GN=HOXB7 PE=1 SV=4	0	12.907	13	3	3	2	217	24	8.55	0	0.4	-0.11	0.15	0.14	0.21	109.3	144.2	101.6	121.1	120.1	126.3
P08621	SNRNP70	U1 small nuclear ribonucleoprotein 70 kDa OS=Homo sapiens OX=9606 GN=SNRNP70 PE=1 SV=2	0	132.963	48	23	79	23	437	51.5	248.09	0	0.45	-0.38	0.07	0.02	0.21	5733.2	7841.4	4393.1	6027.9	5797.6	6650.2
P35637	FUS	RNA-binding protein FUS OS=Homo sapiens OX=9606 GN=FUS PE=1 SV=1	0	84.233	22	11	94	9	526	53.4	281.32	2	0.53	-0.26	0.21	0.1	0.21	5911.4	8537.2	4949.8	6834.5	6349.8	6830.5
P17535	JUND	Transcription factor jun-D OS=Homo sapiens OX=9606 GN=JUND PE=1 SV=3	0	8.77	6	2	2	1	347	35.2	6.1	0	0.56	-0.07	0.17	0.36	0.21	33.7	49.8	32.1	37.9	43.3	38.9
P10114	RAP2A	Ras-related protein Rap-2a OS=Homo sapiens OX=9606 GN=RAP2A PE=1 SV=1	0	18.4	29	3	6	1	183	20.6	9.85	0	-0.49	-0.04	-0.16	0.09	0.2	21	14.9	20.4	18.8	22.4	24.2
Q8NG68	TTL	Tubulin--tyrosine ligase OS=Homo sapiens OX=9606 GN=TTL PE=1 SV=2	0	18.63	22	5	5	5	377	43.2	10.74	0	-0.2	0.05	0	0.04	0.2	85	73.8	88	84.8	87.5	97.7
P06493	CDK1	Cyclin-dependent kinase 1 OS=Homo sapiens OX=9606 GN=CDK1 PE=1 SV=3	0	79.474	58	15	31	13	297	34.1	109.36	1	-0.2	0.21	0.01	0.03	0.2	1539.9	1343.4	1782.9	1549.7	1567.4	1764.2
A0A0A0MR59	PUM2	Pumilio homolog 2 OS=Homo sapiens OX=9606 GN=PUM2 PE=1 SV=1	0	54.113	18	13	18	1	929	99.6	49	0	-0.12	0.34	-0.26	0.27	0.2	32.9	30.4	41.8	27.5	39.8	37.8
Q8TAQ2	SMARCC2	SWI/SNF complex subunit SMARCC2 OS=Homo sapiens OX=9606 GN=SMARCC2 PE=1 SV=1	0	189.716	36	42	82	1	1214	132.8	229.66	0	-0.11	-0.26	-0.93	0.03	0.2	56.7	52.4	47.3	29.7	57.8	65.3
O75398	DEAF1	Deformed epidermal autoregulatory factor 1 homolog OS=Homo sapiens OX=9606 GN=DEAF1 PE=1 SV=1	0	6.078	4	2	2	2	565	59.3	5.03	0	-0.11	-0.26	-0.14	0	0.2	117	108.3	97.5	106.1	116.9	134.1
A8CG34	POM121C	Nuclear envelope pore membrane protein POM 121C OS=Homo sapiens OX=9606 GN=POM121C PE=1 SV=3	0	51.224	16	16	20	3	1229	125	50.87	9	-0.07	0.07	0.13	0.24	0.2	731.8	695	768.2	802.6	866.7	843
Q9NQ86	TRIM36	E3 ubiquitin-protein ligase TRIM36 OS=Homo sapiens OX=9606 GN=TRIM36 PE=1 SV=2	0	10.849	9	4	4	4	728	83	7.66	0	-0.06	0.03	0.03	0.04	0.2	55.5	53.2	56.5	56.5	57	63.8
Q9BSD7	NTPCR	Cancer-related nucleoside-triphosphatase OS=Homo sapiens OX=9606 GN=NTPCR PE=1 SV=1	0	51.826	50	10	15	10	190	20.7	54.76	0	-0.05	-0.23	-0.01	-0.02	0.2	750.9	723.1	638.8	747.5	741.5	864.1
Q9Y2I8	WDR37	WD repeat-containing protein 37 OS=Homo sapiens OX=9606 GN=WDR37 PE=1 SV=2	0	23.431	12	6	7	6	494	54.6	16.52	0	0.01	-0.12	-0.01	0.01	0.2	325.8	328.3	299.4	323.4	328.9	374
Q9BU61	NDUFAF3	NADH dehydrogenase [ubiquinone] 1 alpha subcomplex assembly factor 3 OS=Homo sapiens OX=9606 GN=NDUFAF3 PE=1 SV=1	0	46.121	52	7	21	7	184	20.3	44.13	0	0.01	-0.25	-0.14	0	0.2	699.2	703.6	589.6	634.6	698.8	800.5
J3QQX2	ARHGDIA	Rho GDP-dissociation inhibitor 1 OS=Homo sapiens OX=9606 GN=ARHGDIA PE=1 SV=1	0	48.445	28	7	24	7	235	25.8	69.26	0	0.01	-0.28	-0.14	-0.1	0.2	2013.5	2026.6	1659	1825.8	1872.7	2318
Q9Y478	PRKAB1	5'-AMP-activated protein kinase subunit beta-1 OS=Homo sapiens OX=9606 GN=PRKAB1 PE=1 SV=4	0	17.609	22	4	6	3	270	30.4	16.53	1	0.02	-0.05	0.2	0.04	0.2	135.1	137.3	130.1	155.7	138.7	155.5
P07902	GALT	Galactose-1-phosphate uridylyltransferase OS=Homo sapiens OX=9606 GN=GALT PE=1 SV=3	0	27.804	22	7	8	7	379	43.3	23.92	0	0.02	-0.19	-0.07	-0.04	0.2	313.4	317.4	275.3	298.9	304.9	359.9
Q9BWW4	SSBP3	Single-stranded DNA-binding protein 3 OS=Homo sapiens OX=9606 GN=SSBP3 PE=1 SV=1	0	15.759	10	3	7	2	388	40.4	23.69	1	0.03	-0.19	-0.07	0.03	0.2	290.7	296.7	254.6	277.6	295.9	333.5
O15198	SMAD9	Mothers against decapentaplegic homolog 9 OS=Homo sapiens OX=9606 GN=SMAD9 PE=1 SV=1	0	20.279	13	6	9	1	467	52.5	25.28	0	0.04	0.26	0.18	0.15	0.2	49.8	51.2	59.7	56.6	55.3	57.1
Q9H8Y5	ANKZF1	Ankyrin repeat and zinc finger domain-containing protein 1 OS=Homo sapiens OX=9606 GN=ANKZF1 PE=1 SV=1	0	11.444	7	5	5	5	726	80.9	9.24	0	0.04	-0.24	-0.12	-0.1	0.2	192.5	197.2	162.7	177.5	179.1	221.7
Q9HB07	C12orf10	UPF0160 protein MYG1, mitochondrial OS=Homo sapiens OX=9606 GN=C12orf10 PE=1 SV=2	0	100.348	47	14	36	14	376	42.4	103.36	0	0.05	-0.03	-0.02	-0.06	0.2	1390.6	1437.2	1361	1373.9	1332.5	1599.6
Q86UA1	PRPF39	Pre-mRNA-processing factor 39 OS=Homo sapiens OX=9606 GN=PRPF39 PE=1 SV=3	0	22.415	13	8	10	8	669	78.4	21.46	0	0.07	0.12	0.18	0.21	0.2	430.5	450.9	466.3	486.5	498	495.8
Q9Y2Q5	LAMTOR2	Ragulator complex protein LAMTOR2 OS=Homo sapiens OX=9606 GN=LAMTOR2 PE=1 SV=1	0	43.362	90	7	13	7	125	13.5	28.45	0	0.07	-0.37	0	0	0.2	501.4	527.4	387.1	501.1	501.4	575.4
Q9C0B0	UNK	RING finger protein unkempt homolog OS=Homo sapiens OX=9606 GN=UNK PE=1 SV=2	0	38.575	14	9	10	8	810	88	31.51	1	0.09	-0.09	0.05	-0.02	0.2	482.4	512	454.2	500.2	475.4	553.2
Q7L5N1	COPS6	COP9 signalosome complex subunit 6 OS=Homo sapiens OX=9606 GN=COPS6 PE=1 SV=1	0	66.767	52	13	27	13	327	36.1	77.4	0	0.1	0.14	0.04	0.09	0.2	1294.7	1392	1430.4	1332.8	1379.4	1486.9
P12268	IMPDH2	Inosine-5'-monophosphate dehydrogenase 2 OS=Homo sapiens OX=9606 GN=IMPDH2 PE=1 SV=2	0	150.198	51	22	53	19	514	55.8	181.22	3	0.11	-0.07	-0.02	-0.01	0.2	3416.8	3679.4	3252.3	3369.4	3390.9	3924.6
O75569	PRKRA	Interferon-inducible double-stranded RNA-dependent protein kinase activator A OS=Homo sapiens OX=9606 GN=PRKRA PE=1 SV=1	0	60.498	48	14	21	14	313	34.4	57.67	0	0.14	-0.03	0.01	0.07	0.2	946.7	1043.7	928.6	953.2	991.4	1085.9
Q13033	STRN3	Striatin-3 OS=Homo sapiens OX=9606 GN=STRN3 PE=1 SV=3	0	51.789	17	11	12	11	797	87.2	38.91	0	0.14	-0.1	0.04	-0.05	0.2	677.8	748.6	632	696.4	656.8	776.5
P17096	HMGA1	High mobility group protein HMG-I/HMG-Y OS=Homo sapiens OX=9606 GN=HMGA1 PE=1 SV=3	0	16.862	47	5	11	5	107	11.7	34.68	0	0.14	-0.64	-0.21	-0.06	0.2	1629.1	1796.5	1045.3	1403.7	1565	1875
Q9H0B6	KLC2	Kinesin light chain 2 OS=Homo sapiens OX=9606 GN=KLC2 PE=1 SV=1	0	67.141	34	20	23	11	622	68.9	63.95	0	0.15	-0.13	-0.07	0	0.2	529.9	588	485.5	505.9	531.3	608.7
Q9Y265	RUVBL1	RuvB-like 1 OS=Homo sapiens OX=9606 GN=RUVBL1 PE=1 SV=1	0	270.35	68	28	115	28	456	50.2	411.73	0	0.15	-0.19	0.01	-0.01	0.2	6292.1	6991.7	5518.6	6322.2	6236.5	7220.5
Q9HB71	CACYBP	Calcyclin-binding protein OS=Homo sapiens OX=9606 GN=CACYBP PE=1 SV=2	0	115.793	72	19	52	19	228	26.2	163.63	0	0.15	-0.3	-0.07	-0.12	0.2	5195.6	5784.3	4219.1	4962.6	4791.8	5975.8
O00170	AIP	AH receptor-interacting protein OS=Homo sapiens OX=9606 GN=AIP PE=1 SV=2	0	78.525	50	15	27	15	330	37.6	82.08	0	0.16	-0.12	0	-0.03	0.2	1433.6	1596.7	1321.8	1436.8	1404.5	1645.6
O95825	CRYZL1	Quinone oxidoreductase-like protein 1 OS=Homo sapiens OX=9606 GN=CRYZL1 PE=1 SV=2	0	44.208	40	10	14	10	349	38.7	29.53	0	0.17	-0.29	-0.01	-0.04	0.2	739.9	834.9	603.4	734.4	720.8	851
Q8N128	FAM177A1	Protein FAM177A1 OS=Homo sapiens OX=9606 GN=FAM177A1 PE=1 SV=1	0	30.291	39	6	8	6	213	23.7	21.96	0	0.19	-0.13	0.06	0.17	0.2	201.9	229.6	185.1	210.2	227.4	232
Q9NPF5	DMAP1	DNA methyltransferase 1-associated protein 1 OS=Homo sapiens OX=9606 GN=DMAP1 PE=1 SV=1	0	84.765	48	19	22	19	467	53	71.81	0	0.19	-0.16	-0.02	0.09	0.2	954	1087.8	853.6	943.4	1013.6	1093.1
Q5HYI8	RABL3	Rab-like protein 3 OS=Homo sapiens OX=9606 GN=RABL3 PE=1 SV=1	0	41.897	45	7	11	7	236	26.4	35.49	0	0.19	-0.36	0.02	-0.01	0.2	553.2	632.7	432.5	561	549.3	635.3
Q01085	TIAL1	Nucleolysin TIAR OS=Homo sapiens OX=9606 GN=TIAL1 PE=1 SV=1	0	82.172	37	12	30	8	375	41.6	91.94	0	0.23	-0.27	-0.07	-0.1	0.2	710	831.5	587.5	675.6	660.3	815.2
Q9H6T3	RPAP3	RNA polymerase II-associated protein 3 OS=Homo sapiens OX=9606 GN=RPAP3 PE=1 SV=2	0	152.207	57	32	51	32	665	75.7	142.1	0	0.24	0.01	0.05	0.07	0.2	2444	2881.9	2467	2533.9	2559.2	2799
Q9C0C2	TNKS1BP1	182 kDa tankyrase-1-binding protein OS=Homo sapiens OX=9606 GN=TNKS1BP1 PE=1 SV=4	0	263.726	47	57	87	57	1729	181.7	246.18	0	0.25	-0.15	0.08	0.01	0.2	3351.1	3976	3018.6	3550.7	3366.9	3843.5
Q9NRG0	CHRAC1	Chromatin accessibility complex protein 1 OS=Homo sapiens OX=9606 GN=CHRAC1 PE=1 SV=1	0	28.786	51	4	10	4	131	14.7	21.72	0	0.26	-0.51	-0.18	-0.04	0.2	335	401	235.4	296.1	324.9	385.9
Q07666	KHDRBS1	KH domain-containing, RNA-binding, signal transduction-associated protein 1 OS=Homo sapiens OX=9606 GN=KHDRBS1 PE=1 SV=1	0	82.104	35	15	52	14	443	48.2	142.06	1	0.26	-0.47	-0.12	-0.07	0.2	4418.1	5303.8	3183.5	4074.7	4194.5	5072
Q8IWZ8	SUGP1	SURP and G-patch domain-containing protein 1 OS=Homo sapiens OX=9606 GN=SUGP1 PE=1 SV=2	0	73.495	39	18	23	18	645	72.4	67.22	0	0.27	-0.31	0	0.03	0.2	863.9	1038.5	696.2	864.5	882.3	989.6
Q9BXP5	SRRT	Serrate RNA effector molecule homolog OS=Homo sapiens OX=9606 GN=SRRT PE=1 SV=1	0	257.923	44	44	118	44	876	100.6	384.38	0	0.29	0.01	0.07	0.13	0.2	6780.9	8283.3	6843.3	7112	7397.1	7768
O75531	BANF1	Barrier-to-autointegration factor OS=Homo sapiens OX=9606 GN=BANF1 PE=1 SV=1	0	64.367	79	9	45	9	89	10.1	126.36	0	0.29	-0.36	-0.03	-0.08	0.2	2479	3038.6	1927.3	2427.9	2352.9	2839.6
P46531	NOTCH1	Neurogenic locus notch homolog protein 1 OS=Homo sapiens OX=9606 GN=NOTCH1 PE=1 SV=4	0	8.264	1	3	3	3	2555	272.3	8.1	0	0.3	-0.06	0.19	0.23	0.2	243.8	299.2	233.6	277.5	285.7	279.3
O94888	UBXN7	UBX domain-containing protein 7 OS=Homo sapiens OX=9606 GN=UBXN7 PE=1 SV=2	0	85.787	46	21	41	21	489	54.8	122.09	0	0.32	0.02	0.12	0.1	0.2	2411.4	3013.1	2438.5	2615.7	2590	2771.2
H0YAA8	MED28	Mediator of RNA polymerase II transcription subunit 28 (Fragment) OS=Homo sapiens OX=9606 GN=MED28 PE=1 SV=1	0	9.58	27	3	3	3	179	19.6	6.06	0	0.33	-0.12	0.17	0.19	0.2	106.5	133.6	98.3	119.8	121.7	122.6
Q9BQ15	NABP2	SOSS complex subunit B1 OS=Homo sapiens OX=9606 GN=NABP2 PE=1 SV=1	0	13.594	43	5	5	4	211	22.3	9.09	1	0.34	0.03	0.21	0.12	0.2	269.4	341.3	275.3	312.1	293.4	310.3
P62191	PSMC1	26S proteasome regulatory subunit 4 OS=Homo sapiens OX=9606 GN=PSMC1 PE=1 SV=1	0	204.684	68	31	105	30	440	49.2	280.48	1	0.34	0.02	0.05	0.11	0.2	5298.6	6727.9	5360.6	5499.7	5705.5	6069.5
P49750	YLPM1	YLP motif-containing protein 1 OS=Homo sapiens OX=9606 GN=YLPM1 PE=1 SV=4	0	251.881	35	55	94	54	2146	241.5	264.94	1	0.34	-0.19	-0.05	0.07	0.2	5125.9	6508.2	4493.9	4947	5374.8	5874.2
Q9NYJ1	COA4	Cytochrome c oxidase assembly factor 4 homolog, mitochondrial OS=Homo sapiens OX=9606 GN=COA4 PE=1 SV=2	0	11.842	31	2	4	2	87	10.1	14.28	0	0.35	-0.36	0.04	0.13	0.2	198.4	253.5	155.1	204.7	216.9	227.8
Q99459	CDC5L	Cell division cycle 5-like protein OS=Homo sapiens OX=9606 GN=CDC5L PE=1 SV=2	0	281.49	55	48	114	48	802	92.2	348.42	0	0.35	-0.28	0	0.07	0.2	5952.9	7590.1	4892.9	5946.1	6261	6817.6
Q92997	DVL3	Segment polarity protein dishevelled homolog DVL-3 OS=Homo sapiens OX=9606 GN=DVL3 PE=1 SV=2	0	29.677	11	6	8	3	716	78	26.07	0	0.37	-0.26	0	0.09	0.2	260.2	336	217	260	276.5	299.3
Q02447	SP3	Transcription factor Sp3 OS=Homo sapiens OX=9606 GN=SP3 PE=1 SV=3	0	22.485	7	4	6	4	781	81.9	22.07	0	0.39	-0.24	0.07	0.13	0.2	339.9	444.4	288.3	355.6	371.4	389.9
O15347	HMGB3	High mobility group protein B3 OS=Homo sapiens OX=9606 GN=HMGB3 PE=1 SV=4	0	52.212	45	9	18	9	200	23	61.4	0	0.4	-0.5	0.17	-0.23	0.2	1862.3	2464.9	1317.9	2097.1	1590.1	2140
O95983	MBD3	Methyl-CpG-binding domain protein 3 OS=Homo sapiens OX=9606 GN=MBD3 PE=1 SV=1	0	70.935	60	17	31	13	291	32.8	85.89	4	0.41	-0.25	0.05	0.12	0.2	1908.4	2539.4	1601.4	1982	2069.9	2190.3
Q7L8J4	SH3BP5L	SH3 domain-binding protein 5-like OS=Homo sapiens OX=9606 GN=SH3BP5L PE=1 SV=1	0	10.36	10	4	4	4	393	43.5	9.86	0	0.42	0.34	0.11	0.25	0.2	130.8	175.3	165.7	141.2	155.7	150.1
Q9NWH9	SLTM	SAFB-like transcription modulator OS=Homo sapiens OX=9606 GN=SLTM PE=1 SV=2	0	100.336	24	25	40	25	1034	117.1	129.28	0	0.44	-0.23	0.01	0.08	0.2	3127.2	4247.2	2658.2	3140.3	3306.4	3587.8
Q6UN15	FIP1L1	Pre-mRNA 3'-end-processing factor FIP1 OS=Homo sapiens OX=9606 GN=FIP1L1 PE=1 SV=1	0	97.813	40	17	35	17	594	66.5	102.9	0	0.46	-0.36	-0.09	0	0.2	1536.4	2110.4	1196.5	1448.4	1540.3	1762.9
P49006	MARCKSL1	MARCKS-related protein OS=Homo sapiens OX=9606 GN=MARCKSL1 PE=1 SV=2	0	95.59	82	9	51	9	195	19.5	160.3	0	0.55	-0.41	0.06	0.04	0.2	3651.4	5340.2	2742	3819.6	3750.2	4187.1
F5H198	DDB1	DNA damage-binding protein 1 (Fragment) OS=Homo sapiens OX=9606 GN=DDB1 PE=1 SV=1	0	46.074	41	6	15	1	162	17.9	45.12	0	-0.31	0.17	0.34	0.17	0.19	17.4	14	19.6	22	19.6	19.8
O43822	C21orf2	Protein C21orf2 OS=Homo sapiens OX=9606 GN=C21orf2 PE=1 SV=1	0	14.371	21	4	4	4	256	28.3	10.59	0	-0.23	-0.05	0.08	-0.02	0.19	61.7	52.5	59.8	65.4	60.8	70.4
C9JJ19	MRPS34	28S ribosomal protein S34, mitochondrial OS=Homo sapiens OX=9606 GN=MRPS34 PE=1 SV=2	0	47.974	54	9	24	9	225	26.3	66.74	0	-0.12	-0.04	-0.18	-0.01	0.19	841.1	772.5	818.1	742.5	835.3	961.4
O15040	TECPR2	Tectonin beta-propeller repeat-containing protein 2 OS=Homo sapiens OX=9606 GN=TECPR2 PE=1 SV=4	0	9.181	2	3	3	3	1411	153.8	2.94	0	-0.12	0.01	-0.07	-0.07	0.19	89.2	82.3	89.9	84.7	85.2	101.8
H0Y3M3	EML3	Echinoderm microtubule-associated protein-like 3 (Fragment) OS=Homo sapiens OX=9606 GN=EML3 PE=1 SV=2	0	19.008	8	5	5	5	911	97.5	11.04	0	-0.09	0.3	0.17	0.13	0.19	104.7	98.4	129.2	117.4	114.9	119.5
Q9BY76	ANGPTL4	Angiopoietin-related protein 4 OS=Homo sapiens OX=9606 GN=ANGPTL4 PE=1 SV=2	0	7.315	8	3	3	3	406	45.2	7.35	0	-0.05	-0.11	0.02	0.17	0.19	112.7	108.7	104.7	114.5	126.5	128.7
Q9NWT8	AURKAIP1	Aurora kinase A-interacting protein OS=Homo sapiens OX=9606 GN=AURKAIP1 PE=1 SV=1	0	9.609	7	2	6	2	199	22.3	17.41	0	-0.03	-0.3	-0.1	0.14	0.19	387.9	380.8	315.3	362.2	427.7	441.4
Q96B70	LENG9	Leukocyte receptor cluster member 9 OS=Homo sapiens OX=9606 GN=LENG9 PE=2 SV=2	0	22.409	17	6	8	6	501	53.1	16.52	0	-0.01	-0.14	0.13	-0.02	0.19	257.3	254.8	233.7	281.1	254.1	293.3
P09972	ALDOC	Fructose-bisphosphate aldolase C OS=Homo sapiens OX=9606 GN=ALDOC PE=1 SV=2	0	92.89	35	12	67	6	364	39.4	236.87	0	0.01	-0.28	-0.13	-0.12	0.19	713.3	719.3	586.6	650.2	657.3	812.6
Q04760	GLO1	Lactoylglutathione lyase OS=Homo sapiens OX=9606 GN=GLO1 PE=1 SV=4	0	63.827	71	12	47	12	184	20.8	122.95	0	0.01	-0.35	-0.12	-0.15	0.19	4085.5	4119.3	3194.5	3748.1	3684.5	4676.8
Q9H4A5	GOLPH3L	Golgi phosphoprotein 3-like OS=Homo sapiens OX=9606 GN=GOLPH3L PE=1 SV=1	0	39.071	39	9	15	8	285	32.7	28.53	0	0.02	0.05	0.06	0.17	0.19	436.4	442	450.9	455.1	489.6	496.9
P19623	SRM	Spermidine synthase OS=Homo sapiens OX=9606 GN=SRM PE=1 SV=1	0	97.249	69	13	44	13	302	33.8	130.95	0	0.02	-0.08	-0.03	-0.03	0.19	1921.2	1951.9	1817.1	1887.3	1877.9	2198.4
Q96C23	GALM	Aldose 1-epimerase OS=Homo sapiens OX=9606 GN=GALM PE=1 SV=1	0	32.806	36	8	8	8	342	37.7	25.37	0	0.03	-0.2	-0.14	-0.06	0.19	311.5	317.3	270.3	282.7	298.9	355.6
P16930	FAH	Fumarylacetoacetase OS=Homo sapiens OX=9606 GN=FAH PE=1 SV=2	0	14.57	12	4	5	4	419	46.3	7.79	0	0.05	-0.18	0.01	-0.2	0.19	141.6	146.2	125.2	142.1	123.6	161.4
O95302	FKBP9	Peptidyl-prolyl cis-trans isomerase FKBP9 OS=Homo sapiens OX=9606 GN=FKBP9 PE=1 SV=2	0	42.48	20	11	14	11	570	63	41.2	0	0.06	0.11	0.03	0.18	0.19	670.5	698.4	723.4	682.4	758.4	765.5
P29353	SHC1	SHC-transforming protein 1 OS=Homo sapiens OX=9606 GN=SHC1 PE=1 SV=4	0	39.659	22	10	14	10	583	62.8	34.61	0	0.06	-0.03	-0.05	0.07	0.19	615.9	643.6	604.3	596.2	645.6	701.9
O00401	WASL	Neural Wiskott-Aldrich syndrome protein OS=Homo sapiens OX=9606 GN=WASL PE=1 SV=2	0	53.375	37	14	20	14	505	54.8	49.33	0	0.06	-0.05	-0.07	-0.03	0.19	922.7	963.1	891.8	878.7	902.2	1050.2
Q96SH1	TFAP2A	Transcription factor AP-2 alpha (Activating enhancer binding protein 2 alpha), isoform CRA_c OS=Homo sapiens OX=9606 GN=TFAP2A PE=1 SV=1	0	24.174	15	6	9	1	439	48.3	27.4	0	0.07	0.04	0.1	0.09	0.19	81.8	86.1	84.3	87.6	87	93
P15586	GNS	N-acetylglucosamine-6-sulfatase OS=Homo sapiens OX=9606 GN=GNS PE=1 SV=3	0	33.104	21	11	15	11	552	62	34.64	0	0.07	-0.28	-0.05	0.05	0.19	877.9	923.5	725	845.5	906.3	1002.7
Q86VN1	VPS36	Vacuolar protein-sorting-associated protein 36 OS=Homo sapiens OX=9606 GN=VPS36 PE=1 SV=1	0	41.304	38	13	14	12	386	43.8	38.94	0	0.08	-0.09	0.04	0.03	0.19	594.1	629.5	558.9	612.2	606.5	679.8
P14550	AKR1A1	Alcohol dehydrogenase [NADP(+)] OS=Homo sapiens OX=9606 GN=AKR1A1 PE=1 SV=3	0	109.968	69	18	49	17	325	36.6	158.4	1	0.08	-0.14	-0.06	-0.08	0.19	2460.8	2592.9	2238.5	2364.4	2328.5	2804.2
Q9NVZ3	NECAP2	Adaptin ear-binding coat-associated protein 2 OS=Homo sapiens OX=9606 GN=NECAP2 PE=1 SV=1	0	36.393	32	6	12	5	263	28.3	36.89	1	0.08	-0.15	-0.08	-0.09	0.19	558.3	591.6	502.5	529	523.6	637.2
Q9BUK6	MSTO1	Protein misato homolog 1 OS=Homo sapiens OX=9606 GN=MSTO1 PE=1 SV=1	0	31.122	21	9	10	9	570	61.8	30.84	0	0.08	0.26	0.15	-0.1	0.19	571.8	604.3	684.7	634.4	532.9	654.1
P69905	HBA1	Hemoglobin subunit alpha OS=Homo sapiens OX=9606 GN=HBA1 PE=1 SV=2	0	16.584	35	5	8	5	142	15.2	17.78	0	0.09	-0.34	-0.45	0.06	0.19	435.6	462.9	343.5	319.6	452.7	497.8
Q96H20	SNF8	Vacuolar-sorting protein SNF8 OS=Homo sapiens OX=9606 GN=SNF8 PE=1 SV=1	0	29.26	28	6	7	6	258	28.8	23.55	0	0.09	-0.08	0.02	0.04	0.19	608.5	648.8	575.2	615.9	626.6	694.6
Q9Y3I0	RTCB	tRNA-splicing ligase RtcB homolog OS=Homo sapiens OX=9606 GN=RTCB PE=1 SV=1	0	206.105	61	28	88	28	505	55.2	278.46	0	0.1	0.02	0.08	0.07	0.19	4348.2	4647.1	4422.7	4611.3	4558	4970
O75874	IDH1	Isocitrate dehydrogenase [NADP] cytoplasmic OS=Homo sapiens OX=9606 GN=IDH1 PE=1 SV=2	0	178.429	57	28	84	27	414	46.6	199.48	1	0.11	-0.25	-0.07	-0.11	0.19	4911.5	5312.6	4137.8	4684.1	4547.4	5599.1
G3V3D1	NPC2	NPC intracellular cholesterol transporter 2 (Fragment) OS=Homo sapiens OX=9606 GN=NPC2 PE=1 SV=1	0	39.405	33	7	12	7	221	23.7	32.72	0	0.13	0	-0.01	0.18	0.19	883.2	966.4	880.4	878.6	999	1006.1
I3L0E3	hCG_1984214	HCG1984214, isoform CRA_a OS=Homo sapiens OX=9606 GN=hCG_1984214 PE=4 SV=1	0	35.638	33	5	12	4	225	25.7	31.36	0	0.13	-0.13	-0.01	0.06	0.19	361.5	396.3	329.3	357.8	376.6	412.3
P46783	RPS10	40S ribosomal protein S10 OS=Homo sapiens OX=9606 GN=RPS10 PE=1 SV=1	0	71.1	58	13	64	13	165	18.9	198.57	0	0.13	-0.16	0.04	0.02	0.19	4624.4	5059.4	4148.4	4748	4689.6	5271.8
O95125	ZNF202	Zinc finger protein 202 OS=Homo sapiens OX=9606 GN=ZNF202 PE=1 SV=4	0	5.369	3	2	3	1	648	74.7	8.97	0	0.13	0.08	0.12	-0.39	0.19	41.6	45.5	43.9	45.1	31.7	47.4
Q5TDH0	DDI2	Protein DDI1 homolog 2 OS=Homo sapiens OX=9606 GN=DDI2 PE=1 SV=1	0	77.856	47	13	22	13	399	44.5	74.23	0	0.14	-0.07	0.04	0.04	0.19	771.7	847.6	733.6	791.3	794.1	881.3
O60749	SNX2	Sorting nexin-2 OS=Homo sapiens OX=9606 GN=SNX2 PE=1 SV=2	0	109.671	35	20	37	18	519	58.4	120.86	2	0.14	-0.04	0.02	-0.01	0.19	2272.6	2506.6	2205.4	2308.2	2250.4	2598.3
Q3YEC7	RABL6	Rab-like protein 6 OS=Homo sapiens OX=9606 GN=RABL6 PE=1 SV=2	0	71.285	30	22	29	22	729	79.5	87.27	0	0.14	-0.17	-0.13	-0.07	0.19	1370.5	1512.1	1216	1248.1	1301.7	1564.2
Q8N6T3	ARFGAP1	ADP-ribosylation factor GTPase-activating protein 1 OS=Homo sapiens OX=9606 GN=ARFGAP1 PE=1 SV=2	0	44.302	43	12	16	12	406	44.6	45.98	0	0.15	-0.16	-0.02	-0.07	0.19	992.1	1099.5	886.5	979.2	944.6	1134.5
Q5JUW8	DLG3	Discs, large homolog 3 (Neuroendocrine-dlg, Drosophila), isoform CRA_b OS=Homo sapiens OX=9606 GN=DLG3 PE=1 SV=1	0	15.422	7	5	5	5	849	93.5	10.23	0	0.18	-0.21	0.07	0.09	0.19	213.4	241.2	184.8	224.6	227.2	244
Q9BQE9	BCL7B	B-cell CLL/lymphoma 7 protein family member B OS=Homo sapiens OX=9606 GN=BCL7B PE=1 SV=1	0	16.598	48	7	9	5	202	22.2	19.06	0	0.18	-0.27	0	0.01	0.19	81.8	92.9	67.8	81.9	82.7	93
P62854	RPS26	40S ribosomal protein S26 OS=Homo sapiens OX=9606 GN=RPS26 PE=1 SV=3	0	41.643	44	4	20	4	115	13	76.45	0	0.22	-0.14	0.16	-0.04	0.19	1617.3	1888.8	1468.4	1800.9	1577.1	1842.4
A0A2R8Y4Z8	CCDC9	Coiled-coil domain-containing protein 9 OS=Homo sapiens OX=9606 GN=CCDC9 PE=1 SV=1	0	26.212	15	10	10	10	587	65.3	25.93	0	0.25	-0.4	0.03	-0.07	0.19	628.2	745.6	476.2	641.7	598.1	716
O00487	PSMD14	26S proteasome non-ATPase regulatory subunit 14 OS=Homo sapiens OX=9606 GN=PSMD14 PE=1 SV=1	0	121.07	50	12	64	12	310	34.6	176.71	0	0.25	-0.22	0.08	-0.11	0.19	1932.6	2291.6	1656.5	2047.4	1791.2	2203.5
Q14011	CIRBP	Cold-inducible RNA-binding protein OS=Homo sapiens OX=9606 GN=CIRBP PE=1 SV=1	0	55.969	45	7	38	7	172	18.6	110.61	0	0.27	-0.61	-0.04	0.06	0.19	1567.1	1890.4	1027.2	1522.8	1634.1	1786.7
Q9BTL3	RAMMET	RNMT-activating mRNA cap methyltransferase subunit OS=Homo sapiens OX=9606 GN=RAMMET PE=1 SV=1	0	15.618	52	4	8	4	118	14.4	21.28	0	0.3	-0.28	0.04	0.11	0.19	278.1	342.3	229.1	285.1	299.3	316.5
Q9BRJ6	C7orf50	Uncharacterized protein C7orf50 OS=Homo sapiens OX=9606 GN=C7orf50 PE=1 SV=1	0	60.589	47	10	21	10	194	22.1	62.07	0	0.35	-0.15	0.09	0.12	0.19	623	794.3	562.1	661.7	675	709.2
P52272	HNRNPM	Heterogeneous nuclear ribonucleoprotein M OS=Homo sapiens OX=9606 GN=HNRNPM PE=1 SV=3	0	319.638	68	48	261	30	730	77.5	777.36	21	0.36	-0.4	0.01	0.02	0.19	18487.6	23692.2	14007	18624.7	18760.1	21109.7
A6NDB9	PALM3	Paralemmin-3 OS=Homo sapiens OX=9606 GN=PALM3 PE=1 SV=2	0	94.006	41	21	24	21	673	71.7	74.57	0	0.37	0.03	0.11	0.24	0.19	726	936.7	738.7	786.1	854.6	827.8
F8VP89	EIF4B	Eukaryotic translation initiation factor 4B (Fragment) OS=Homo sapiens OX=9606 GN=EIF4B PE=1 SV=1	0	41.81	39	11	35	1	275	31.2	117.72	0	0.37	-0.23	0.27	-0.04	0.19	31.1	40.1	26.6	37.6	30.3	35.5
Q15545	TAF7	Transcription initiation factor TFIID subunit 7 OS=Homo sapiens OX=9606 GN=TAF7 PE=1 SV=1	0	23.763	21	9	10	9	349	40.2	25.19	0	0.37	-0.39	0.06	-0.08	0.19	427.5	551.6	325.5	444.8	405.8	488.7
Q96MF7	NSMCE2	E3 SUMO-protein ligase NSE2 OS=Homo sapiens OX=9606 GN=NSMCE2 PE=1 SV=2	0	17.554	20	3	4	3	247	27.9	11.66	0	0.38	-0.36	0.03	0.09	0.19	72.5	94.7	56.5	74.2	77.4	82.7
Q9BVC5	C2orf49	Ashwin OS=Homo sapiens OX=9606 GN=C2orf49 PE=1 SV=1	0	26.892	45	8	11	3	232	25.8	36.36	4	0.4	-0.22	0.06	0.02	0.19	711.2	935.8	611.8	739.7	723.3	810
Q96A35	MRPL24	39S ribosomal protein L24, mitochondrial OS=Homo sapiens OX=9606 GN=MRPL24 PE=1 SV=1	0	56.46	58	12	23	12	216	24.9	59.3	0	0.4	-0.11	0.21	-0.02	0.19	1239.4	1630.4	1147.3	1436.2	1224.4	1412.7
A0A0G2JHC2	PPP1R18	PPP1R18 OS=Homo sapiens OX=9606 GN=PPP1R18 PE=1 SV=1	0	31.691	22	7	8	7	613	68	25.65	0	0.41	-0.25	0.09	0.05	0.19	265.6	353.7	224	283	275.1	302.7
Q13813	SPTAN1	Spectrin alpha chain, non-erythrocytic 1 OS=Homo sapiens OX=9606 GN=SPTAN1 PE=1 SV=3	0	949.996	68	171	340	6	2472	284.4	1089.83	157	0.43	-0.1	0.12	0.18	0.19	18061.3	24375.9	16908.8	19624.4	20396.4	20614.3
P52597	HNRNPF	Heterogeneous nuclear ribonucleoprotein F OS=Homo sapiens OX=9606 GN=HNRNPF PE=1 SV=3	0	126.679	52	16	111	14	415	45.6	297.21	0	0.44	-0.15	0.09	0.09	0.19	3168.3	4303.5	2845.7	3378.7	3368.9	3607.6
H0YHG0	H0YHG0_HUMAN	Uncharacterized protein (Fragment) OS=Homo sapiens OX=9606 PE=1 SV=1	0	78.845	24	14	38	13	523	59.1	120.96	0	0.46	-0.38	-0.02	0.05	0.19	3794.4	5234.2	2920.1	3739.7	3922.5	4319.3
B2R5W2	HNRNPC	Heterogeneous nuclear ribonucleoproteins C1/C2 OS=Homo sapiens OX=9606 GN=HNRNPC PE=1 SV=1	0	242.409	56	29	232	17	290	31.9	722.16	12	0.49	-0.27	0.03	0.07	0.19	12822.4	17989.1	10604.3	13097.8	13461.1	14589.5
Q9NT68	TENM2	Teneurin-2 OS=Homo sapiens OX=9606 GN=TENM2 PE=1 SV=3	0	9.525	1	3	3	3	2774	307.6	7.31	0	-0.38	0	0.11	0.14	0.18	47.4	36.3	47.5	51.1	52.4	53.7
P10746	UROS	Uroporphyrinogen-III synthase OS=Homo sapiens OX=9606 GN=UROS PE=1 SV=1	0	7.673	12	2	2	2	265	28.6	5.49	0	-0.37	-0.54	-0.27	-0.15	0.18	41.6	32.2	28.7	34.5	37.4	47.1
P07205	PGK2	Phosphoglycerate kinase 2 OS=Homo sapiens OX=9606 GN=PGK2 PE=1 SV=3	0	35.989	18	8	27	1	417	44.8	73.18	0	-0.23	-0.13	-0.12	-0.2	0.18	53.9	45.9	49.1	49.6	46.8	61
Q8WZA1	POMGNT1	Protein O-linked-mannose beta-1,2-N-acetylglucosaminyltransferase 1 OS=Homo sapiens OX=9606 GN=POMGNT1 PE=1 SV=2	0	5.586	3	2	2	2	660	75.2	4.55	0	-0.18	-0.1	0.15	0.01	0.18	47.7	42.1	44.6	52.9	48.1	54.1
Q5EBM0	CMPK2	UMP-CMP kinase 2, mitochondrial OS=Homo sapiens OX=9606 GN=CMPK2 PE=1 SV=3	0	49.245	41	12	15	12	449	49.4	41.22	0	-0.17	-0.1	-0.04	-0.02	0.18	385.9	342.9	359.4	376.4	381.1	437
P38398	BRCA1	Breast cancer type 1 susceptibility protein OS=Homo sapiens OX=9606 GN=BRCA1 PE=1 SV=2	0	5.755	1	1	1	1	1863	207.6	2.45	0	-0.13	0.26	0.14	0.23	0.18	17.1	15.6	20.4	18.8	20	19.4
Q17RN3	FAM98C	Protein FAM98C OS=Homo sapiens OX=9606 GN=FAM98C PE=2 SV=1	0	16.391	17	3	4	3	349	37.3	9.68	0	-0.11	-0.06	-0.15	-0.14	0.18	13.4	12.4	12.9	12.1	12.2	15.2
Q9H2P9	DPH5	Diphthine methyl ester synthase OS=Homo sapiens OX=9606 GN=DPH5 PE=1 SV=2	0	31.3	23	5	9	5	285	31.6	35.61	0	-0.1	0.04	0.03	-0.04	0.18	511.8	476.1	526.6	524.2	497.1	578.5
Q9HBL8	NMRAL1	NmrA-like family domain-containing protein 1 OS=Homo sapiens OX=9606 GN=NMRAL1 PE=1 SV=1	0	18.871	21	6	6	6	299	33.3	13	0	-0.08	-0.03	-0.05	0.11	0.18	164.4	155.5	160.7	158.7	177.6	186
Q15018	ABRAXAS2	BRISC complex subunit Abraxas 2 OS=Homo sapiens OX=9606 GN=ABRAXAS2 PE=1 SV=2	0	14.989	14	5	5	5	415	46.9	10.69	0	-0.05	-0.04	-0.06	0	0.18	148.3	143.5	144.1	142.2	148.3	167.7
Q58WW2	DCAF6	DDB1- and CUL4-associated factor 6 OS=Homo sapiens OX=9606 GN=DCAF6 PE=1 SV=1	0	9.963	4	4	5	4	860	96.2	2.31	0	-0.03	0.25	0.06	-0.13	0.18	63.1	62.1	75.2	65.7	57.7	71.5
Q16740	CLPP	ATP-dependent Clp protease proteolytic subunit, mitochondrial OS=Homo sapiens OX=9606 GN=CLPP PE=1 SV=1	0	43.408	34	8	22	8	277	30.2	54.81	0	-0.01	-0.19	-0.1	-0.02	0.18	654.8	649	574.2	612.3	646.1	742.3
Q96S59	RANBP9	Ran-binding protein 9 OS=Homo sapiens OX=9606 GN=RANBP9 PE=1 SV=1	0	105.089	34	19	34	18	729	77.8	83.54	1	0	0.09	0.06	0.13	0.18	754.5	754.1	803.1	784.3	823.4	855.8
P46199	MTIF2	Translation initiation factor IF-2, mitochondrial OS=Homo sapiens OX=9606 GN=MTIF2 PE=1 SV=2	0	72.833	31	19	25	19	727	81.3	67.21	0	0	-0.02	-0.01	0.08	0.18	1487.1	1489.7	1464.1	1476.2	1573.4	1679.7
A0A1C7CYX1	ELMSAN1	ELM2 and SANT domain-containing protein 1 OS=Homo sapiens OX=9606 GN=ELMSAN1 PE=1 SV=1	0	27.751	12	9	9	9	1099	120.7	21.56	0	0.02	-0.21	-0.06	0.05	0.18	302.7	307.1	261.5	290.1	314.2	342.4
Q15633	TARBP2	RISC-loading complex subunit TARBP2 OS=Homo sapiens OX=9606 GN=TARBP2 PE=1 SV=3	0	31.394	40	10	12	10	366	39	33.8	0	0.02	-0.11	0.03	0.01	0.18	649.1	659.6	601.3	664.7	653.7	736.6
Q6IQ49	SDE2	Replication stress response regulator SDE2 OS=Homo sapiens OX=9606 GN=SDE2 PE=1 SV=1	0	24.952	14	6	9	6	451	49.7	26.87	0	0.03	-0.14	-0.02	0.03	0.18	564.9	578.3	512.5	556.5	576.1	640.4
Q15650	TRIP4	Activating signal cointegrator 1 OS=Homo sapiens OX=9606 GN=TRIP4 PE=1 SV=4	0	46.737	25	12	14	12	581	66.1	41.88	0	0.06	0.02	0.08	0.03	0.18	564.9	588.2	574.4	595.4	578.7	638.3
A0A0A0MRI2	SNX6	Sorting nexin OS=Homo sapiens OX=9606 GN=SNX6 PE=1 SV=1	0	94.162	43	19	32	19	418	47.8	91.14	0	0.06	-0.2	-0.07	-0.08	0.18	2024	2114.4	1762.8	1925.1	1919.7	2287.4
Q9Y3D8	AK6	Adenylate kinase isoenzyme 6 OS=Homo sapiens OX=9606 GN=AK6 PE=1 SV=1	0	17.714	24	4	8	4	172	20	25.58	0	0.07	0.24	0.06	0.09	0.18	380.9	400.2	449.9	396.4	405.4	430.5
P61599	NAA20	N-alpha-acetyltransferase 20 OS=Homo sapiens OX=9606 GN=NAA20 PE=1 SV=1	0	14.974	36	5	5	5	178	20.4	11.41	0	0.07	-0.03	-0.09	0.05	0.18	210.6	220.6	205.6	198.4	217.7	237.7
P54652	HSPA2	Heat shock-related 70 kDa protein 2 OS=Homo sapiens OX=9606 GN=HSPA2 PE=1 SV=1	0	142	26	19	166	1	639	70	538.98	0	0.08	0.01	0.14	0.06	0.18	32.5	34.5	32.7	36	33.9	36.8
Q8NEZ4	KMT2C	Histone-lysine N-methyltransferase 2C OS=Homo sapiens OX=9606 GN=KMT2C PE=1 SV=3	0	20.26	2	8	9	7	4911	541	15.37	0	0.08	-0.16	-0.01	-0.01	0.18	94.3	99.9	84.4	93.4	93.3	107
Q9NXA8	SIRT5	NAD-dependent protein deacylase sirtuin-5, mitochondrial OS=Homo sapiens OX=9606 GN=SIRT5 PE=1 SV=2	0	23.423	34	8	9	8	310	33.9	19.84	0	0.09	0	0.06	-0.03	0.18	297.1	317.1	297.5	309.4	290	336.7
P13861	PRKAR2A	cAMP-dependent protein kinase type II-alpha regulatory subunit OS=Homo sapiens OX=9606 GN=PRKAR2A PE=1 SV=2	0	117.325	62	24	43	19	404	45.5	118.09	4	0.1	-0.13	0.03	0.11	0.18	1834.6	1971.4	1681.6	1875.1	1984.1	2077.1
P82932	MRPS6	28S ribosomal protein S6, mitochondrial OS=Homo sapiens OX=9606 GN=MRPS6 PE=1 SV=3	0	23.992	46	7	10	7	125	14.2	27.76	0	0.1	-0.1	-0.04	0.08	0.18	901.3	967	840.6	875.2	953.7	1018.2
Q01974	ROR2	Tyrosine-protein kinase transmembrane receptor ROR2 OS=Homo sapiens OX=9606 GN=ROR2 PE=1 SV=2	0	6.924	3	2	4	1	943	104.7	4.55	0	0.12	-0.03	-0.05	0.21	0.18	29.5	32.1	28.9	28.5	34.1	33.4
P07585	DCN	Decorin OS=Homo sapiens OX=9606 GN=DCN PE=1 SV=1	0	8.815	11	4	4	4	359	39.7	7.97	0	0.15	-0.05	-0.03	0.14	0.18	239	265.4	230.2	234	263.2	270.5
P13995	MTHFD2	Bifunctional methylenetetrahydrofolate dehydrogenase/cyclohydrolase, mitochondrial OS=Homo sapiens OX=9606 GN=MTHFD2 PE=1 SV=2	0	67.071	42	13	24	13	350	37.9	69.92	0	0.15	-0.48	-0.08	-0.1	0.18	2011.1	2239	1442.9	1909.1	1875.5	2273.4
P00558	PGK1	Phosphoglycerate kinase 1 OS=Homo sapiens OX=9606 GN=PGK1 PE=1 SV=3	0	239.509	82	36	153	29	417	44.6	459.58	7	0.15	-0.34	-0.02	-0.16	0.18	11776.2	13111.4	9316.8	11604.2	10542.8	13380.7
Q9UPN4	CEP131	Centrosomal protein of 131 kDa OS=Homo sapiens OX=9606 GN=CEP131 PE=1 SV=3	0	61.592	20	19	19	19	1083	122.1	57.66	0	0.18	-0.2	0.01	0.01	0.18	905.2	1024	787.4	910	911.5	1023.2
Q9BUL9	RPP25	Ribonuclease P protein subunit p25 OS=Homo sapiens OX=9606 GN=RPP25 PE=1 SV=1	0	53.704	72	12	16	12	199	20.6	52.04	0	0.18	-0.46	-0.1	-0.1	0.18	736.1	832.7	536.1	688	685.9	833.8
Q8NDD1	C1orf131	Uncharacterized protein C1orf131 OS=Homo sapiens OX=9606 GN=C1orf131 PE=1 SV=4	0	43.033	37	10	12	10	293	32.6	35.82	0	0.19	-0.28	-0.05	0.11	0.18	888.7	1014.2	731.7	857.6	957.5	1005.1
P32969	RPL9	60S ribosomal protein L9 OS=Homo sapiens OX=9606 GN=RPL9 PE=1 SV=1	0	84.981	71	13	40	13	192	21.9	124.49	0	0.19	-0.28	-0.01	-0.16	0.18	2530.6	2882.3	2085	2516.7	2263.8	2866.6
O95628	CNOT4	CCR4-NOT transcription complex subunit 4 OS=Homo sapiens OX=9606 GN=CNOT4 PE=1 SV=3	0	26.273	14	7	7	7	575	63.5	21.65	0	0.2	-0.31	0	-0.14	0.18	215.7	248.2	173.6	215.7	195.3	243.7
Q8TD55	PLEKHO2	Pleckstrin homology domain-containing family O member 2 OS=Homo sapiens OX=9606 GN=PLEKHO2 PE=1 SV=1	0	6.282	7	2	2	2	490	53.3	4.2	0	0.2	-0.66	0.01	-0.31	0.18	36.4	41.7	23.1	36.6	29.4	41.2
P49247	RPIA	Ribose-5-phosphate isomerase OS=Homo sapiens OX=9606 GN=RPIA PE=1 SV=3	0	29.4	29	6	9	6	311	33.2	28.06	0	0.22	-0.21	0.02	0.1	0.18	275.2	321.6	237.7	279.9	296	312.9
Q9Y388	RBMX2	RNA-binding motif protein, X-linked 2 OS=Homo sapiens OX=9606 GN=RBMX2 PE=1 SV=2	0	31.433	19	7	9	7	322	37.3	26.39	0	0.23	-0.18	-0.02	0.06	0.18	810.3	953.5	714.7	799.1	846.5	916
P83731	RPL24	60S ribosomal protein L24 OS=Homo sapiens OX=9606 GN=RPL24 PE=1 SV=1	0	64.099	43	9	57	9	157	17.8	175.21	0	0.23	-0.52	0	-0.22	0.18	4645.4	5447	3243.9	4637.7	3996.2	5255.7
P62495	ETF1	Eukaryotic peptide chain release factor subunit 1 OS=Homo sapiens OX=9606 GN=ETF1 PE=1 SV=3	0	140.23	55	20	57	20	437	49	173.58	0	0.24	0.14	0.04	0.09	0.18	2770.2	3264.1	3049.1	2844.3	2953	3145.3
Q9Y618	NCOR2	Nuclear receptor corepressor 2 OS=Homo sapiens OX=9606 GN=NCOR2 PE=1 SV=2	0	123.265	18	36	42	34	2525	274.6	108.54	2	0.25	-0.24	0.02	0.07	0.18	1857	2212.1	1575.2	1883.1	1954.2	2097.6
Q9P2B4	CTTNBP2NL	CTTNBP2 N-terminal-like protein OS=Homo sapiens OX=9606 GN=CTTNBP2NL PE=1 SV=2	0	49.866	23	14	14	14	639	70.1	41.31	0	0.26	-0.08	0.13	0.07	0.18	492	589	466.6	538.3	515.4	556.4
Q96BD5	PHF21A	PHD finger protein 21A OS=Homo sapiens OX=9606 GN=PHF21A PE=1 SV=1	0	23.534	14	7	7	7	680	74.8	14.78	0	0.26	-0.42	0.01	-0.03	0.18	363.4	435.2	272.4	366.8	356.5	412.9
P10644	PRKAR1A	cAMP-dependent protein kinase type I-alpha regulatory subunit OS=Homo sapiens OX=9606 GN=PRKAR1A PE=1 SV=1	0	84.033	55	19	37	18	381	43	113.98	0	0.26	-0.18	0	-0.05	0.18	1910.7	2282.6	1683.4	1907.8	1850	2165.3
Q96E39	RBMXL1	RNA binding motif protein, X-linked-like-1 OS=Homo sapiens OX=9606 GN=RBMXL1 PE=1 SV=1	0	150.538	57	32	147	7	390	42.1	355.69	0	0.29	-0.48	-0.06	-0.01	0.18	941	1148.1	676.7	902.8	933.9	1065.5
O43395	PRPF3	U4/U6 small nuclear ribonucleoprotein Prp3 OS=Homo sapiens OX=9606 GN=PRPF3 PE=1 SV=2	0	154.185	50	29	50	29	683	77.5	156.7	0	0.3	-0.29	-0.06	0.03	0.18	2807.3	3448.4	2293.3	2697.3	2865.4	3171.9
E7EQT4	ACIN1	Apoptotic chromatin condensation inducer in the nucleus OS=Homo sapiens OX=9606 GN=ACIN1 PE=1 SV=2	0	269.006	40	55	115	49	1301	147.3	363.42	6	0.3	-0.32	-0.05	0.02	0.18	8930.8	11023	7152.1	8618.8	9027.6	10121.6
P80723	BASP1	Brain acid soluble protein 1 OS=Homo sapiens OX=9606 GN=BASP1 PE=1 SV=2	0	238.497	95	25	102	25	227	22.7	374.42	0	0.31	0.01	0.04	0.13	0.18	5719.9	7108.6	5773	5897.7	6276	6499.3
Q86YP4	GATAD2A	Transcriptional repressor p66-alpha OS=Homo sapiens OX=9606 GN=GATAD2A PE=1 SV=1	0	127.458	52	25	47	23	633	68	141.42	2	0.33	-0.26	-0.01	0.06	0.18	2515.4	3153.4	2095.1	2496.1	2624.5	2850.3
B0QZ40	COMMD6	COMM domain-containing protein 6 OS=Homo sapiens OX=9606 GN=COMMD6 PE=1 SV=1	0	5.461	18	2	4	2	100	11.6	8.61	0	0.37	-0.7	0.18	-0.34	0.18	78.7	101.7	48.4	89.3	62.3	88.9
Q9H0G5	NSRP1	Nuclear speckle splicing regulatory protein 1 OS=Homo sapiens OX=9606 GN=NSRP1 PE=1 SV=1	0	43.64	23	11	15	11	558	66.4	44.15	0	0.38	-0.36	0.03	0.04	0.18	1215.3	1578.9	947	1240.6	1248.3	1374.4
Q8WXI9	GATAD2B	Transcriptional repressor p66-beta OS=Homo sapiens OX=9606 GN=GATAD2B PE=1 SV=1	0	113.566	52	25	46	23	593	65.2	128.04	0	0.4	-0.19	0.03	0.08	0.18	2051.5	2711.2	1804.2	2096.7	2161.8	2331.3
Q9UNL4	ING4	Inhibitor of growth protein 4 OS=Homo sapiens OX=9606 GN=ING4 PE=1 SV=1	0	8.089	9	3	3	3	249	28.5	9.19	0	0.41	-0.17	0.14	0.13	0.18	323.4	429.5	286.9	355.2	352.9	365.2
Q02878	RPL6	60S ribosomal protein L6 OS=Homo sapiens OX=9606 GN=RPL6 PE=1 SV=3	0	124.489	51	23	98	23	288	32.7	304.46	0	0.42	-0.48	-0.12	-0.18	0.18	8335.7	11179.8	5972.8	7692.8	7373.6	9475.3
Q9Y2W1	THRAP3	Thyroid hormone receptor-associated protein 3 OS=Homo sapiens OX=9606 GN=THRAP3 PE=1 SV=2	0	182.882	35	41	74	40	955	108.6	220.06	1	0.44	-0.52	-0.02	-0.01	0.18	8028.6	10917.6	5611.2	7939.7	7994.1	9118.3
Q17RS7	GEN1	Flap endonuclease GEN homolog 1 OS=Homo sapiens OX=9606 GN=GEN1 PE=1 SV=2	0	6.057	3	3	5	2	908	102.8	11.81	0	-0.34	-0.31	-0.08	-0.17	0.17	97.4	76.8	78.6	92	86.3	109.9
P51452	DUSP3	Dual specificity protein phosphatase 3 OS=Homo sapiens OX=9606 GN=DUSP3 PE=1 SV=1	0	35.024	35	5	8	5	185	20.5	26.1	0	-0.15	-0.15	-0.07	-0.04	0.17	335.6	302.7	303.4	319.4	327.1	377.1
Q7RTP6	MICAL3	[F-actin]-monooxygenase MICAL3 OS=Homo sapiens OX=9606 GN=MICAL3 PE=1 SV=2	0	41.068	6	12	14	12	2002	224.2	36.17	0	-0.13	-0.1	0.02	0.07	0.17	593	541.6	552.4	602.9	622.2	665.9
Q9H1I8	ASCC2	Activating signal cointegrator 1 complex subunit 2 OS=Homo sapiens OX=9606 GN=ASCC2 PE=1 SV=3	0	40.421	19	11	13	11	757	86.3	37.54	0	-0.13	0.26	0.15	0.06	0.17	498.9	456.5	597.1	553.7	520	563.1
P16083	NQO2	Ribosyldihydronicotinamide dehydrogenase [quinone] OS=Homo sapiens OX=9606 GN=NQO2 PE=1 SV=5	0	58.046	62	11	16	11	231	25.9	55.2	0	-0.11	-0.05	-0.1	-0.1	0.17	990.2	916.8	957.2	926.6	926.7	1111.1
Q9UKT7	FBXL3	F-box/LRR-repeat protein 3 OS=Homo sapiens OX=9606 GN=FBXL3 PE=1 SV=1	0	6.293	7	3	3	3	428	48.7	4.34	0	-0.1	0.04	0.18	0.03	0.17	34.3	32	35.1	38.8	35	38.6
Q5R372	RABGAP1L	Rab GTPase-activating protein 1-like OS=Homo sapiens OX=9606 GN=RABGAP1L PE=1 SV=1	0	29.678	14	9	9	9	815	92.5	24.18	0	-0.07	0	0.01	0.03	0.17	481.2	460	481.2	485.8	492.3	540.3
Q86U28	ISCA2	Iron-sulfur cluster assembly 2 homolog, mitochondrial OS=Homo sapiens OX=9606 GN=ISCA2 PE=1 SV=2	0	27.139	61	7	9	7	154	16.5	22.17	0	-0.07	-0.49	-0.08	-0.11	0.17	262.6	250.1	186.8	248.9	243.9	295.7
Q01970	PLCB3	1-phosphatidylinositol 4,5-bisphosphate phosphodiesterase beta-3 OS=Homo sapiens OX=9606 GN=PLCB3 PE=1 SV=2	0	77.085	22	20	25	20	1234	138.7	74.17	0	-0.05	0.09	0.04	0.03	0.17	1006.7	972.5	1074	1034.3	1030.5	1134.2
Q8WVY7	UBLCP1	Ubiquitin-like domain-containing CTD phosphatase 1 OS=Homo sapiens OX=9606 GN=UBLCP1 PE=1 SV=2	0	49.527	40	12	20	12	318	36.8	53.88	0	-0.04	0.03	-0.09	0.06	0.17	1121.2	1090.1	1147.5	1056.7	1170.1	1261.9
P50053	KHK	Ketohexokinase OS=Homo sapiens OX=9606 GN=KHK PE=1 SV=2	0	19.47	21	7	9	5	298	32.5	26.04	2	-0.04	-0.07	0.05	0.04	0.17	1142.8	1112.7	1086.3	1185.3	1173.2	1288.7
P54296	MYOM2	Myomesin-2 OS=Homo sapiens OX=9606 GN=MYOM2 PE=1 SV=2	0	73.73	12	17	23	17	1465	164.8	59.55	0	-0.03	-0.11	-0.05	-0.06	0.17	1053.6	1028.5	975.7	1016.2	1009.5	1182.8
P99999	CYCS	Cytochrome c OS=Homo sapiens OX=9606 GN=CYCS PE=1 SV=2	0	69.807	61	9	42	9	105	11.7	145.57	0	-0.02	-0.53	-0.13	-0.12	0.17	2757.8	2715.3	1915.6	2514.8	2533.8	3103.7
Q8TEA8	DTD1	D-aminoacyl-tRNA deacylase 1 OS=Homo sapiens OX=9606 GN=DTD1 PE=1 SV=2	0	22.613	52	6	8	6	209	23.4	16.95	0	-0.01	0.11	0.13	0.11	0.17	409.3	407.4	441.4	448.3	440.8	460.7
A0A1B0GU24	TNRC6C	Trinucleotide repeat-containing gene 6C protein OS=Homo sapiens OX=9606 GN=TNRC6C PE=1 SV=1	0	9.775	2	3	4	2	1944	202.6	5.75	0	0	-0.43	-0.06	-0.04	0.17	30.5	30.5	22.7	29.3	29.8	34.3
Q13011	ECH1	Delta(3,5)-Delta(2,4)-dienoyl-CoA isomerase, mitochondrial OS=Homo sapiens OX=9606 GN=ECH1 PE=1 SV=2	0	104.092	56	13	53	13	328	35.8	154.96	0	0	-0.4	-0.13	-0.06	0.17	2719.4	2727.4	2067	2490.5	2601.2	3053.5
P11182	DBT	Lipoamide acyltransferase component of branched-chain alpha-keto acid dehydrogenase complex, mitochondrial OS=Homo sapiens OX=9606 GN=DBT PE=1 SV=3	0	83.027	37	14	27	14	482	53.5	70.23	0	0.01	-0.26	-0.09	-0.03	0.17	1330.6	1338.1	1112.4	1250.8	1304.6	1492.6
Q8WUN7	UBTD2	Ubiquitin domain-containing protein 2 OS=Homo sapiens OX=9606 GN=UBTD2 PE=1 SV=2	0	24.015	41	6	7	6	234	26.2	17.64	0	0.02	0	0	0.17	0.17	199.6	201.7	199.5	199.2	224.7	223.9
J3QTA2	BAG1	BAG family molecular chaperone regulator 1 OS=Homo sapiens OX=9606 GN=BAG1 PE=1 SV=1	0	14.592	19	5	8	5	345	38.7	14.82	0	0.02	-0.27	0.07	-0.2	0.17	138.5	140.5	115	145.1	120.4	156.1
Q96BJ3	AIDA	Axin interactor, dorsalization-associated protein OS=Homo sapiens OX=9606 GN=AIDA PE=1 SV=1	0	23.995	39	8	8	8	306	35	16.04	0	0.05	-0.04	0.08	0.15	0.17	236.6	244.2	229.8	250.4	262.6	265.5
Q96S15	WDR24	GATOR complex protein WDR24 OS=Homo sapiens OX=9606 GN=WDR24 PE=1 SV=1	0	7.014	2	2	2	2	920	101.9	4.95	0	0.05	0.03	0.09	0.13	0.17	68.4	71	69.6	72.7	74.7	77
Q9BTZ2	DHRS4	Dehydrogenase/reductase SDR family member 4 OS=Homo sapiens OX=9606 GN=DHRS4 PE=1 SV=3	0	34.517	28	9	10	9	278	29.5	31.87	0	0.05	-0.23	-0.02	0.02	0.17	939.9	972.8	801.6	928.3	954.3	1054.2
Q6ZRY4	RBPMS2	RNA-binding protein with multiple splicing 2 OS=Homo sapiens OX=9606 GN=RBPMS2 PE=1 SV=1	0	9.912	16	3	3	2	209	22.5	7.89	0	0.07	-0.34	0.02	-0.05	0.17	67.4	70.8	53.4	68.5	65.1	75.8
Q9UBB5	MBD2	Methyl-CpG-binding domain protein 2 OS=Homo sapiens OX=9606 GN=MBD2 PE=1 SV=1	0	26.209	16	7	10	3	411	43.2	28.55	0	0.07	-0.4	0	-0.1	0.17	191.6	201.7	145.5	191.6	179	215.4
F8VQD4	C12orf75	Chromosome 12 open reading frame 75 (Fragment) OS=Homo sapiens OX=9606 GN=C12orf75 PE=1 SV=2	0	5.719	40	2	2	2	89	9.3	4.04	0	0.09	0.01	0.11	0.25	0.17	60.7	64.7	61	65.4	72.4	68.1
Q9H0E9	BRD8	Bromodomain-containing protein 8 OS=Homo sapiens OX=9606 GN=BRD8 PE=1 SV=2	0	51.153	12	12	17	1	1235	135.3	45.74	10	0.09	-0.04	0.04	0.14	0.17	644.6	686.9	628.9	660.6	711.5	723.3
Q5T2T1	MPP7	MAGUK p55 subfamily member 7 OS=Homo sapiens OX=9606 GN=MPP7 PE=1 SV=1	0	15.336	12	5	5	5	576	65.5	7.76	0	0.09	0.1	0.21	0.05	0.17	102.4	108.9	109.7	118.2	105.6	115
Q9BQ67	GRWD1	Glutamate-rich WD repeat-containing protein 1 OS=Homo sapiens OX=9606 GN=GRWD1 PE=1 SV=1	0	135.865	49	20	60	20	446	49.4	194.23	0	0.11	-0.12	0	0.02	0.17	1511.6	1637	1387	1515.8	1536.3	1702.9
Q96PM5	RCHY1	RING finger and CHY zinc finger domain-containing protein 1 OS=Homo sapiens OX=9606 GN=RCHY1 PE=1 SV=1	0	33.896	36	8	10	8	261	30.1	21.5	0	0.11	-0.13	-0.03	-0.05	0.17	266.7	287.6	243.2	261.6	257.5	300
Q5QJ74	TBCEL	Tubulin-specific chaperone cofactor E-like protein OS=Homo sapiens OX=9606 GN=TBCEL PE=1 SV=2	0	16.577	13	4	6	4	424	48.2	10.89	0	0.11	-0.11	0.07	-0.09	0.17	143.4	155	133.3	150.3	134.4	161.7
Q9BU89	DOHH	Deoxyhypusine hydroxylase OS=Homo sapiens OX=9606 GN=DOHH PE=1 SV=1	0	84.584	74	11	21	11	302	32.9	75.64	0	0.11	-0.26	-0.03	-0.13	0.17	465.2	501.7	388.5	455	424.5	523.9
Q9UBL3	ASH2L	Set1/Ash2 histone methyltransferase complex subunit ASH2 OS=Homo sapiens OX=9606 GN=ASH2L PE=1 SV=1	0	99.518	41	19	32	19	628	68.7	101.5	0	0.14	0.12	0.16	0.16	0.17	1385.4	1526.4	1508.5	1543.1	1542.7	1559
P82914	MRPS15	28S ribosomal protein S15, mitochondrial OS=Homo sapiens OX=9606 GN=MRPS15 PE=1 SV=1	0	51.745	34	13	25	13	257	29.8	64.33	0	0.14	0.01	-0.02	0.08	0.17	2294.5	2520.2	2306.6	2262.5	2419	2583.1
Q6V0I7	FAT4	Protocadherin Fat 4 OS=Homo sapiens OX=9606 GN=FAT4 PE=1 SV=2	0	229.234	17	59	71	59	4981	542.4	191.66	0	0.15	-0.1	0.09	0.09	0.17	3089.1	3430	2873.6	3284.6	3291.8	3473.8
Q96CB8	INTS12	Integrator complex subunit 12 OS=Homo sapiens OX=9606 GN=INTS12 PE=1 SV=1	0	53.799	33	12	16	12	462	48.8	46.43	0	0.15	-0.36	-0.09	-0.07	0.17	910.9	1008.3	710	858.3	867.6	1024.2
O75955	FLOT1	Flotillin-1 OS=Homo sapiens OX=9606 GN=FLOT1 PE=1 SV=3	0	32.657	28	11	11	8	427	47.3	25.64	3	0.17	-0.02	0.15	0.16	0.17	517.3	581.7	511.4	573.1	576.9	583.9
Q8N0V3	RBFA	Putative ribosome-binding factor A, mitochondrial OS=Homo sapiens OX=9606 GN=RBFA PE=1 SV=3	0	19.993	22	6	9	6	343	38.3	23.21	0	0.17	-0.16	0.03	0.04	0.17	256.1	287.7	228.9	261.5	262.7	288.1
P42566	EPS15	Epidermal growth factor receptor substrate 15 OS=Homo sapiens OX=9606 GN=EPS15 PE=1 SV=2	0	41.4	18	13	15	13	896	98.6	36.01	0	0.19	0.17	0.14	0.1	0.17	407.2	463.1	458	450.1	435.6	457.5
G3V5Z7	PSMA6	Proteasome subunit alpha type OS=Homo sapiens OX=9606 GN=PSMA6 PE=1 SV=1	0	98.289	51	15	63	15	252	28.1	210.91	0	0.19	-0.12	0.05	-0.03	0.17	3625.7	4135.7	3330.2	3764.8	3555.6	4084.5
P19823	ITIH2	Inter-alpha-trypsin inhibitor heavy chain H2 OS=Homo sapiens OX=9606 GN=ITIH2 PE=1 SV=2	0	11.164	5	5	5	5	946	106.4	10.55	0	0.2	-0.23	-0.23	0.3	0.17	223.6	257.2	190	190.9	275.6	252
O95295	SNAPIN	SNARE-associated protein Snapin OS=Homo sapiens OX=9606 GN=SNAPIN PE=1 SV=1	0	31.449	49	7	8	7	136	14.9	26.02	0	0.2	-0.34	-0.05	0	0.17	328.3	377.6	260	317.1	328.1	370.6
Q9UKJ3	GPATCH8	G patch domain-containing protein 8 OS=Homo sapiens OX=9606 GN=GPATCH8 PE=1 SV=2	0	56.071	13	15	20	15	1502	164.1	47.07	0	0.26	-0.2	-0.01	0.08	0.17	795.8	955.1	693	787.8	840.4	896.6
Q9BWC9	CCDC106	Coiled-coil domain-containing protein 106 OS=Homo sapiens OX=9606 GN=CCDC106 PE=1 SV=1	0	12.239	17	4	4	4	280	32	10.92	0	0.26	-0.15	-0.08	0.05	0.17	140.6	167.9	126.5	133.4	146	157.9
Q15599	SLC9A3R2	Na(+)/H(+) exchange regulatory cofactor NHE-RF2 OS=Homo sapiens OX=9606 GN=SLC9A3R2 PE=1 SV=2	0	51.783	45	12	16	12	337	37.4	53.63	0	0.27	-0.23	0	0.12	0.17	753.5	909.8	641.7	751.9	818.9	850.4
P62829	RPL23	60S ribosomal protein L23 OS=Homo sapiens OX=9606 GN=RPL23 PE=1 SV=1	0	127.393	76	13	102	13	140	14.9	286.9	0	0.27	-0.18	0.07	-0.02	0.17	5332.9	6452.3	4720.5	5608.9	5261.9	6012.7
P12270	TPR	Nucleoprotein TPR OS=Homo sapiens OX=9606 GN=TPR PE=1 SV=3	0	767.519	53	148	306	147	2363	267.1	968.27	1	0.3	-0.3	-0.05	0.03	0.17	23371.4	28722	19027.9	22523.9	23940	26283.4
Q9NRJ7	PCDHB16	Protocadherin beta-16 OS=Homo sapiens OX=9606 GN=PCDHB16 PE=1 SV=3	0	29.123	14	7	11	3	776	84.9	29.72	1	0.31	-0.52	-0.08	-0.15	0.17	356.2	440.4	248.3	337.1	321.9	400.7
A0A0G2JMZ8	OCLN	Occludin OS=Homo sapiens OX=9606 GN=OCLN PE=1 SV=1	0	38.427	20	9	13	9	522	59.1	37.23	0	0.33	-0.23	0.01	0.05	0.17	515.2	649.3	438.5	519.3	534.1	580
Q13162	PRDX4	Peroxiredoxin-4 OS=Homo sapiens OX=9606 GN=PRDX4 PE=1 SV=1	0	112.848	65	14	61	11	271	30.5	221.59	0	0.35	0.24	0.13	0.21	0.17	1448.3	1851.8	1705.1	1580.7	1670.3	1630.9
Q9BT09	CNPY3	Protein canopy homolog 3 OS=Homo sapiens OX=9606 GN=CNPY3 PE=1 SV=1	0	34.03	35	8	11	8	278	30.7	38.44	0	0.36	-0.24	-0.03	0.02	0.17	821.2	1055.2	695.5	803.1	829.9	925
P17480	UBTF	Nucleolar transcription factor 1 OS=Homo sapiens OX=9606 GN=UBTF PE=1 SV=1	0	216.735	48	44	96	44	764	89.4	311.3	0	0.37	-0.38	0	0.04	0.17	8574.5	11074.9	6577.9	8562.3	8840.2	9678.5
A6NFI3	ZNF316	Zinc finger protein 316 OS=Homo sapiens OX=9606 GN=ZNF316 PE=1 SV=1	0	15.381	8	5	5	5	1004	108.4	11.79	0	0.38	-0.04	0.19	0.05	0.17	200.4	261.5	194.8	229.2	207	225.7
Q6S8J3	POTEE	POTE ankyrin domain family member E OS=Homo sapiens OX=9606 GN=POTEE PE=2 SV=3	0	113.075	12	10	468	1	1075	121.3	1305.92	2	0.38	0.08	0.11	0.03	0.17	1353.4	1755.6	1431.6	1455.8	1385.3	1524.2
Q86UU0	BCL9L	B-cell CLL/lymphoma 9-like protein OS=Homo sapiens OX=9606 GN=BCL9L PE=1 SV=1	0	18.534	3	4	5	4	1499	157	10.6	0	0.42	-0.14	0.09	0.08	0.17	111.2	148.9	101	118.7	117.8	125.4
Q9H307	PNN	Pinin OS=Homo sapiens OX=9606 GN=PNN PE=1 SV=5	0	162.238	38	35	87	35	717	81.6	240.41	0	0.43	-0.27	-0.03	0.09	0.17	6001.3	8111.6	4977.1	5889.4	6404.4	6771.5
H0YJA2	ZC3H14	Zinc finger CCCH domain-containing protein 14 (Fragment) OS=Homo sapiens OX=9606 GN=ZC3H14 PE=1 SV=1	0	113.9	43	22	40	1	651	73.3	128.17	0	0.45	-0.01	0.18	0.17	0.17	27.7	37.9	27.5	31.5	31.1	31.1
O43583	DENR	Density-regulated protein OS=Homo sapiens OX=9606 GN=DENR PE=1 SV=2	0	53.278	37	8	18	8	198	22.1	60.64	0	0.46	-0.07	0	0.04	0.17	1449.9	1995.6	1377.5	1453.7	1488.9	1631.5
Q8WUB8	PHF10	PHD finger protein 10 OS=Homo sapiens OX=9606 GN=PHF10 PE=1 SV=3	0	27.445	19	7	10	7	498	56	19.39	0	0.58	-0.06	0.06	0.22	0.17	334.6	501.7	320	348.7	390	377.8
Q96NE9	FRMD6	FERM domain-containing protein 6 OS=Homo sapiens OX=9606 GN=FRMD6 PE=1 SV=1	0	7.049	4	2	3	2	622	72	7.97	0	-0.64	0.13	-0.27	-0.13	0.16	39.9	25.6	43.6	33.1	36.5	44.6
O60637	TSPAN3	Tetraspanin-3 OS=Homo sapiens OX=9606 GN=TSPAN3 PE=2 SV=1	0	7.219	12	4	5	4	253	28	13.57	0	-0.31	0.23	0.1	0.11	0.16	496.5	401	581.7	530.4	534.9	556.6
Q02127	DHODH	Dihydroorotate dehydrogenase (quinone), mitochondrial OS=Homo sapiens OX=9606 GN=DHODH PE=1 SV=3	0	15.138	16	4	4	4	395	42.8	13.64	0	-0.19	-0.19	0.04	-0.06	0.16	131.6	115.1	115.6	135.1	126	147
Q9NPJ3	ACOT13	Acyl-coenzyme A thioesterase 13 OS=Homo sapiens OX=9606 GN=ACOT13 PE=1 SV=1	0	33.863	38	4	11	4	140	15	37.33	0	-0.16	-0.52	-0.26	-0.15	0.16	864.8	775.4	603.5	723	778	966.4
Q9NP77	SSU72	RNA polymerase II subunit A C-terminal domain phosphatase SSU72 OS=Homo sapiens OX=9606 GN=SSU72 PE=1 SV=1	0	28.878	42	8	11	8	194	22.6	20.59	0	-0.11	-0.11	-0.06	0.09	0.16	449.6	415.2	418	431.9	479.1	500.7
Q2TAA2	IAH1	Isoamyl acetate-hydrolyzing esterase 1 homolog OS=Homo sapiens OX=9606 GN=IAH1 PE=1 SV=1	0	21.985	29	6	10	6	248	27.6	30.64	0	-0.11	-0.21	-0.01	-0.17	0.16	519.4	480	448.2	514.6	462.8	581.3
P82663	MRPS25	28S ribosomal protein S25, mitochondrial OS=Homo sapiens OX=9606 GN=MRPS25 PE=1 SV=1	0	44.608	43	7	16	7	173	20.1	47.64	0	-0.1	-0.22	-0.16	-0.01	0.16	577.8	540.5	497.8	518.5	574.5	643.4
Q9H4I2	ZHX3	Zinc fingers and homeoboxes protein 3 OS=Homo sapiens OX=9606 GN=ZHX3 PE=1 SV=3	0	18.955	5	3	4	3	956	104.6	12.2	0	-0.1	-0.42	0.02	-0.01	0.16	113.8	106.3	85.3	115.5	112.9	127.3
Q9Y303	AMDHD2	N-acetylglucosamine-6-phosphate deacetylase OS=Homo sapiens OX=9606 GN=AMDHD2 PE=1 SV=2	0	36.781	27	7	11	3	409	43.7	28.41	4	-0.09	-0.19	-0.08	-0.05	0.16	377.5	354.1	329.8	357.4	364.9	421.6
Q6BDS2	UHRF1BP1	UHRF1-binding protein 1 OS=Homo sapiens OX=9606 GN=UHRF1BP1 PE=1 SV=1	0	27.995	8	11	11	11	1440	159.4	22	0	-0.08	-0.12	0	0.01	0.16	535	507.4	493.3	534.1	538.9	596.6
Q562E7	WDR81	WD repeat-containing protein 81 OS=Homo sapiens OX=9606 GN=WDR81 PE=1 SV=2	0	14.863	3	4	4	4	1941	211.6	13.33	0	-0.07	-0.16	0.14	-0.16	0.16	162.4	155.1	144.9	179.1	145.5	181
Q5SQI0	ATAT1	Alpha-tubulin N-acetyltransferase 1 OS=Homo sapiens OX=9606 GN=ATAT1 PE=1 SV=1	0	6.901	7	2	3	2	421	46.8	4.96	0	-0.07	-0.37	-0.5	-0.33	0.16	29.9	28.5	23.2	21.2	23.7	33.5
Q9NUJ1	ABHD10	Mycophenolic acid acyl-glucuronide esterase, mitochondrial OS=Homo sapiens OX=9606 GN=ABHD10 PE=1 SV=1	0	64.656	42	11	20	11	306	33.9	59.18	0	-0.06	-0.35	-0.13	-0.08	0.16	832	795.5	650.8	759.6	786.8	930.9
Q96PE7	MCEE	Methylmalonyl-CoA epimerase, mitochondrial OS=Homo sapiens OX=9606 GN=MCEE PE=1 SV=1	0	10.919	17	3	4	3	176	18.7	13.2	0	-0.04	-0.14	-0.16	0.08	0.16	124.1	120.7	112.8	110.8	130.8	138.5
Q8NEY1	NAV1	Neuron navigator 1 OS=Homo sapiens OX=9606 GN=NAV1 PE=1 SV=2	0	78.854	19	27	29	27	1877	202.3	67.66	0	-0.04	-0.2	-0.01	0.02	0.16	1160.6	1125.9	1010.7	1155.9	1175.7	1300.7
Q7L5D6	GET4	Golgi to ER traffic protein 4 homolog OS=Homo sapiens OX=9606 GN=GET4 PE=1 SV=1	0	25.568	19	6	12	6	327	36.5	31.09	0	-0.03	0.14	-0.01	0.03	0.16	587.4	575.5	646.6	581.6	601.8	657.4
P16383	GCFC2	GC-rich sequence DNA-binding factor 2 OS=Homo sapiens OX=9606 GN=GCFC2 PE=1 SV=2	0	55.653	21	13	18	13	781	89.3	34.81	0	-0.03	0.1	0.02	-0.01	0.16	517.3	506.5	554.5	526.1	514.2	576.9
Q9H4A3	WNK1	Serine/threonine-protein kinase WNK1 OS=Homo sapiens OX=9606 GN=WNK1 PE=1 SV=2	0	59.816	8	18	21	17	2382	250.6	48.11	1	0	-0.09	-0.01	-0.06	0.16	1016.4	1017.3	953.8	1012.7	976.2	1134.5
Q5T3J3	LRIF1	Ligand-dependent nuclear receptor-interacting factor 1 OS=Homo sapiens OX=9606 GN=LRIF1 PE=1 SV=1	0	9.717	7	4	4	4	769	84.5	7.46	0	0.01	-0.1	0.19	0.14	0.16	42.5	42.9	39.7	48.5	46.8	47.7
Q8N961	ABTB2	Ankyrin repeat and BTB/POZ domain-containing protein 2 OS=Homo sapiens OX=9606 GN=ABTB2 PE=2 SV=2	0	17.329	7	5	5	5	1025	113.6	13.89	0	0.01	0.2	0.29	0.05	0.16	88.4	88.7	101.4	107.9	91.7	98.5
O43318	MAP3K7	Mitogen-activated protein kinase kinase kinase 7 OS=Homo sapiens OX=9606 GN=MAP3K7 PE=1 SV=1	0	20.764	14	6	6	2	606	67.2	14.17	4	0.02	-0.2	0.03	0.01	0.16	224.1	228	194.8	229.5	224.9	250.6
Q92625	ANKS1A	Ankyrin repeat and SAM domain-containing protein 1A OS=Homo sapiens OX=9606 GN=ANKS1A PE=1 SV=4	0	40.082	15	11	11	11	1134	123	29.39	0	0.03	-0.13	-0.05	0	0.16	510.9	520.4	467.5	494.7	510.2	569.7
Q53QZ3	ARHGAP15	Rho GTPase-activating protein 15 OS=Homo sapiens OX=9606 GN=ARHGAP15 PE=1 SV=2	0	32.012	23	10	11	9	475	54.5	18.14	1	0.03	-0.2	-0.13	-0.14	0.16	512.8	524.8	446.9	470.1	464.5	572.5
Q9P0M6	H2AFY2	Core histone macro-H2A.2 OS=Homo sapiens OX=9606 GN=H2AFY2 PE=1 SV=3	0	102.592	51	18	45	16	372	40	157.65	0	0.05	-0.04	-0.11	0.12	0.16	2546.4	2644.1	2478	2358.1	2766	2839.8
O00268	TAF4	Transcription initiation factor TFIID subunit 4 OS=Homo sapiens OX=9606 GN=TAF4 PE=1 SV=2	0	60.143	22	15	18	15	1085	110	46.06	0	0.05	-0.16	-0.11	0.02	0.16	475.4	493.8	425.4	441.3	482.9	531.6
R4GMX3	COMMD3-BMI1	COMMD3-BMI1 readthrough OS=Homo sapiens OX=9606 GN=COMMD3-BMI1 PE=4 SV=1	0	34.233	17	8	12	4	469	53.3	33.47	3	0.06	-0.02	0.09	-0.01	0.16	907.9	945.6	898.5	966.4	900.4	1015.4
E7EUC7	UGP2	UTP--glucose-1-phosphate uridylyltransferase OS=Homo sapiens OX=9606 GN=UGP2 PE=1 SV=1	0	135.064	47	22	46	22	517	57.8	144.67	0	0.06	-0.28	-0.08	-0.09	0.16	2910.9	3037	2390.6	2754.4	2727.8	3247.8
Q4G0J3	LARP7	La-related protein 7 OS=Homo sapiens OX=9606 GN=LARP7 PE=1 SV=1	0	138.943	51	28	45	28	582	66.9	144.98	0	0.08	-0.14	-0.07	0.03	0.16	2626.6	2774.5	2375.6	2502.1	2674.7	2931.4
G3V5I6	ZC3H14	Zinc finger CCCH domain-containing protein 14 OS=Homo sapiens OX=9606 GN=ZC3H14 PE=1 SV=1	0	70.078	39	13	24	1	420	47.7	71.69	0	0.1	0.02	-0.27	0.33	0.16	22.3	23.9	22.7	18.6	28.1	24.9
P62857	RPS28	40S ribosomal protein S28 OS=Homo sapiens OX=9606 GN=RPS28 PE=1 SV=1	0	49.03	61	7	28	7	69	7.8	104.72	0	0.12	-0.72	0.07	-0.34	0.16	1744.1	1898.3	1057.1	1835.1	1379.5	1951.4
Q96T21	SECISBP2	Selenocysteine insertion sequence-binding protein 2 OS=Homo sapiens OX=9606 GN=SECISBP2 PE=1 SV=2	0	16.149	10	5	6	5	854	95.4	14.11	0	0.13	-0.13	0.19	0.17	0.16	127.4	139.7	116.6	145.7	143.8	142.4
P13674	P4HA1	Prolyl 4-hydroxylase subunit alpha-1 OS=Homo sapiens OX=9606 GN=P4HA1 PE=1 SV=2	0	116.506	49	25	38	25	534	61	114.85	0	0.13	-0.11	-0.03	0.03	0.16	2109	2300.4	1960.3	2062.9	2157.5	2352.1
F2Z2X0	NME4	Nucleoside diphosphate kinase OS=Homo sapiens OX=9606 GN=NME4 PE=1 SV=1	0	60.632	50	11	30	11	233	25.4	108.02	0	0.13	-0.41	0.04	-0.09	0.16	1724.9	1886.4	1302.2	1770.4	1617.3	1927.5
O95777	LSM8	U6 snRNA-associated Sm-like protein LSm8 OS=Homo sapiens OX=9606 GN=LSM8 PE=1 SV=3	0	30.011	69	5	26	5	96	10.4	75.4	0	0.14	-0.57	0.02	-0.24	0.16	827.7	915.1	557	838.9	702.5	925.7
O00764	PDXK	Pyridoxal kinase OS=Homo sapiens OX=9606 GN=PDXK PE=1 SV=1	0	24.651	27	7	10	7	312	35.1	20.64	0	0.15	0.18	0.27	-0.03	0.16	69.9	77.4	79	84.2	68.7	78.2
Q6P6B1	ERICH5	Glutamate-rich protein 5 OS=Homo sapiens OX=9606 GN=ERICH5 PE=2 SV=1	0	7.239	11	3	3	3	374	39.9	8.16	0	0.16	-0.32	-0.09	0.12	0.16	158.3	177	126.9	148.4	171.8	177.5
Q8IX90	SKA3	Spindle and kinetochore-associated protein 3 OS=Homo sapiens OX=9606 GN=SKA3 PE=1 SV=2	0	37.47	36	9	13	9	412	46.3	33.1	0	0.18	-0.15	0.05	0	0.16	336.4	380	303	347.5	336.5	375
Q53LP3	SOWAHC	Ankyrin repeat domain-containing protein SOWAHC OS=Homo sapiens OX=9606 GN=SOWAHC PE=1 SV=1	0	16.462	13	5	5	5	525	55.6	9.12	0	0.2	0.1	0.05	0.05	0.16	92.5	106.4	99	95.7	95.5	103.2
Q9H2W6	MRPL46	39S ribosomal protein L46, mitochondrial OS=Homo sapiens OX=9606 GN=MRPL46 PE=1 SV=1	0	50.138	41	9	18	9	279	31.7	42.7	0	0.21	-0.25	-0.14	0.08	0.16	712.8	826	599	644.7	752.1	793.9
Q96AQ6	PBXIP1	Pre-B-cell leukemia transcription factor-interacting protein 1 OS=Homo sapiens OX=9606 GN=PBXIP1 PE=1 SV=1	0	38.898	19	10	12	10	731	80.6	30.76	0	0.24	0.28	0.24	0.24	0.16	333.6	394.5	405.2	394.8	395.3	371.7
Q9BRK4	LZTS2	Leucine zipper putative tumor suppressor 2 OS=Homo sapiens OX=9606 GN=LZTS2 PE=1 SV=2	0	15.318	6	4	5	3	669	72.7	12.94	0	0.24	-0.15	0.22	-0.01	0.16	65.2	76.7	58.6	76.1	64.7	72.9
Q9H3Q1	CDC42EP4	Cdc42 effector protein 4 OS=Homo sapiens OX=9606 GN=CDC42EP4 PE=1 SV=1	0	34.417	30	7	8	7	356	38	22.72	0	0.28	-0.43	-0.01	-0.04	0.16	100.6	122.3	74.7	99.6	98	112.7
Q14241	ELOA	Elongin-A OS=Homo sapiens OX=9606 GN=ELOA PE=1 SV=2	0	66.902	28	21	24	21	798	89.9	62.51	0	0.3	-0.35	-0.01	0	0.16	1503.8	1851.1	1181.7	1489.9	1507.2	1684.9
Q9Y2W2	WBP11	WW domain-binding protein 11 OS=Homo sapiens OX=9606 GN=WBP11 PE=1 SV=1	0	90.799	35	20	34	20	641	70	91.89	0	0.3	-0.45	-0.19	-0.03	0.16	2398.6	2954.7	1754.1	2103.6	2347.3	2684.6
Q9BRD0	BUD13	BUD13 homolog OS=Homo sapiens OX=9606 GN=BUD13 PE=1 SV=1	0	46.992	25	14	15	14	619	70.5	39.46	0	0.36	-0.25	0	0.17	0.16	852.5	1091.3	717.3	851.4	958.5	955.3
Q9Y5Y2	NUBP2	Cytosolic Fe-S cluster assembly factor NUBP2 OS=Homo sapiens OX=9606 GN=NUBP2 PE=1 SV=1	0	46.116	35	6	16	6	271	28.8	38.19	0	0.36	0.02	0	0.03	0.16	199.8	256	202	199.1	203.6	223.4
O43347	MSI1	RNA-binding protein Musashi homolog 1 OS=Homo sapiens OX=9606 GN=MSI1 PE=1 SV=1	0	21.841	29	7	9	5	362	39.1	11.92	2	0.41	0.26	0.16	0.35	0.16	211.2	280.8	253.3	235.5	269.4	236
F5H7W8	C12orf43	Chromosome 12 open reading frame 43, isoform CRA_a OS=Homo sapiens OX=9606 GN=C12orf43 PE=1 SV=2	0	63.699	55	12	17	12	293	31.7	57.08	0	0.42	-0.26	-0.02	0.09	0.16	543	728	452.1	535.5	578.9	605.9
Q9P013	CWC15	Spliceosome-associated protein CWC15 homolog OS=Homo sapiens OX=9606 GN=CWC15 PE=1 SV=2	0	35.875	37	10	16	10	229	26.6	43.14	0	0.44	-0.5	0.01	0.05	0.16	985	1332.9	695	990	1020.5	1099.6
E5RFV3	SREK1	Splicing regulatory glutamine/lysine-rich protein 1 OS=Homo sapiens OX=9606 GN=SREK1 PE=1 SV=1	0	11.756	20	2	7	2	132	14.3	19.28	0	0.49	-0.05	0.13	0.12	0.16	127.4	179.2	122.7	139.6	138.6	141.9
Q96IZ7	RSRC1	Serine/Arginine-related protein 53 OS=Homo sapiens OX=9606 GN=RSRC1 PE=1 SV=1	0	45.143	35	9	12	9	334	38.7	39.3	0	0.54	-0.38	0.03	0.04	0.16	490.8	711.5	377.3	501	505.7	548
J3KR35	CCDC12	Coiled-coil domain containing 12, isoform CRA_a OS=Homo sapiens OX=9606 GN=CCDC12 PE=1 SV=1	0	33.737	50	8	11	8	179	20.5	39.87	0	0.55	-0.28	0.19	0.06	0.16	910.7	1332.8	749.3	1038.8	950.3	1015.6
O14966	RAB29	Ras-related protein Rab-7L1 OS=Homo sapiens OX=9606 GN=RAB29 PE=1 SV=1	0	9.335	19	2	2	2	203	23.1	5.79	0	-0.87	0.29	0.01	0	0.15	15.2	8.3	18.5	15.2	15.2	16.8
Q5TB30	DEPDC1	DEP domain-containing protein 1A OS=Homo sapiens OX=9606 GN=DEPDC1 PE=1 SV=2	0	10.093	6	4	4	3	811	92.9	5.88	1	-0.41	0.2	0.24	0.38	0.15	97.6	73.5	112	115.1	126.7	108.2
A0A087WT12	GPX4	Glutathione peroxidase OS=Homo sapiens OX=9606 GN=GPX4 PE=1 SV=1	0	28.847	44	10	12	10	233	26.9	34.76	0	-0.26	-0.16	0.06	0.05	0.15	828.2	693.4	741	864.7	855.1	917
Q3KQV9	UAP1L1	UDP-N-acetylhexosamine pyrophosphorylase-like protein 1 OS=Homo sapiens OX=9606 GN=UAP1L1 PE=1 SV=2	0	26.598	19	8	14	6	507	57	34.36	0	-0.25	0.06	-0.04	0.01	0.15	156.2	131.8	163	151.9	156.8	172.9
Q9H0W8	SMG9	Protein SMG9 OS=Homo sapiens OX=9606 GN=SMG9 PE=1 SV=1	0	21.729	17	6	6	6	520	57.6	18.65	0	-0.23	-0.06	-0.08	-0.08	0.15	220.5	188.1	211.7	208.3	208.2	244.8
P50452	SERPINB8	Serpin B8 OS=Homo sapiens OX=9606 GN=SERPINB8 PE=1 SV=2	0	9.643	8	3	3	1	374	42.7	8.14	1	-0.19	0.08	0.06	0.03	0.15	126.3	110.4	133.8	132	128.9	140.6
O94762	RECQL5	ATP-dependent DNA helicase Q5 OS=Homo sapiens OX=9606 GN=RECQL5 PE=1 SV=2	0	5.706	2	2	2	2	991	108.8	2.56	0	-0.18	0.16	0.24	0.13	0.15	132.7	116.8	148.2	156.3	144.7	147.3
P07738	BPGM	Bisphosphoglycerate mutase OS=Homo sapiens OX=9606 GN=BPGM PE=1 SV=2	0	14.804	29	5	5	5	259	30	12.57	0	-0.14	-0.14	-0.06	-0.1	0.15	211.6	191.6	191.6	203.4	197.7	234
Q9BQP7	MGME1	Mitochondrial genome maintenance exonuclease 1 OS=Homo sapiens OX=9606 GN=MGME1 PE=1 SV=1	0	40.35	43	13	15	13	344	39.4	44.18	0	-0.12	-0.05	-0.07	0.02	0.15	1024.4	943.9	990.2	974	1040.5	1133.8
O43379	WDR62	WD repeat-containing protein 62 OS=Homo sapiens OX=9606 GN=WDR62 PE=1 SV=4	0	18.965	5	6	6	6	1518	165.8	15.02	0	-0.1	-0.01	0.12	0.03	0.15	217.5	203.5	216.6	237	221.4	241.1
Q8IYD1	GSPT2	Eukaryotic peptide chain release factor GTP-binding subunit ERF3B OS=Homo sapiens OX=9606 GN=GSPT2 PE=1 SV=2	0	89.553	35	22	38	6	628	68.8	99.55	0	-0.08	0.16	0.08	0.08	0.15	788.4	746.1	880.8	834	831.6	875.3
A0A0J9YWL0	CRYBG1	Beta/gamma crystallin domain-containing protein 1 OS=Homo sapiens OX=9606 GN=CRYBG1 PE=1 SV=1	0	26.432	5	7	7	7	2131	231.6	17.07	0	-0.06	-0.08	0.04	0.09	0.15	272.7	262.5	258.2	279.7	289.8	303
Q96IR7	HPDL	4-hydroxyphenylpyruvate dioxygenase-like protein OS=Homo sapiens OX=9606 GN=HPDL PE=1 SV=1	0	21.524	26	6	8	6	371	39.4	19.57	0	-0.03	-0.09	-0.02	0.21	0.15	153.2	150.1	143.9	150.8	176.8	170
Q9NSK0	KLC4	Kinesin light chain 4 OS=Homo sapiens OX=9606 GN=KLC4 PE=1 SV=3	0	37.599	17	10	12	6	619	68.6	33.75	0	-0.03	-0.02	0.07	0.14	0.15	279.4	274.4	274.7	293.9	308	310.6
O15131	KPNA5	Importin subunit alpha-6 OS=Homo sapiens OX=9606 GN=KPNA5 PE=1 SV=2	0	61.371	26	13	23	4	536	60.3	63.85	0	-0.02	0.33	0.34	0.02	0.15	94.2	92.8	118.2	119.2	95.8	104.5
Q9NYR9	NKIRAS2	NF-kappa-B inhibitor-interacting Ras-like protein 2 OS=Homo sapiens OX=9606 GN=NKIRAS2 PE=1 SV=1	0	18.83	28	5	8	5	191	21.5	23.02	0	-0.02	-0.35	0.05	0	0.15	183.4	181.1	144.3	190.2	183.2	203.6
Q8IW45	NAXD	ATP-dependent (S)-NAD(P)H-hydrate dehydratase OS=Homo sapiens OX=9606 GN=NAXD PE=1 SV=1	0	23.239	23	6	8	6	347	36.6	20.78	0	-0.02	-0.22	-0.1	-0.1	0.15	176.3	173.4	151.9	164.8	164.5	196
Q68EM7	ARHGAP17	Rho GTPase-activating protein 17 OS=Homo sapiens OX=9606 GN=ARHGAP17 PE=1 SV=1	0	59.415	17	13	19	13	881	95.4	44.58	0	-0.01	-0.18	-0.07	-0.05	0.15	561.5	557	496.6	534.8	542.6	623.9
Q86UK7	ZNF598	E3 ubiquitin-protein ligase ZNF598 OS=Homo sapiens OX=9606 GN=ZNF598 PE=1 SV=1	0	110.355	30	23	32	23	904	98.6	96.15	0	0	0.05	0.04	0.05	0.15	1195	1192.5	1237.5	1232	1238.9	1323.5
P08572	COL4A2	Collagen alpha-2(IV) chain OS=Homo sapiens OX=9606 GN=COL4A2 PE=1 SV=4	0	21.727	6	7	8	7	1712	167.4	22.59	0	0	-0.05	-0.06	-0.08	0.15	241.3	241.2	232.6	231.5	227.8	268
A0A087X1N8	SERPINB6	Serpin B6 OS=Homo sapiens OX=9606 GN=SERPINB6 PE=1 SV=1	0	10.028	6	2	3	1	395	44.8	7.5	0	0.02	-0.18	0.14	-0.35	0.15	17.7	18	15.6	19.5	13.9	19.6
Q9HBH1	PDF	Peptide deformylase, mitochondrial OS=Homo sapiens OX=9606 GN=PDF PE=1 SV=1	0	29.119	44	8	11	8	243	27	26.44	0	0.06	0.06	0.05	0.15	0.15	382.7	398.3	400	396.9	425.8	423.4
Q49AR2	C5orf22	UPF0489 protein C5orf22 OS=Homo sapiens OX=9606 GN=C5orf22 PE=1 SV=2	0	29.29	29	7	9	7	442	49.9	23.79	0	0.06	0.16	0.05	0.07	0.15	178.8	186.6	199.5	185.4	188.3	198.8
Q8N1G4	LRRC47	Leucine-rich repeat-containing protein 47 OS=Homo sapiens OX=9606 GN=LRRC47 PE=1 SV=1	0	148.991	55	27	62	27	583	63.4	199.63	0	0.06	-0.04	0.06	0.03	0.15	2900.8	3018.3	2824.5	3020.2	2966.4	3225.4
Q8WYQ5	DGCR8	Microprocessor complex subunit DGCR8 OS=Homo sapiens OX=9606 GN=DGCR8 PE=1 SV=1	0	17.282	13	7	8	7	773	86	11.88	0	0.07	0.18	0.2	0.15	0.15	356.9	374.6	404.1	410.1	395.1	397.3
Q13371	PDCL	Phosducin-like protein OS=Homo sapiens OX=9606 GN=PDCL PE=1 SV=3	0	15.512	11	3	5	3	301	34.3	11.72	0	0.08	0.13	0.18	0.08	0.15	130.2	137.8	142.6	148	138.1	144
Q99816	TSG101	Tumor susceptibility gene 101 protein OS=Homo sapiens OX=9606 GN=TSG101 PE=1 SV=2	0	75.222	36	13	22	13	390	43.9	72.52	0	0.08	0.01	0	0.03	0.15	1068.7	1129.4	1076.4	1069	1092.2	1185.5
O95402	MED26	Mediator of RNA polymerase II transcription subunit 26 OS=Homo sapiens OX=9606 GN=MED26 PE=1 SV=2	0	7.902	5	2	2	2	600	65.4	6.24	0	0.08	-0.26	-0.11	-0.24	0.15	67.8	71.6	56.7	62.9	57.5	75.3
Q13188	STK3	Serine/threonine-protein kinase 3 OS=Homo sapiens OX=9606 GN=STK3 PE=1 SV=2	0	97.875	38	17	34	11	491	56.3	90.49	6	0.09	-0.2	-0.11	-0.07	0.15	1336.2	1421.7	1167.1	1240.4	1277.1	1483.4
P63146	UBE2B	Ubiquitin-conjugating enzyme E2 B OS=Homo sapiens OX=9606 GN=UBE2B PE=1 SV=1	0	8.524	45	3	5	3	152	17.3	4.78	0	0.1	-0.34	-0.03	-0.04	0.15	77.1	82.4	61.1	75.5	74.8	85.3
Q9UJA5	TRMT6	tRNA (adenine(58)-N(1))-methyltransferase non-catalytic subunit TRM6 OS=Homo sapiens OX=9606 GN=TRMT6 PE=1 SV=1	0	86.854	45	22	37	22	497	55.8	109.48	0	0.13	0.15	0.07	0.14	0.15	2094.3	2289.7	2316	2203.4	2311.9	2321.9
Q6RFH5	WDR74	WD repeat-containing protein 74 OS=Homo sapiens OX=9606 GN=WDR74 PE=1 SV=1	0	63.581	64	15	24	15	385	42.4	67.64	0	0.14	-0.07	0.07	0.08	0.15	918.5	1014.4	872.7	963.4	972.6	1016.8
O14639	ABLIM1	Actin-binding LIM protein 1 OS=Homo sapiens OX=9606 GN=ABLIM1 PE=1 SV=3	0	20.444	14	8	8	8	778	87.6	11.8	0	0.14	-0.25	-0.11	-0.08	0.15	244.2	269.5	206	226.1	231.1	270.8
P40123	CAP2	Adenylyl cyclase-associated protein 2 OS=Homo sapiens OX=9606 GN=CAP2 PE=1 SV=1	0	42.964	31	13	18	11	477	52.8	44.84	0	0.14	-0.15	-0.01	-0.16	0.15	901.8	991.4	810.2	892.7	805.5	1003.1
P61247	RPS3A	40S ribosomal protein S3a OS=Homo sapiens OX=9606 GN=RPS3A PE=1 SV=2	0	165.973	68	27	136	27	264	29.9	424.58	0	0.17	-0.23	-0.01	-0.05	0.15	11145	12557.9	9482.1	11061	10760.9	12370.9
Q92615	LARP4B	La-related protein 4B OS=Homo sapiens OX=9606 GN=LARP4B PE=1 SV=3	0	59.348	20	15	22	15	738	80.5	65.69	0	0.17	-0.23	-0.03	-0.05	0.15	1300.1	1466.8	1107.3	1276.8	1253.4	1438.1
Q9NW64	RBM22	Pre-mRNA-splicing factor RBM22 OS=Homo sapiens OX=9606 GN=RBM22 PE=1 SV=1	0	81.169	45	18	37	18	420	46.9	89.96	0	0.18	0.05	-0.11	0.15	0.15	2088.3	2364.2	2166.4	1936.4	2323.2	2313.8
Q99496	RNF2	E3 ubiquitin-protein ligase RING2 OS=Homo sapiens OX=9606 GN=RNF2 PE=1 SV=1	0	46.357	35	11	17	9	336	37.6	60.46	2	0.18	-0.15	-0.02	0.06	0.15	1065	1210.3	959.6	1047.8	1112.4	1182.4
O60506	SYNCRIP	Heterogeneous nuclear ribonucleoprotein Q OS=Homo sapiens OX=9606 GN=SYNCRIP PE=1 SV=2	0	328.829	60	41	205	10	623	69.6	639.27	33	0.18	-0.15	-0.08	-0.02	0.15	13177.2	14881.9	11843.7	12483.1	13014.8	14658.5
E9PAU2	RAVER1	Ribonucleoprotein PTB-binding 1 OS=Homo sapiens OX=9606 GN=RAVER1 PE=1 SV=1	0	147.498	48	24	48	24	756	79.5	143.46	0	0.19	-0.32	-0.04	0.02	0.15	1434.2	1641.3	1152.2	1396.7	1450.3	1586
Q96KQ4	PPP1R13B	Apoptosis-stimulating of p53 protein 1 OS=Homo sapiens OX=9606 GN=PPP1R13B PE=1 SV=3	0	14.091	4	5	5	4	1090	119.5	12.31	0	0.2	-0.17	0.02	0.02	0.15	200	229.3	177.9	203	202.7	222.5
O14818	PSMA7	Proteasome subunit alpha type-7 OS=Homo sapiens OX=9606 GN=PSMA7 PE=1 SV=1	0	107.231	56	16	56	16	248	27.9	183.84	0	0.21	0.08	0.04	0.05	0.15	3921.7	4532.6	4137.3	4043.1	4062.4	4358.1
F8VWW7	SPRYD3	SPRY domain-containing protein 3 OS=Homo sapiens OX=9606 GN=SPRYD3 PE=1 SV=1	0	9.993	11	4	4	4	479	53.8	0	0	0.23	0.15	-0.06	0.17	0.15	66.1	77.8	73.2	63.4	74.5	73.1
A8MWD9	SNRPGP15	Putative small nuclear ribonucleoprotein G-like protein 15 OS=Homo sapiens OX=9606 GN=SNRPGP15 PE=5 SV=2	0	36.206	37	5	31	5	76	8.5	78.54	0	0.24	-0.32	0.02	0	0.15	1646.7	1942.9	1314.8	1671.1	1646.9	1824.2
Q15287	RNPS1	RNA-binding protein with serine-rich domain 1 OS=Homo sapiens OX=9606 GN=RNPS1 PE=1 SV=1	0	62.615	25	6	26	6	305	34.2	105.78	0	0.24	-0.46	-0.01	-0.06	0.15	1061.7	1256.1	773.3	1052.7	1021	1181.9
Q13427	PPIG	Peptidyl-prolyl cis-trans isomerase G OS=Homo sapiens OX=9606 GN=PPIG PE=1 SV=2	0	66.091	17	13	27	13	754	88.6	78.27	0	0.26	-0.24	0.07	0.04	0.15	1906.9	2282.6	1616.2	2004.9	1962	2117.2
Q9UKD1	GMEB2	Glucocorticoid modulatory element-binding protein 2 OS=Homo sapiens OX=9606 GN=GMEB2 PE=1 SV=1	0	22.808	10	5	10	5	530	56.4	17.06	0	0.27	-0.15	0.17	0.12	0.15	242.3	293	218.1	272.4	262.9	269.1
O15514	POLR2D	DNA-directed RNA polymerase II subunit RPB4 OS=Homo sapiens OX=9606 GN=POLR2D PE=1 SV=1	0	39.272	65	9	16	9	142	16.3	43.34	0	0.27	-0.35	-0.01	0.01	0.15	800.3	965.2	628.8	794.1	805.9	888.4
Q01518	CAP1	Adenylyl cyclase-associated protein 1 OS=Homo sapiens OX=9606 GN=CAP1 PE=1 SV=5	0	168.044	55	28	71	16	475	51.9	198.11	12	0.27	-0.13	-0.03	-0.06	0.15	5067	6107.5	4634.4	4973.3	4852.3	5639.7
Q9NY12	GAR1	H/ACA ribonucleoprotein complex subunit 1 OS=Homo sapiens OX=9606 GN=GAR1 PE=1 SV=1	0	29.482	25	6	16	6	217	22.3	45.15	0	0.28	-0.12	-0.03	0.06	0.15	1946.5	2363.3	1794.8	1910.2	2032.4	2157.1
Q8TF68	ZNF384	Zinc finger protein 384 OS=Homo sapiens OX=9606 GN=ZNF384 PE=1 SV=2	0	26.78	14	5	9	3	577	63.2	23.08	0	0.32	0.1	-0.13	0.36	0.15	120.7	150.4	129.7	110.4	154.5	134.1
F8VQZ7	METAP2	Methionine aminopeptidase 2 OS=Homo sapiens OX=9606 GN=METAP2 PE=1 SV=1	0	87.231	48	16	33	1	477	52.8	97.45	0	0.33	0.32	0.26	0.22	0.15	68.3	86.1	85.3	81.6	79.4	75.9
P40855	PEX19	Peroxisomal biogenesis factor 19 OS=Homo sapiens OX=9606 GN=PEX19 PE=1 SV=1	0	54.802	51	12	20	7	299	32.8	54.98	5	0.33	-0.13	0.04	-0.04	0.15	1047.7	1316.4	956.4	1077.8	1021.4	1163.1
Q9P1Z2	CALCOCO1	Calcium-binding and coiled-coil domain-containing protein 1 OS=Homo sapiens OX=9606 GN=CALCOCO1 PE=1 SV=2	0	17.505	9	6	6	6	691	77.3	12.77	0	0.38	-0.07	0.2	0.16	0.15	153.1	199.1	145.4	176.1	170.9	170.1
Q9BT23	LIMD2	LIM domain-containing protein 2 OS=Homo sapiens OX=9606 GN=LIMD2 PE=1 SV=1	0	14.905	26	6	8	6	127	14.1	22.55	0	0.38	-0.24	0.06	0.04	0.15	643.3	838.8	544.3	669.5	661.2	714.9
A8MXP9	MATR3	Matrin-3 OS=Homo sapiens OX=9606 GN=MATR3 PE=1 SV=1	0	309.061	55	50	229	50	895	99.9	662.99	0	0.39	-0.11	0.02	0.1	0.15	11692.9	15334.2	10849.7	11884.4	12495.4	12989.1
P61968	LMO4	LIM domain transcription factor LMO4 OS=Homo sapiens OX=9606 GN=LMO4 PE=1 SV=1	0	6.046	19	2	2	2	165	18	5.33	0	0.4	0.01	0.33	0.12	0.15	138	182.1	139.2	173.8	149.5	153.5
Q9NQ29	LUC7L	Putative RNA-binding protein Luc7-like 1 OS=Homo sapiens OX=9606 GN=LUC7L PE=1 SV=1	0	85.933	43	18	42	12	371	43.7	125.38	0	0.4	-0.21	0.21	-0.01	0.15	971.5	1278.1	839.1	1124.2	965.9	1078.6
Q6I9Y2	THOC7	THO complex subunit 7 homolog OS=Homo sapiens OX=9606 GN=THOC7 PE=1 SV=3	0	30.05	41	9	10	9	204	23.7	29.78	0	0.42	0.07	0.01	0.2	0.15	693.4	928.5	728.2	698.3	797.1	770.5
Q6ZUT1	NKAPD1	Uncharacterized protein NKAPD1 OS=Homo sapiens OX=9606 GN=NKAPD1 PE=1 SV=2	0	12.22	15	4	4	4	292	34.1	9.57	0	0.44	-0.19	0.08	0.2	0.15	113.2	153	99.4	119.4	129.6	125.9
Q13283	G3BP1	Ras GTPase-activating protein-binding protein 1 OS=Homo sapiens OX=9606 GN=G3BP1 PE=1 SV=1	0	159.309	63	22	126	21	466	52.1	393.76	1	0.52	-0.39	0.05	-0.07	0.15	5868.9	8391.7	4486.9	6082.8	5607.9	6530.1
Q15928	ZNF141	Zinc finger protein 141 OS=Homo sapiens OX=9606 GN=ZNF141 PE=1 SV=1	0	12.578	16	5	6	1	474	55.2	7.92	1	0.54	0.2	0.31	0.22	0.15	16.1	23.4	18.4	19.9	18.7	17.8
O60828	PQBP1	Polyglutamine-binding protein 1 OS=Homo sapiens OX=9606 GN=PQBP1 PE=1 SV=1	0	49.887	34	7	18	7	265	30.5	57.53	0	0.54	-0.4	0.1	-0.01	0.15	1060.8	1538.6	801.9	1135.7	1053.3	1174.5
Q92506	HSD17B8	Estradiol 17-beta-dehydrogenase 8 OS=Homo sapiens OX=9606 GN=HSD17B8 PE=1 SV=2	0	47.739	26	5	10	5	261	27	37.45	0	-0.19	-0.3	-0.15	-0.05	0.14	350.7	307.8	285.4	317.1	339	387.2
Q9ULJ6	ZMIZ1	Zinc finger MIZ domain-containing protein 1 OS=Homo sapiens OX=9606 GN=ZMIZ1 PE=1 SV=3	0	21.723	7	6	9	2	1067	115.4	28.07	4	-0.14	0.19	0.13	0.11	0.14	405	367.4	463	444.1	437.2	446.8
Q9Y620	RAD54B	DNA repair and recombination protein RAD54B OS=Homo sapiens OX=9606 GN=RAD54B PE=1 SV=1	0	15.799	9	5	5	5	910	102.9	8.04	0	-0.13	-0.1	-0.1	0.09	0.14	82.3	75.4	76.9	76.8	87.5	90.6
Q96DU7	ITPKC	Inositol-trisphosphate 3-kinase C OS=Homo sapiens OX=9606 GN=ITPKC PE=1 SV=1	0	9.592	7	3	3	3	683	75.2	5.85	0	-0.11	-0.12	-0.02	0.08	0.14	66.8	61.9	61.4	66	70.6	73.5
Q8NCA5	FAM98A	Protein FAM98A OS=Homo sapiens OX=9606 GN=FAM98A PE=1 SV=1	0	84.905	31	14	33	10	519	55.4	109.54	0	-0.11	-0.05	-0.12	0.05	0.14	1033.8	958	997.9	953.6	1070	1140.8
Q96I99	SUCLG2	Succinate--CoA ligase [GDP-forming] subunit beta, mitochondrial OS=Homo sapiens OX=9606 GN=SUCLG2 PE=1 SV=2	0	66.842	42	15	20	15	432	46.5	53.47	0	-0.11	-0.32	-0.15	-0.06	0.14	758	702.8	607.1	681.7	728.2	833.5
Q9Y6M5	SLC30A1	Zinc transporter 1 OS=Homo sapiens OX=9606 GN=SLC30A1 PE=1 SV=3	0	19.359	11	4	4	4	507	55.3	14.08	0	-0.1	0.36	0.26	0.41	0.14	117.3	109.3	150.4	140.3	156.3	129.6
E9PC69	MARK2	Non-specific serine/threonine protein kinase OS=Homo sapiens OX=9606 GN=MARK2 PE=1 SV=3	0	66.165	22	17	18	10	778	86.6	54.28	0	-0.1	0.14	0.01	0.11	0.14	505.5	472.8	556.7	508	544.6	558.8
H0Y2W2	ATAD3A	ATPase family AAA domain-containing protein 3A (Fragment) OS=Homo sapiens OX=9606 GN=ATAD3A PE=1 SV=1	0	176.538	51	36	66	15	572	64.3	212.12	20	-0.09	-0.19	-0.08	0.04	0.14	4429.5	4161.5	3872.9	4192.4	4543.8	4876.9
P53384	NUBP1	Cytosolic Fe-S cluster assembly factor NUBP1 OS=Homo sapiens OX=9606 GN=NUBP1 PE=1 SV=2	0	26.061	29	5	8	5	320	34.5	17.53	0	-0.09	-0.29	-0.06	-0.08	0.14	174.6	164	143.2	167.6	164.8	192.3
Q8TBX8	PIP4K2C	Phosphatidylinositol 5-phosphate 4-kinase type-2 gamma OS=Homo sapiens OX=9606 GN=PIP4K2C PE=1 SV=3	0	51.131	32	14	18	14	421	47.3	54.13	0	-0.06	-0.22	-0.08	-0.07	0.14	1480.4	1424.4	1272.9	1397.5	1406.3	1630
P07355	ANXA2	Annexin A2 OS=Homo sapiens OX=9606 GN=ANXA2 PE=1 SV=2	0	263.814	79	36	160	36	339	38.6	553.46	0	-0.03	-0.04	-0.03	-0.03	0.14	12098.3	11834	11758.9	11852.3	11815.2	13287.1
Q92599	SEPT8	Septin-8 OS=Homo sapiens OX=9606 GN=SEPT8 PE=1 SV=4	0	43.39	24	10	18	7	483	55.7	54.54	0	-0.03	-0.15	0.06	-0.06	0.14	306.6	299.6	276.8	319.4	294.7	336.8
Q6IBW4	NCAPH2	Condensin-2 complex subunit H2 OS=Homo sapiens OX=9606 GN=NCAPH2 PE=1 SV=1	0	72.22	35	17	24	17	605	68.2	64.67	0	-0.02	0.18	0.09	0.15	0.14	916.6	900.9	1041.1	976.2	1015.8	1010.2
Q05GC8	TRERF1	Breast cancer anti-estrogen resistance 2 OS=Homo sapiens OX=9606 GN=TRERF1 PE=1 SV=1	0	17.752	8	6	6	6	1220	134.2	9.92	0	-0.02	-0.07	0	0.04	0.14	206.3	203.6	196.6	206.7	212.4	227.1
Q9UBW8	COPS7A	COP9 signalosome complex subunit 7a OS=Homo sapiens OX=9606 GN=COPS7A PE=1 SV=1	0	48.337	48	12	21	2	275	30.3	55.62	6	-0.02	-0.08	0.05	0	0.14	1053.7	1041	998.5	1093.4	1051.5	1159.4
Q16342	PDCD2	Programmed cell death protein 2 OS=Homo sapiens OX=9606 GN=PDCD2 PE=1 SV=2	0	21.668	17	5	6	5	344	38.6	17.33	0	0.01	0.01	0.04	0.02	0.14	380.9	383.3	382.7	391	387	419.5
P21796	VDAC1	Voltage-dependent anion-selective channel protein 1 OS=Homo sapiens OX=9606 GN=VDAC1 PE=1 SV=2	0	192.883	84	23	148	22	283	30.8	490.95	1	0.03	-0.28	-0.05	-0.01	0.14	8005.9	8168.1	6606.7	7751.9	7936.7	8835.6
Q6PID6	TTC33	Tetratricopeptide repeat protein 33 OS=Homo sapiens OX=9606 GN=TTC33 PE=1 SV=2	0	8.132	8	2	4	2	262	29.4	10.21	0	0.03	-0.37	-0.06	-0.06	0.14	94.4	96.4	73.1	90.5	90.2	103.9
B9EGE7	ZNF507	ZNF507 protein OS=Homo sapiens OX=9606 GN=ZNF507 PE=1 SV=1	0	13.251	6	4	4	4	957	106.3	9.2	0	0.04	0.01	0.17	0.09	0.14	161	165.7	162.2	180.8	171.9	177.5
Q9H2U2	PPA2	Inorganic pyrophosphatase 2, mitochondrial OS=Homo sapiens OX=9606 GN=PPA2 PE=1 SV=2	0	119.534	62	21	54	20	334	37.9	157.67	1	0.04	-0.09	-0.02	0.01	0.14	2871.2	2956.3	2689.5	2829.5	2899.8	3156.1
Q9BZE9	ASPSCR1	Tether containing UBX domain for GLUT4 OS=Homo sapiens OX=9606 GN=ASPSCR1 PE=1 SV=1	0	74.183	42	15	20	15	553	60.1	67.11	0	0.04	-0.09	-0.04	0	0.14	828.3	852.9	778.6	807.5	826.4	915.4
Q00722	PLCB2	1-phosphatidylinositol 4,5-bisphosphate phosphodiesterase beta-2 OS=Homo sapiens OX=9606 GN=PLCB2 PE=1 SV=2	0	24.583	7	9	10	9	1185	133.9	25.61	0	0.05	-0.28	0.02	-0.11	0.14	781.9	807.3	644.4	794.1	725.7	860.7
Q99447	PCYT2	Ethanolamine-phosphate cytidylyltransferase OS=Homo sapiens OX=9606 GN=PCYT2 PE=1 SV=1	0	29.53	25	10	12	10	389	43.8	31.27	0	0.06	-0.01	0.03	0.08	0.14	802.2	836.7	794.1	819.6	848	886.8
Q9UNI6	DUSP12	Dual specificity protein phosphatase 12 OS=Homo sapiens OX=9606 GN=DUSP12 PE=1 SV=1	0	21.702	23	7	7	7	340	37.7	17.24	0	0.06	-0.07	0.05	0	0.14	280.2	293	267.4	289.1	281.1	309.3
Q9H1K1	ISCU	Iron-sulfur cluster assembly enzyme ISCU, mitochondrial OS=Homo sapiens OX=9606 GN=ISCU PE=1 SV=2	0	22.766	39	7	9	7	167	18	27.64	0	0.07	-0.45	-0.13	-0.02	0.14	1157.9	1217.7	845.9	1060.6	1139.6	1278.8
Q9H2G2	SLK	STE20-like serine/threonine-protein kinase OS=Homo sapiens OX=9606 GN=SLK PE=1 SV=1	0	114.054	30	33	41	30	1235	142.6	114.7	3	0.08	-0.06	0.03	-0.05	0.14	2954.6	3123.5	2838	3007.1	2863.4	3251.3
Q06587	RING1	E3 ubiquitin-protein ligase RING1 OS=Homo sapiens OX=9606 GN=RING1 PE=1 SV=2	0	47.064	35	10	14	8	406	42.4	51.48	0	0.09	-0.19	0.04	0.05	0.14	345.9	367.3	304.1	354.5	358	382.3
Q96IF1	AJUBA	LIM domain-containing protein ajuba OS=Homo sapiens OX=9606 GN=AJUBA PE=1 SV=1	0	29.281	23	9	9	9	538	56.9	25.9	0	0.11	-0.26	-0.03	-0.13	0.14	222.7	241.1	186.1	217.5	203.7	245.9
[truncated: 5,124 more rows]
